# Supplementary material for: Comparative Genomics Reveals Three Genetic Groups of the Whitefly Obligate Endosymbiont Candidatus Portiera aleyrodidarum
Source: Insects. 2023 Nov 17;14(11):888. doi: 10.3390/insects14110888 (PMC10672337; doi:10.3390/insects14110888)
Supplement: Supplementary file 1 [file insects-14-00888-s001.zip]

Archive with 7 entries (7 files):
- Figure S1.tiff
- Figure S2.tiff
- Figure S3.tif
- Table S1.xlsx
- Table S2.xlsx
- Table S3.xlsx
- Table S4.xlsx
