# Supplementary material for: Comparative Genomics Reveals Three Genetic Groups of the Whitefly Obligate Endosymbiont Candidatus Portiera aleyrodidarum
Source: Insects. 2023 Nov 17;14(11):888. doi: 10.3390/insects14110888 (PMC10672337; doi:10.3390/insects14110888)
Supplement: Supplementary file 1 [file insects-14-00888-s001.zip › Table S1.xlsx]

## Sheet: Sheet1
Table S1. PCR primers and procedures for completing AdSh genome.
Primer name	Sequence (5′-3′)	PCR procedure
gap1F	TATGTCATGAAGCAATTGCTACTG	96 °C for 3 min; (96 °C for 30 s, 52 °C for 30 s, 72 °C for 90 s) × 34; 72 °C for 10 min
gap1R	TAGAAGGAGTAGTACGTGCACCTT
gap2F	ACTATACGATTAGCCATCGTCTGA
gap2R	CTCCTAGCTTTCCTGAATCGG
gap3F	TATAGGCTGTACCTATATGCGGTT
gap3R	GCATTAATAAATCATCGTGATCGT
gap4F	CTGCATGACCTATATGAATTCTACC
gap4R	CAAGTAAACGTTCAATGGTACGTA
circleF	TGGTCCATTCCCTACTCTTGTT
circleR	CATCAGGGATTTTAAGATCAAATG
