# Supplementary material for: Comparative Genomics Reveals Three Genetic Groups of the Whitefly Obligate Endosymbiont Candidatus Portiera aleyrodidarum
Source: Insects. 2023 Nov 17;14(11):888. doi: 10.3390/insects14110888 (PMC10672337; doi:10.3390/insects14110888)
Supplement: Supplementary file 1 [file insects-14-00888-s001.zip › Table S2.xlsx]

## Sheet: Sheet1
Table S1A. Mash distance of Portiera genomes.
	BTB	BTQ	BTZ1	BTZ3	AdSh	PeMo	TrVa	AlDi	AlFl
BTB	0
BTQ	0.00172476	0
BTZ1	0.00773642	0.00789262	0
BTZ3	0.00771421	0.00799371	0.00463964	0
AdSh	0.12237	0.122601	0.122601	0.124371	0
PeMo	0.127747	0.127747	0.128007	0.12974	0.0222264	0
TrVa	0.13492	0.135226	0.134163	0.136948	0.0335423	0.0453547	0
AlDi	0.172984	0.172984	0.173336	0.17663	0.0940793	0.100567	0.10234	0
AlFl	0.167688	0.167376	0.167688	0.171944	0.088888	0.0956555	0.0972295	0.0159156	0
Table S1B. Mash distance of whitefly mitochondrial genomes.
	Bemisia tabaci MEAM1	Bemisia tabaci MED	Bemisia tabaci Asia II 3	Bemisia tabaci China1	Aleyrodes shizuokensis	Pealius mori	Trialeurodes vaporariorum	Aleurodicus dispersus	Aleurodicus floccissimus
Bemisia tabaci MEAM1	0
Bemisia tabaci MED	0.0712185	0
Bemisia tabaci Asia II 3	NA	NA	0
Bemisia tabaci China1	0.146905	0.145921	NA	0
Aleyrodes shizuokensis	0.25242	0.248764	NA	0.245371	0
Pealius mori	0.250557	0.263022	NA	0.239237	0.216771	0
Trialeurodes vaporariorum	0.273629	0.291447	NA	0.272747	0.220489	0.270747	0
Aleurodicus dispersus	0.250557	0.248764	NA	0.26546	0.228939	0.260703	0.250557	0
Aleurodicus floccissimus	NA	NA	NA	NA	NA	NA	NA	NA	0
