# Supplementary material for: Comparative Genomics Reveals Three Genetic Groups of the Whitefly Obligate Endosymbiont Candidatus Portiera aleyrodidarum
Source: Insects. 2023 Nov 17;14(11):888. doi: 10.3390/insects14110888 (PMC10672337; doi:10.3390/insects14110888)
Supplement: Supplementary file 1 [file insects-14-00888-s001.zip › Table S3.xlsx]

## Sheet: AlDi
BTZ3	AlDi	Ka	Ks	Ka_Ks	EffectiveLen	AverageS-sites	AverageN-sites	cN	cS	pN	pS
DGBOIHOK_00002	AHGBMIHK_00001	0.0469851	0.490503	0.0957895	1521	329.833	1191.17	54.25	118.75	0.0455436	0.36003
DGBOIHOK_00003	AHGBMIHK_00002	0.110209	0.691296	0.159424	897	192.083	704.917	72.25	86.75	0.102494	0.451627
DGBOIHOK_00153	AHGBMIHK_00003	0.159897	0.580129	0.275623	2109	455.083	1653.92	238.167	183.833	0.144002	0.403955
DGBOIHOK_00152	AHGBMIHK_00004	0.20674	0.402229	0.513987	255	53	202	36.5	16.5	0.180693	0.311321
DGBOIHOK_00211	AHGBMIHK_00005	0.342112	0.609332	0.561454	321	68.9167	252.083	69.25	28.75	0.274711	0.41717
DGBOIHOK_00210	AHGBMIHK_00006	0.20437	0.495711	0.412277	2097	450.75	1646.25	294.5	163.5	0.178891	0.362729
DGBOIHOK_00209	AHGBMIHK_00007	0.1337	0.421858	0.316933	1257	260.083	996.917	122.083	83.9167	0.122461	0.322653
DGBOIHOK_00206	AHGBMIHK_00010	0.10687	0.559469	0.191021	1803	388.25	1414.75	140.917	153.083	0.0996053	0.394291
DGBOIHOK_00205	AHGBMIHK_00011	0.107501	0.434468	0.24743	486	101.583	384.417	38.5	33.5	0.100152	0.329779
DGBOIHOK_00202	AHGBMIHK_00013	0.109452	0.433582	0.252436	1080	233.083	846.917	86.25	76.75	0.10184	0.329281
DGBOIHOK_00200	AHGBMIHK_00015	0.106047	0.525408	0.201838	579	128.167	450.833	44.5833	48.4167	0.0988909	0.377763
DGBOIHOK_00197	AHGBMIHK_00017	0.179413	0.657104	0.273035	1032	224.083	807.917	128.917	98.0833	0.159567	0.437709
DGBOIHOK_00194	AHGBMIHK_00019	0.11663	0.503297	0.231732	663	136.833	526.167	56.8333	50.1667	0.108014	0.366626
DGBOIHOK_00193	AHGBMIHK_00020	0.26594	0.528995	0.502727	780	162.917	617.083	138.167	61.8333	0.223903	0.37954
DGBOIHOK_00192	AHGBMIHK_00022	0.214289	0.453314	0.472716	2787	582	2205	411	198	0.186395	0.340206
DGBOIHOK_00191	AHGBMIHK_00023	0.179176	0.372637	0.480831	1245	250	995	158.583	73.4167	0.15938	0.293667
DGBOIHOK_00190	AHGBMIHK_00024	0.0450347	0.529086	0.085118	1245	272.667	972.333	42.5	103.5	0.0437093	0.379584
DGBOIHOK_00189	AHGBMIHK_00025	0.150432	0.432437	0.347872	1083	230.75	852.25	116.167	75.8333	0.136306	0.328638
DGBOIHOK_00188	AHGBMIHK_00026	0.151757	0.495759	0.306109	1797	377.667	1419.33	195	137	0.137388	0.362754
DGBOIHOK_00184	AHGBMIHK_00029	0.0255507	0.421653	0.0605965	519	120.917	398.083	10	39	0.0251204	0.322536
DGBOIHOK_00183	AHGBMIHK_00030	0.119523	0.455423	0.262445	201	38.0833	162.917	18	13	0.110486	0.341357
DGBOIHOK_00182	AHGBMIHK_00031	0.208272	0.45641	0.456327	519	103.833	415.167	75.5	35.5	0.181855	0.341894
DGBOIHOK_00181	AHGBMIHK_00032	0.116857	0.541787	0.215688	1092	237.167	854.833	92.5	91.5	0.108208	0.385805
DGBOIHOK_00180	AHGBMIHK_00033	0.0581889	0.46086	0.126261	1551	354.333	1196.67	67	122	0.0559889	0.344309
DGBOIHOK_00179	AHGBMIHK_00034	0.0964643	0.476863	0.202289	1620	359.667	1260.33	114.083	126.917	0.0905184	0.352873
DGBOIHOK_00176	AHGBMIHK_00037	0.25222	0.237253	1.06309	231	44.25	186.75	40	9	0.21419	0.20339
DGBOIHOK_00175	AHGBMIHK_00040	0.186258	0.568332	0.327727	1653	348.417	1304.58	215.167	138.833	0.164931	0.398469
DGBOIHOK_00174	AHGBMIHK_00041	0.025548	0.94167	0.0271305	204	44.75	159.25	4	24	0.0251177	0.536313
DGBOIHOK_00173	AHGBMIHK_00042	0.0851486	0.576238	0.147766	1086	247.417	838.583	67.5	99.5	0.0804929	0.402156
DGBOIHOK_00172	AHGBMIHK_00043	0.0876761	0.711565	0.123216	1398	311.333	1086.67	89.9167	143.083	0.0827454	0.459582
DGBOIHOK_00043	AHGBMIHK_00044	0.105748	0.361379	0.292625	624	124.667	499.333	49.25	35.75	0.0986315	0.286765
DGBOIHOK_00044	AHGBMIHK_00045	0.10523	0.378643	0.277914	1083	244.417	838.583	82.3333	72.6667	0.0981815	0.297307
DGBOIHOK_00045	AHGBMIHK_00046	0.0794268	0.424623	0.187052	1089	228.75	860.25	64.8333	74.1667	0.0753657	0.324226
DGBOIHOK_00046	AHGBMIHK_00047	0.158482	0.366967	0.43187	822	180.333	641.667	91.6667	52.3333	0.142857	0.290203
DGBOIHOK_00047	AHGBMIHK_00048	0.11109	0.293524	0.37847	627	137.917	489.083	50.5	33.5	0.103254	0.2429
DGBOIHOK_00048	AHGBMIHK_00049	0.0899969	0.224762	0.40041	600	138.167	461.833	39.1667	26.8333	0.0848069	0.19421
DGBOIHOK_00049	AHGBMIHK_00050	0.121247	0.419673	0.288909	1254	265.5	988.5	110.667	85.3333	0.111954	0.321406
DGBOIHOK_00155	AHGBMIHK_00053	0.104448	0.419302	0.2491	558	114.417	443.583	43.25	36.75	0.0975014	0.321194
DGBOIHOK_00156	AHGBMIHK_00054	0.109343	0.349234	0.313095	417	87.75	329.25	33.5	24.5	0.101746	0.279202
DGBOIHOK_00157	AHGBMIHK_00055	0.176089	0.375273	0.469229	381	81	300	47.0833	23.9167	0.156944	0.295267
DGBOIHOK_00212	AHGBMIHK_00058	0.16392	0.315808	0.519049	2316	497.583	1818.42	267.75	128.25	0.147243	0.257746
DGBOIHOK_00213	AHGBMIHK_00059	0.150876	0.514672	0.293149	987	204.083	782.917	107	76	0.136668	0.372397
DGBOIHOK_00214	AHGBMIHK_00060	0.103372	0.591673	0.174711	345	75.75	269.25	26	31	0.0965645	0.409241
DGBOIHOK_00215	AHGBMIHK_00061	0.124069	0.421263	0.294516	189	40.3333	148.667	17	13	0.11435	0.322314
DGBOIHOK_00216	AHGBMIHK_00062	0.104356	0.278924	0.374138	324	62.25	261.75	25.5	14.5	0.0974212	0.232932
DGBOIHOK_00221	AHGBMIHK_00063	0.143522	0.353351	0.406175	1665	354	1311	171.25	99.75	0.130625	0.28178
DGBOIHOK_00260	AHGBMIHK_00067	0.129795	0.57374	0.226226	1212	268.083	943.917	112.5	107.5	0.119184	0.400995
DGBOIHOK_00257	AHGBMIHK_00069	0.113493	0.688829	0.164762	186	38.8333	147.167	15.5	17.5	0.105323	0.450644
DGBOIHOK_00256	AHGBMIHK_00070	0.147026	0.484464	0.303482	801	179.333	621.667	83	64	0.133512	0.356877
DGBOIHOK_00255	AHGBMIHK_00071	0.0726116	0.666328	0.108973	1176	272.917	903.083	62.5	120.5	0.0692073	0.441527
DGBOIHOK_00254	AHGBMIHK_00072	0.281898	0.667785	0.422138	429	87.8333	341.167	80.1667	38.8333	0.234978	0.442125
DGBOIHOK_00136	AHGBMIHK_00075	0.149971	0.547859	0.27374	1410	313.833	1096.17	149	122	0.135928	0.388741
DGBOIHOK_00134	AHGBMIHK_00077	0.123914	0.456739	0.271303	2157	476.75	1680.25	191.917	163.083	0.114219	0.342073
DGBOIHOK_00132	AHGBMIHK_00078	0.119404	0.39934	0.299003	1425	304.667	1120.33	123.667	94.3333	0.110384	0.309628
DGBOIHOK_00124	AHGBMIHK_00086	0.0998876	0.400211	0.249587	213	41.9167	171.083	16	13	0.0935217	0.310139
DGBOIHOK_00123	AHGBMIHK_00087	0.113764	0.411411	0.276522	840	181.583	658.417	69.5	57.5	0.105556	0.316659
DGBOIHOK_00122	AHGBMIHK_00088	0.238364	0.542879	0.439074	579	130.5	448.5	91.5833	50.4167	0.204199	0.386335
DGBOIHOK_00313	AHGBMIHK_00091	0.13638	0.508847	0.268018	1380	306.083	1073.92	133.917	113.083	0.124699	0.369453
DGBOIHOK_00312	AHGBMIHK_00092	0.141236	0.550184	0.256708	1272	295.833	976.167	125.667	115.333	0.128735	0.389859
DGBOIHOK_00311	AHGBMIHK_00093	0.13481	0.417672	0.322765	348	76.5	271.5	33.5	24.5	0.123389	0.320261
DGBOIHOK_00309	AHGBMIHK_00095	0.143149	0.419085	0.341574	234	49.8333	184.167	24	16	0.130317	0.32107
DGBOIHOK_00308	AHGBMIHK_00096	0.108714	0.405447	0.268133	1014	223.5	790.5	80	70	0.101202	0.313199
DGBOIHOK_00307	AHGBMIHK_00097	0.0739896	0.611207	0.121055	483	109.25	373.75	26.3333	45.6667	0.0704571	0.418002
DGBOIHOK_00306	AHGBMIHK_00098	0.0971775	0.683034	0.142273	1725	377.333	1347.67	122.833	169.167	0.0911452	0.448322
DGBOIHOK_00305	AHGBMIHK_00099	0.218601	0.815378	0.268098	315	72.4167	242.583	46	36	0.189626	0.497123
DGBOIHOK_00118	AHGBMIHK_00104	0.218242	0.520285	0.419466	237	49.0833	187.917	35.5833	18.4167	0.189357	0.375212
DGBOIHOK_00117	AHGBMIHK_00105	0.211141	0.50048	0.421876	978	215.417	762.583	140.333	78.6667	0.184024	0.365184
DGBOIHOK_00116	AHGBMIHK_00106	0.167029	1.00638	0.16597	249	58.6667	190.333	28.5	32.5	0.149737	0.553977
DGBOIHOK_00115	AHGBMIHK_00107	0.156579	0.568057	0.27564	315	60.25	254.75	36	24	0.141315	0.39834
DGBOIHOK_00114	AHGBMIHK_00109	0.13141	0.709739	0.185152	348	77	271	32.6667	35.3333	0.120541	0.458874
DGBOIHOK_00113	AHGBMIHK_00110	0.130905	0.492542	0.265775	975	211.167	763.833	91.75	76.25	0.120118	0.361089
DGBOIHOK_00112	AHGBMIHK_00111	0.0957249	0.705948	0.135598	603	130.083	472.917	42.5	59.5	0.0898678	0.457399
DGBOIHOK_00111	AHGBMIHK_00112	0.111702	0.552949	0.202012	375	90.75	284.25	29.5	35.5	0.103782	0.391185
DGBOIHOK_00110	AHGBMIHK_00113	0.142254	0.72173	0.197102	345	78.75	266.25	34.5	36.5	0.129577	0.463492
DGBOIHOK_00109	AHGBMIHK_00114	0.0411062	0.493725	0.0832572	111	23.5	87.5	3.5	8.5	0.04	0.361702
DGBOIHOK_00108	AHGBMIHK_00115	0.216338	0.533135	0.405785	1188	272.333	915.667	172.083	103.917	0.187932	0.381579
DGBOIHOK_00107	AHGBMIHK_00116	0.249016	0.476122	0.523009	432	95.75	336.25	71.25	33.75	0.211896	0.35248
DGBOIHOK_00106	AHGBMIHK_00118	0.120228	0.70021	0.171703	489	112.417	376.583	41.8333	51.1667	0.111087	0.455152
DGBOIHOK_00105	AHGBMIHK_00119	0.189596	0.526892	0.359839	348	74.4167	273.583	45.8333	28.1667	0.16753	0.378499
DGBOIHOK_00104	AHGBMIHK_00120	0.144887	0.599527	0.241668	522	114.667	407.333	53.6667	47.3333	0.131751	0.412791
DGBOIHOK_00103	AHGBMIHK_00121	0.206528	0.656313	0.314679	381	86.5	294.5	53.1667	37.8333	0.180532	0.43738
DGBOIHOK_00102	AHGBMIHK_00122	0.123588	0.679541	0.181869	303	67.5	235.5	26.8333	30.1667	0.113942	0.446914
DGBOIHOK_00101	AHGBMIHK_00123	0.150563	0.586842	0.256565	495	108.917	386.083	52.6667	44.3333	0.136413	0.407039
DGBOIHOK_00100	AHGBMIHK_00124	0.249212	0.467173	0.533446	300	61.8333	238.167	50.5	21.5	0.212036	0.347709
DGBOIHOK_00098	AHGBMIHK_00125	0.0633622	0.55555	0.114053	213	48.4167	164.583	10	19	0.0607595	0.392427
DGBOIHOK_00097	AHGBMIHK_00126	0.141823	0.433743	0.326975	249	49.0833	199.917	25.8333	16.1667	0.129221	0.329372
DGBOIHOK_00096	AHGBMIHK_00127	0.206052	0.384822	0.535448	189	32.6667	156.333	28.1667	9.83333	0.180171	0.30102
DGBOIHOK_00095	AHGBMIHK_00128	0.0585663	0.450741	0.129933	411	91.5	319.5	18	31	0.056338	0.338798
DGBOIHOK_00094	AHGBMIHK_00129	0.15823	0.562755	0.28117	669	144.417	524.583	74.8333	57.1667	0.142653	0.395845
DGBOIHOK_00093	AHGBMIHK_00130	0.160043	0.69592	0.229973	315	69.8333	245.167	35.3333	31.6667	0.14412	0.453461
DGBOIHOK_00092	AHGBMIHK_00131	0.0625101	0.6221	0.100482	264	55.5833	208.417	12.5	23.5	0.059976	0.422789
DGBOIHOK_00091	AHGBMIHK_00132	0.104186	0.752013	0.138543	798	183.75	614.25	59.75	87.25	0.0972731	0.47483
DGBOIHOK_00090	AHGBMIHK_00133	0.132065	0.379471	0.348023	261	53.1667	207.833	25.1667	15.8333	0.121091	0.297806
DGBOIHOK_00089	AHGBMIHK_00134	0.214424	0.559017	0.383574	612	129.417	482.583	90	51	0.186496	0.394076
DGBOIHOK_00088	AHGBMIHK_00135	0.186684	0.914112	0.204225	576	120.667	455.333	75.25	63.75	0.165264	0.528315
DGBOIHOK_00087	AHGBMIHK_00136	0.133711	0.693122	0.192912	312	69.0833	242.917	29.75	31.25	0.12247	0.452352
DGBOIHOK_00086	AHGBMIHK_00137	0.0543275	0.786296	0.0690929	1191	275.083	915.917	48	134	0.0524065	0.487125
DGBOIHOK_00084	AHGBMIHK_00139	0.138959	0.516063	0.269268	471	98.5	372.5	47.25	36.75	0.126846	0.373096
DGBOIHOK_00083	AHGBMIHK_00140	0.0638208	0.598089	0.106708	363	90.5833	272.417	16.6667	37.3333	0.0611808	0.412144
DGBOIHOK_00080	AHGBMIHK_00142	0.107742	0.569268	0.189264	4059	869.667	3189.33	320.083	346.917	0.100361	0.398908
DGBOIHOK_00079	AHGBMIHK_00143	0.126596	0.827709	0.152948	363	66.8333	296.167	34.5	33.5	0.116488	0.501247
DGBOIHOK_00078	AHGBMIHK_00144	0.295541	0.356888	0.828106	492	96.25	395.75	96.6667	27.3333	0.244262	0.283983
DGBOIHOK_00076	AHGBMIHK_00146	0.109639	0.481781	0.22757	435	85.3333	349.667	35.6667	30.3333	0.102002	0.355469
DGBOIHOK_00075	AHGBMIHK_00147	0.159194	0.325342	0.489314	522	108.917	413.083	59.25	28.75	0.143434	0.263963
DGBOIHOK_00150	AHGBMIHK_00152	0.151666	0.658337	0.230377	849	187.5	661.5	90.8333	82.1667	0.137314	0.438222
DGBOIHOK_00149	AHGBMIHK_00153	0.258325	0.476844	0.541739	291	62.5833	228.417	49.9167	22.0833	0.218533	0.352863
DGBOIHOK_00148	AHGBMIHK_00154	0.177132	0.547906	0.323288	528	111.25	416.75	65.75	43.25	0.157768	0.388764
DGBOIHOK_00147	AHGBMIHK_00155	0.107703	0.670498	0.160631	1944	414	1530	153.5	183.5	0.100327	0.443237
DGBOIHOK_00146	AHGBMIHK_00156	0.169332	0.585051	0.289431	816	166.167	649.833	98.5	67.5	0.151577	0.406219
DGBOIHOK_00143	AHGBMIHK_00158	0.087336	0.562953	0.155139	213	49.25	163.75	13.5	19.5	0.0824427	0.395939
DGBOIHOK_00142	AHGBMIHK_00159	0.228443	0.5109	0.447139	1014	226.5	787.5	155.083	83.9167	0.196931	0.370493
DGBOIHOK_00141	AHGBMIHK_00161	0.133874	0.548438	0.2441	1344	282.333	1061.67	130.167	109.833	0.122606	0.38902
DGBOIHOK_00140	AHGBMIHK_00162	0.282718	0.399478	0.70772	423	85.8333	337.167	79.4167	26.5833	0.235541	0.309709
DGBOIHOK_00139	AHGBMIHK_00163	0.086471	0.246597	0.350657	219	47.5833	171.417	14	10	0.0816723	0.210158
DGBOIHOK_00138	AHGBMIHK_00164	0.230467	0.403725	0.570852	273	51.25	221.75	44	16	0.198422	0.312195
DGBOIHOK_00164	AHGBMIHK_00168	0.123078	0.768844	0.160082	2643	566.083	2076.92	235.75	272.25	0.11351	0.480936
DGBOIHOK_00165	AHGBMIHK_00169	0.11754	0.643223	0.182736	873	198.167	674.833	73.4167	85.5833	0.108792	0.431876
DGBOIHOK_00070	AHGBMIHK_00171	0.161363	0.724974	0.222578	921	194.917	726.083	105.417	90.5833	0.145185	0.464729
DGBOIHOK_00068	AHGBMIHK_00173	0.135799	0.681536	0.199255	759	175.333	583.667	72.5	78.5	0.124215	0.447719
DGBOIHOK_00064	AHGBMIHK_00177	0.112329	0.536892	0.209221	216	48.25	167.75	17.5	18.5	0.104322	0.38342
DGBOIHOK_00063	AHGBMIHK_00178	0.226496	0.531338	0.426274	1059	215.833	843.167	164.833	82.1667	0.195493	0.380695
DGBOIHOK_00062	AHGBMIHK_00179	0.17955	0.486323	0.3692	1236	260.583	975.417	155.75	93.25	0.159675	0.357851
DGBOIHOK_00061	AHGBMIHK_00180	0.273861	0.517348	0.529356	1017	198.667	818.333	187.75	74.25	0.22943	0.373742
DGBOIHOK_00058	AHGBMIHK_00182	0.131797	0.675019	0.195249	1422	305.75	1116.25	134.917	136.083	0.120866	0.44508
DGBOIHOK_00057	AHGBMIHK_00183	0.175484	0.602125	0.291442	1161	246	915	143.167	101.833	0.156466	0.413957
DGBOIHOK_00056	AHGBMIHK_00184	0.258468	0.42884	0.602714	222	41.3333	180.667	39.5	13.5	0.218635	0.326613
DGBOIHOK_00054	AHGBMIHK_00187	0.110936	0.700129	0.158451	1821	395.5	1425.5	147	180	0.103122	0.45512
DGBOIHOK_00053	AHGBMIHK_00188	0.102726	0.583754	0.175974	2310	494.917	1815.08	174.25	200.75	0.0960011	0.405624
DGBOIHOK_00052	AHGBMIHK_00190	0.191043	0.553228	0.345325	1302	266.833	1035.17	174.583	104.417	0.168652	0.391318
DGBOIHOK_00251	AHGBMIHK_00194	0.25258	0.637445	0.396238	1242	282.167	959.833	205.833	121.167	0.214447	0.429415
DGBOIHOK_00290	AHGBMIHK_00197	0.222089	0.599024	0.370752	2415	502.75	1912.25	367.583	207.417	0.192226	0.412564
DGBOIHOK_00249	AHGBMIHK_00198	0.129395	0.636396	0.203325	858	180.667	677.333	80.5	77.5	0.118848	0.428967
DGBOIHOK_00245	AHGBMIHK_00202	0.329794	0.45061	0.731883	435	82.4167	352.583	94.0833	27.9167	0.26684	0.338726
DGBOIHOK_00243	AHGBMIHK_00205	0.0696952	0.583131	0.119519	1344	299.75	1044.25	69.5	121.5	0.0665549	0.405338
DGBOIHOK_00242	AHGBMIHK_00206	0.141902	0.451679	0.314165	1365	283.417	1081.58	139.833	96.1667	0.129286	0.339312
DGBOIHOK_00233	AHGBMIHK_00213	0.158624	0.484231	0.32758	1560	322.583	1237.42	176.917	115.083	0.142973	0.356755
DGBOIHOK_00232	AHGBMIHK_00214	0.151245	0.469664	0.322029	825	169.75	655.25	89.75	59.25	0.136971	0.349043
DGBOIHOK_00231	AHGBMIHK_00215	0.115555	0.726322	0.159096	453	93.5	359.5	38.5	43.5	0.107093	0.465241
DGBOIHOK_00230	AHGBMIHK_00216	0.123835	0.477793	0.259182	957	208	749	85.5	73.5	0.114152	0.353365
DGBOIHOK_00229	AHGBMIHK_00217	0.14672	0.522505	0.2808	1326	260.417	1065.58	142	98	0.13326	0.37632
DGBOIHOK_00224	AHGBMIHK_00219	0.199565	0.530254	0.376356	828	165.5	662.5	116.083	62.9167	0.17522	0.380161
DGBOIHOK_00223	AHGBMIHK_00221	0.126365	0.675851	0.186971	1290	294.667	995.333	115.75	131.25	0.116293	0.445419
DGBOIHOK_00222	AHGBMIHK_00222	0.169852	0.674659	0.251759	423	94.5833	328.417	49.9167	42.0833	0.151992	0.444934
DGBOIHOK_00288	AHGBMIHK_00224	0.182756	0.460833	0.396577	378	86.1667	291.833	47.3333	29.6667	0.162193	0.344294
DGBOIHOK_00287	AHGBMIHK_00225	0.139097	0.442486	0.314355	426	91.25	334.75	42.5	30.5	0.12696	0.334247
DGBOIHOK_00286	AHGBMIHK_00226	0.0709825	0.433201	0.163856	624	136.75	487.25	33	45	0.067727	0.329068
DGBOIHOK_00285	AHGBMIHK_00227	0.383983	0.493725	0.777726	240	47	193	58	17	0.300518	0.361702
DGBOIHOK_00284	AHGBMIHK_00228	0.134974	0.586412	0.23017	1419	316.667	1102.33	136.167	128.833	0.123526	0.406842
DGBOIHOK_00283	AHGBMIHK_00229	0.182966	0.443451	0.412595	1419	287.75	1131.25	183.667	96.3333	0.162357	0.334781
DGBOIHOK_00282	AHGBMIHK_00230	0.177875	0.494343	0.359821	1458	305	1153	182.583	110.417	0.158355	0.362022
DGBOIHOK_00281	AHGBMIHK_00231	0.222722	0.4617	0.482394	846	177.417	668.583	128.833	61.1667	0.192696	0.344763
DGBOIHOK_00280	AHGBMIHK_00232	0.245976	0.500681	0.491283	1122	229.5	892.5	187.167	83.8333	0.209711	0.365287
DGBOIHOK_00278	AHGBMIHK_00234	0.067292	0.505734	0.133058	945	214.75	730.25	47	79	0.0643615	0.36787
DGBOIHOK_00277	AHGBMIHK_00235	0.258906	0.652903	0.396546	552	111.25	440.75	96.5	48.5	0.218945	0.435955
DGBOIHOK_00274	AHGBMIHK_00238	0.186194	0.453464	0.410604	798	167.75	630.25	103.917	57.0833	0.164882	0.340288
DGBOIHOK_00273	AHGBMIHK_00239	0.166525	0.497609	0.334651	1020	213.083	806.917	120.5	77.5	0.149334	0.363707
DGBOIHOK_00272	AHGBMIHK_00240	0.115537	0.484036	0.238694	576	121.5	454.5	48.6667	43.3333	0.107077	0.356653
DGBOIHOK_00271	AHGBMIHK_00241	0.186186	0.416449	0.447079	1419	310.583	1108.42	182.75	99.25	0.164875	0.31956
DGBOIHOK_00264	AHGBMIHK_00249	0.251688	0.555043	0.453456	1080	230.333	849.667	181.667	90.3333	0.213809	0.392185
DGBOIHOK_00263	AHGBMIHK_00250	0.0797314	0.56151	0.141995	288	63.25	224.75	17	25	0.0756396	0.395257
DGBOIHOK_00262	AHGBMIHK_00251	0.0607827	0.760889	0.0798839	1626	374.25	1251.75	73.0833	178.917	0.0583849	0.478067
DGBOIHOK_00166	AHGBMIHK_00252	0.133453	0.711897	0.187461	1506	322.667	1183.33	144.667	148.333	0.122254	0.459711
DGBOIHOK_00167	AHGBMIHK_00253	0.133314	0.680722	0.195842	1317	301.75	1015.25	124	135	0.122137	0.44739
DGBOIHOK_00168	AHGBMIHK_00254	0.213263	0.596307	0.357639	1077	230.75	846.25	157.083	94.9167	0.185623	0.41134
DGBOIHOK_00169	AHGBMIHK_00255	0.169103	0.587834	0.287671	2493	545	1948	294.917	222.083	0.151395	0.407492
DGBOIHOK_00042	AHGBMIHK_00258	0.10868	0.444643	0.244421	1014	210.917	803.083	81.25	70.75	0.101173	0.335441
DGBOIHOK_00041	AHGBMIHK_00259	0.141104	0.340186	0.414786	420	89.5833	330.417	42.5	24.5	0.128625	0.273488
DGBOIHOK_00039	AHGBMIHK_00261	0.133993	0.347522	0.385566	849	172.583	676.417	83	48	0.122705	0.278127
DGBOIHOK_00037	AHGBMIHK_00263	0.26477	0.467173	0.56675	513	92.75	420.25	93.75	32.25	0.223081	0.347709
DGBOIHOK_00035	AHGBMIHK_00264	0.106931	0.318229	0.336019	213	42.4167	170.583	17	11	0.099658	0.259332
DGBOIHOK_00031	AHGBMIHK_00267	0.114299	0.508815	0.224639	1017	224.667	792.333	84	83	0.106016	0.369436
DGBOIHOK_00029	AHGBMIHK_00269	0.273127	0.581441	0.469741	627	127.917	499.083	114.25	51.75	0.22892	0.40456
DGBOIHOK_00020	AHGBMIHK_00270	0.553289	0.704168	0.785735	312	59.6667	252.333	98.75	27.25	0.391347	0.456704
DGBOIHOK_00021	AHGBMIHK_00271	0.117244	0.622495	0.188346	132	27.5833	104.417	11.3333	11.6667	0.10854	0.422961
DGBOIHOK_00022	AHGBMIHK_00273	0.166275	0.589485	0.282069	2217	456.833	1760.17	262.5	186.5	0.149134	0.408245
DGBOIHOK_00024	AHGBMIHK_00275	0.129184	0.35209	0.366907	861	171.417	689.583	81.8333	48.1667	0.118671	0.280992
DGBOIHOK_00026	AHGBMIHK_00276	0.0953734	0.334562	0.28507	753	152.833	600.167	53.75	41.25	0.0895585	0.269902
DGBOIHOK_00027	AHGBMIHK_00278	0.182627	0.351234	0.519959	771	160.75	610.25	98.9167	45.0833	0.162092	0.280456
DGBOIHOK_00019	AHGBMIHK_00279	0.135204	0.650108	0.207972	339	70.9167	268.083	33.1667	30.8333	0.123718	0.434783
DGBOIHOK_00018	AHGBMIHK_00280	0.106592	0.583355	0.182722	600	128.667	471.333	46.8333	52.1667	0.0993635	0.40544
DGBOIHOK_00017	AHGBMIHK_00281	0.0915129	0.549255	0.166613	1755	362.083	1392.92	120	141	0.0861502	0.389413
DGBOIHOK_00016	AHGBMIHK_00282	0.135086	0.360066	0.375171	492	99.6667	392.333	48.5	28.5	0.123619	0.285953
DGBOIHOK_00015	AHGBMIHK_00283	0.0851442	0.535176	0.159096	1296	280.333	1015.67	81.75	107.25	0.080489	0.38258
DGBOIHOK_00014	AHGBMIHK_00284	0.11753	0.411761	0.285434	2670	564.917	2105.08	229	179	0.108784	0.316861
DGBOIHOK_00013	AHGBMIHK_00285	0.116483	0.37796	0.30819	945	206.583	738.417	79.6667	61.3333	0.107889	0.296894
DGBOIHOK_00012	AHGBMIHK_00286	0.067419	0.335674	0.200847	537	118.25	418.75	27	32	0.0644776	0.270613
DGBOIHOK_00011	AHGBMIHK_00287	0.0919834	0.452144	0.203438	483	111.417	371.583	32.1667	37.8333	0.0865665	0.339566
DGBOIHOK_00010	AHGBMIHK_00288	0.0901193	0.266815	0.337759	306	64.5833	241.417	20.5	14.5	0.0849154	0.224516
DGBOIHOK_00009	AHGBMIHK_00289	0.134534	0.361323	0.372338	1875	410.083	1464.92	180.417	117.583	0.123158	0.28673
DGBOIHOK_00292	AHGBMIHK_00296	0.133357	0.418668	0.318526	1002	224.417	777.583	95	72	0.122173	0.320832
DGBOIHOK_00293	AHGBMIHK_00297	0.118279	0.395821	0.298819	936	189.667	746.333	81.6667	58.3333	0.109424	0.307557
DGBOIHOK_00294	AHGBMIHK_00298	0.101444	0.373628	0.27151	1041	226.833	814.167	77.25	66.75	0.0948823	0.294269
DGBOIHOK_00295	AHGBMIHK_00299	0.0714939	0.535574	0.13349	714	156.75	557.25	38	60	0.068192	0.382775
DGBOIHOK_00296	AHGBMIHK_00300	0.127906	0.363819	0.351566	714	158.417	555.583	65.3333	45.6667	0.117594	0.288269
DGBOIHOK_00298	AHGBMIHK_00301	0.138819	0.699408	0.198481	618	130.083	487.917	61.8333	59.1667	0.126729	0.454837
DGBOIHOK_00299	AHGBMIHK_00302	0.124896	0.611725	0.20417	585	124.333	460.667	53	52	0.115051	0.418231
DGBOIHOK_00314	AHGBMIHK_00307	0.201528	0.643037	0.313401	438	88.5833	349.417	61.75	38.25	0.176723	0.431797
DGBOIHOK_00315	AHGBMIHK_00308	0.123529	0.595926	0.207289	498	98.5	399.5	45.5	40.5	0.113892	0.411168

## Sheet: AlFl
BTZ3	AlFl	Ka	Ks	Ka_Ks	EffectiveLen	AverageS-sites	AverageN-sites	cN	cS	pN	pS
DGBOIHOK_00002	DGGJMCBK_00001	0.0461118	0.483664	0.0953384	1521	330.333	1190.67	53.25	117.75	0.0447228	0.356458
DGBOIHOK_00003	DGGJMCBK_00002	0.111145	0.643296	0.172774	897	192.75	704.25	72.75	83.25	0.103301	0.431907
DGBOIHOK_00153	DGGJMCBK_00003	0.15691	0.566671	0.276898	2109	454.5	1654.5	234.25	180.75	0.141584	0.39769
DGBOIHOK_00152	DGGJMCBK_00004	0.20674	0.435201	0.475045	255	53	202	36.5	17.5	0.180693	0.330189
DGBOIHOK_00211	DGGJMCBK_00005	0.346822	0.585201	0.592654	321	68.9167	252.083	70	28	0.277686	0.406288
DGBOIHOK_00210	DGGJMCBK_00006	0.202432	0.490174	0.412981	2097	449.25	1647.75	292.333	161.667	0.177414	0.359859
DGBOIHOK_00209	DGGJMCBK_00007	0.133313	0.378012	0.352669	1257	260.167	996.833	121.75	77.25	0.122137	0.296925
DGBOIHOK_00206	DGGJMCBK_00010	0.107937	0.547423	0.197174	1803	388	1415	142.25	150.75	0.10053	0.388531
DGBOIHOK_00205	DGGJMCBK_00011	0.101449	0.435922	0.232724	486	101.333	384.667	36.5	33.5	0.0948873	0.330592
DGBOIHOK_00202	DGGJMCBK_00013	0.109475	0.464356	0.235756	1080	233.25	846.75	86.25	80.75	0.10186	0.346195
DGBOIHOK_00200	DGGJMCBK_00015	0.104916	0.578572	0.181337	579	128.75	450.25	44.0833	51.9167	0.0979086	0.403236
DGBOIHOK_00197	DGGJMCBK_00017	0.177863	0.61506	0.289179	1032	224.167	807.833	127.917	94.0833	0.158345	0.419703
DGBOIHOK_00194	DGGJMCBK_00019	0.121084	0.547463	0.221172	663	136.833	526.167	58.8333	53.1667	0.111815	0.388551
DGBOIHOK_00193	DGGJMCBK_00020	0.272282	0.485744	0.560547	780	161.75	618.25	141.167	57.8333	0.228333	0.357548
DGBOIHOK_00192	DGGJMCBK_00022	0.214902	0.418882	0.513036	2787	583.417	2203.58	411.75	187.25	0.186855	0.320954
DGBOIHOK_00191	DGGJMCBK_00023	0.17352	0.375282	0.462372	1245	250.333	994.667	154.083	73.9167	0.15491	0.295273
DGBOIHOK_00190	DGGJMCBK_00024	0.0437888	0.47272	0.0926316	1248	272.333	975.667	41.5	95.5	0.042535	0.350673
DGBOIHOK_00189	DGGJMCBK_00025	0.148603	0.441706	0.33643	1083	231.167	851.833	114.833	77.1667	0.134807	0.333814
DGBOIHOK_00188	DGGJMCBK_00026	0.152659	0.450425	0.338923	1797	378	1419	196	128	0.138125	0.338624
DGBOIHOK_00184	DGGJMCBK_00029	0.0255725	0.464721	0.0550275	519	121.25	397.75	10	42	0.0251414	0.346392
DGBOIHOK_00183	DGGJMCBK_00030	0.105727	0.444721	0.237738	201	38.75	162.25	16	13	0.0986133	0.335484
DGBOIHOK_00182	DGGJMCBK_00031	0.206827	0.481811	0.429271	519	104.083	414.917	75	37	0.180759	0.355484
DGBOIHOK_00181	DGGJMCBK_00032	0.117541	0.479338	0.245215	1092	237.167	854.833	93	84	0.108793	0.354181
DGBOIHOK_00180	DGGJMCBK_00033	0.0604412	0.438022	0.137987	1551	354.167	1196.83	69.5	117.5	0.0580699	0.331765
DGBOIHOK_00179	DGGJMCBK_00034	0.0973741	0.430899	0.225979	1620	359.75	1260.25	115.083	117.917	0.0913179	0.327774
DGBOIHOK_00176	DGGJMCBK_00037	0.25222	0.237253	1.06309	231	44.25	186.75	40	9	0.21419	0.20339
DGBOIHOK_00175	DGGJMCBK_00040	0.184321	0.50806	0.362793	1638	346.833	1291.17	211	128	0.163418	0.369053
DGBOIHOK_00174	DGGJMCBK_00041	0.0190789	0.867075	0.0220038	204	44.75	159.25	3	23	0.0188383	0.513966
DGBOIHOK_00173	DGGJMCBK_00042	0.0766035	0.57738	0.132674	1086	248.333	837.667	61	100	0.0728213	0.402685
DGBOIHOK_00172	DGGJMCBK_00043	0.090145	0.621183	0.145118	1398	311.917	1086.08	92.25	131.75	0.0849382	0.422388
DGBOIHOK_00043	DGGJMCBK_00044	0.0977555	0.354307	0.275906	624	124.833	499.167	45.75	35.25	0.0916528	0.282377
DGBOIHOK_00044	DGGJMCBK_00045	0.106513	0.353238	0.301532	1083	243.75	839.25	83.3333	68.6667	0.099295	0.281709
DGBOIHOK_00045	DGGJMCBK_00046	0.0810937	0.391465	0.207154	1089	229.25	859.75	66.0833	69.9167	0.0768634	0.30498
DGBOIHOK_00046	DGGJMCBK_00047	0.152597	0.332792	0.458535	822	179.833	642.167	88.6667	48.3333	0.138074	0.268767
DGBOIHOK_00047	DGGJMCBK_00048	0.112673	0.341496	0.329938	627	137.917	489.083	51.1667	37.8333	0.104617	0.27432
DGBOIHOK_00048	DGGJMCBK_00049	0.090066	0.20491	0.43954	600	138.5	461.5	39.1667	24.8333	0.0848682	0.179302
DGBOIHOK_00049	DGGJMCBK_00050	0.11828	0.37801	0.312903	1254	265.5	988.5	108.167	78.8333	0.109425	0.296924
DGBOIHOK_00155	DGGJMCBK_00053	0.107109	0.418078	0.256193	558	114.667	443.333	44.25	36.75	0.099812	0.320494
DGBOIHOK_00156	DGGJMCBK_00054	0.113718	0.401401	0.283302	417	87.6667	329.333	34.75	27.25	0.105516	0.310837
DGBOIHOK_00157	DGGJMCBK_00055	0.1637	0.394313	0.415153	381	81.25	299.75	44.0833	24.9167	0.147067	0.306667
DGBOIHOK_00212	DGGJMCBK_00058	0.163484	0.314252	0.520232	2316	498.917	1817.08	266.917	128.083	0.146893	0.256723
DGBOIHOK_00213	DGGJMCBK_00059	0.149633	0.490351	0.305154	987	205.583	781.417	106	74	0.135651	0.359951
DGBOIHOK_00214	DGGJMCBK_00060	0.105436	0.524006	0.201212	345	75.5833	269.417	26.5	28.5	0.0983607	0.377067
DGBOIHOK_00215	DGGJMCBK_00061	0.108165	0.470093	0.230094	189	40.0833	148.917	15	14	0.100727	0.349272
DGBOIHOK_00216	DGGJMCBK_00062	0.104499	0.300612	0.347621	324	62.5833	261.417	25.5	15.5	0.0975454	0.24767
DGBOIHOK_00221	DGGJMCBK_00063	0.148144	0.353457	0.41913	1665	353.917	1311.08	176.25	99.75	0.134431	0.281846
DGBOIHOK_00260	DGGJMCBK_00067	0.128511	0.590504	0.21763	1212	267.917	944.083	111.5	109.5	0.118104	0.408709
DGBOIHOK_00257	DGGJMCBK_00070	0.117312	0.798533	0.146909	186	38.6667	147.333	16	19	0.108597	0.491379
DGBOIHOK_00256	DGGJMCBK_00071	0.143101	0.474207	0.301769	801	179.25	621.75	81	63	0.130277	0.351464
DGBOIHOK_00255	DGGJMCBK_00072	0.0717597	0.661183	0.108532	1176	273.667	902.333	61.75	120.25	0.0684337	0.439403
DGBOIHOK_00254	DGGJMCBK_00073	0.259392	0.564964	0.45913	414	85.6667	328.333	72	34	0.219289	0.396887
DGBOIHOK_00136	DGGJMCBK_00076	0.140968	0.550444	0.2561	1410	312.833	1097.17	141	122	0.128513	0.389984
DGBOIHOK_00134	DGGJMCBK_00078	0.119546	0.409019	0.292274	2157	476.833	1680.17	185.667	150.333	0.110505	0.315274
DGBOIHOK_00132	DGGJMCBK_00079	0.124807	0.391658	0.318663	1425	305.917	1119.08	128.667	93.3333	0.114975	0.305094
DGBOIHOK_00124	DGGJMCBK_00087	0.0998876	0.400211	0.249587	213	41.9167	171.083	16	13	0.0935217	0.310139
DGBOIHOK_00123	DGGJMCBK_00088	0.112819	0.388888	0.290107	840	181.25	658.75	69	55	0.104744	0.303448
DGBOIHOK_00122	DGGJMCBK_00089	0.237163	0.570786	0.415502	582	130.75	451.25	91.75	52.25	0.203324	0.399618
DGBOIHOK_00313	DGGJMCBK_00092	0.134013	0.485753	0.275888	1380	305.083	1074.92	131.917	109.083	0.122723	0.357553
DGBOIHOK_00312	DGGJMCBK_00093	0.136383	0.464602	0.293548	1272	295	977	121.833	102.167	0.124701	0.346328
DGBOIHOK_00311	DGGJMCBK_00094	0.146464	0.394068	0.371671	351	76.6667	274.333	36.5	23.5	0.13305	0.306522
DGBOIHOK_00309	DGGJMCBK_00096	0.150855	0.315472	0.478188	234	49.8333	184.167	25.1667	12.8333	0.136652	0.257525
DGBOIHOK_00308	DGGJMCBK_00097	0.102173	0.409095	0.249754	1014	223.583	790.417	75.5	70.5	0.0955192	0.315319
DGBOIHOK_00307	DGGJMCBK_00098	0.0798063	0.636752	0.125334	483	108.75	374.25	28.3333	46.6667	0.075707	0.429119
DGBOIHOK_00306	DGGJMCBK_00099	0.0965058	0.648603	0.14879	1725	377.75	1347.25	122	164	0.0905548	0.43415
DGBOIHOK_00305	DGGJMCBK_00100	0.224139	0.775501	0.289024	315	72.4167	242.583	47	35	0.193748	0.483314
DGBOIHOK_00118	DGGJMCBK_00105	0.224314	0.525816	0.426601	237	49.1667	187.833	36.4167	18.5833	0.193878	0.377966
DGBOIHOK_00117	DGGJMCBK_00106	0.203336	0.533135	0.381397	978	215.333	762.667	135.833	82.1667	0.178103	0.381579
DGBOIHOK_00116	DGGJMCBK_00107	0.164748	0.879131	0.187399	252	58.75	193.25	28.5833	30.4167	0.147909	0.51773
DGBOIHOK_00115	DGGJMCBK_00108	0.156579	0.642421	0.243733	315	60.25	254.75	36	26	0.141315	0.431535
DGBOIHOK_00114	DGGJMCBK_00110	0.129214	0.661161	0.195436	348	77	271	32.1667	33.8333	0.118696	0.439394
DGBOIHOK_00113	DGGJMCBK_00111	0.128898	0.524022	0.245978	975	210.833	764.167	90.5	79.5	0.11843	0.377075
DGBOIHOK_00112	DGGJMCBK_00112	0.0909184	0.596747	0.152357	603	130	473	40.5	53.5	0.0856237	0.411538
DGBOIHOK_00111	DGGJMCBK_00113	0.111526	0.469039	0.237775	375	90.3333	284.667	29.5	31.5	0.10363	0.348708
DGBOIHOK_00110	DGGJMCBK_00114	0.146606	0.632292	0.231864	345	78.4167	266.583	35.5	33.5	0.133167	0.427205
DGBOIHOK_00109	DGGJMCBK_00115	0.0411062	0.679281	0.0605142	111	23.5	87.5	3.5	10.5	0.04	0.446809
DGBOIHOK_00108	DGGJMCBK_00116	0.213304	0.484545	0.440214	1170	267.333	902.667	167.583	95.4167	0.185654	0.35692
DGBOIHOK_00107	DGGJMCBK_00117	0.249016	0.516604	0.482025	432	95.75	336.25	71.25	35.75	0.211896	0.373368
DGBOIHOK_00106	DGGJMCBK_00119	0.116977	0.59822	0.195542	489	112	377	40.8333	46.1667	0.108311	0.412202
DGBOIHOK_00105	DGGJMCBK_00120	0.191422	0.547775	0.349453	348	73.75	274.25	46.3333	28.6667	0.168946	0.388701
DGBOIHOK_00104	DGGJMCBK_00121	0.135944	0.492351	0.276112	522	114.5	407.5	50.6667	41.3333	0.124335	0.36099
DGBOIHOK_00103	DGGJMCBK_00122	0.211013	0.602798	0.350056	381	86.5	294.5	54.1667	35.8333	0.183928	0.414258
DGBOIHOK_00102	DGGJMCBK_00123	0.114849	0.719138	0.159704	303	66.6667	236.333	25.1667	30.8333	0.106488	0.4625
DGBOIHOK_00101	DGGJMCBK_00124	0.145656	0.621272	0.234447	495	108.5	386.5	51.1667	45.8333	0.132385	0.422427
DGBOIHOK_00100	DGGJMCBK_00125	0.232329	0.462846	0.501958	300	62.25	237.75	47.5	21.5	0.19979	0.345382
DGBOIHOK_00098	DGGJMCBK_00126	0.0633622	0.435694	0.145428	213	48.4167	164.583	10	16	0.0607595	0.330465
DGBOIHOK_00097	DGGJMCBK_00127	0.141823	0.470979	0.301124	249	49.0833	199.917	25.8333	17.1667	0.129221	0.349745
DGBOIHOK_00096	DGGJMCBK_00128	0.231308	0.439319	0.526514	189	32.8333	156.167	31.0833	10.9167	0.199039	0.332487
DGBOIHOK_00095	DGGJMCBK_00129	0.0585346	0.432132	0.135455	411	91.3333	319.667	18	30	0.0563087	0.328467
DGBOIHOK_00094	DGGJMCBK_00130	0.161511	0.545227	0.296228	669	143.667	525.333	76.3333	55.6667	0.145305	0.387471
DGBOIHOK_00093	DGGJMCBK_00131	0.160164	0.658031	0.243399	315	70	245	35.3333	30.6667	0.144218	0.438095
DGBOIHOK_00092	DGGJMCBK_00132	0.0574085	0.469085	0.122384	264	55.9167	208.083	11.5	19.5	0.0552663	0.348733
DGBOIHOK_00091	DGGJMCBK_00133	0.105198	0.771536	0.136349	798	184.167	613.833	60.25	88.75	0.0981537	0.4819
DGBOIHOK_00090	DGGJMCBK_00134	0.117702	0.33607	0.35023	261	52.9167	208.083	22.6667	14.3333	0.108931	0.270866
DGBOIHOK_00089	DGGJMCBK_00135	0.215069	0.567245	0.379147	612	130.667	481.333	90	52	0.186981	0.397959
DGBOIHOK_00088	DGGJMCBK_00136	0.181146	0.807587	0.224305	576	120.833	455.167	73.25	59.75	0.16093	0.494483
DGBOIHOK_00087	DGGJMCBK_00137	0.133561	0.81673	0.163531	312	68.8333	243.167	29.75	34.25	0.122344	0.497579
DGBOIHOK_00086	DGGJMCBK_00138	0.0543275	0.680095	0.0798822	1191	275.083	915.917	48	123	0.0524065	0.447137
DGBOIHOK_00084	DGGJMCBK_00140	0.130797	0.508487	0.257228	471	98.1667	372.833	44.75	36.25	0.120027	0.36927
DGBOIHOK_00083	DGGJMCBK_00141	0.069885	0.660053	0.105878	363	90.75	272.25	18.1667	39.8333	0.0667279	0.438935
DGBOIHOK_00080	DGGJMCBK_00143	0.107347	0.527114	0.20365	4059	868.75	3190.25	319.083	328.917	0.100018	0.378609
DGBOIHOK_00079	DGGJMCBK_00144	0.132616	0.762921	0.173827	363	66.8333	296.167	36	32	0.121553	0.478803
DGBOIHOK_00078	DGGJMCBK_00145	0.293518	0.383264	0.765839	492	96.0833	395.917	96.1667	28.8333	0.242896	0.300087
DGBOIHOK_00076	DGGJMCBK_00147	0.109639	0.459828	0.238435	435	85.3333	349.667	35.6667	29.3333	0.102002	0.34375
DGBOIHOK_00075	DGGJMCBK_00148	0.169484	0.290585	0.583253	522	110	412	62.5	26.5	0.151699	0.240909
DGBOIHOK_00150	DGGJMCBK_00153	0.146972	0.679797	0.216199	849	187.167	661.833	88.3333	83.6667	0.133468	0.447017
DGBOIHOK_00149	DGGJMCBK_00154	0.274657	0.400717	0.685413	291	63.0833	227.917	52.4167	19.5833	0.229982	0.310436
DGBOIHOK_00148	DGGJMCBK_00155	0.177292	0.644489	0.275088	528	111.583	416.417	65.75	48.25	0.157895	0.432412
DGBOIHOK_00147	DGGJMCBK_00156	0.107684	0.608764	0.176889	1944	413.75	1530.25	153.5	172.5	0.10031	0.416918
DGBOIHOK_00146	DGGJMCBK_00157	0.171461	0.635473	0.269816	816	166.833	649.167	99.5	71.5	0.153273	0.428571
DGBOIHOK_00143	DGGJMCBK_00159	0.0868672	0.34864	0.24916	213	48.4167	164.583	13.5	13.5	0.0820253	0.27883
DGBOIHOK_00142	DGGJMCBK_00160	0.225809	0.533609	0.423173	1014	226.333	787.667	153.583	86.4167	0.194985	0.381811
DGBOIHOK_00141	DGGJMCBK_00162	0.135565	0.523114	0.259149	1344	282.333	1061.67	131.667	106.333	0.124019	0.376623
DGBOIHOK_00140	DGGJMCBK_00163	0.282718	0.37989	0.744211	423	85.8333	337.167	79.4167	25.5833	0.235541	0.298058
DGBOIHOK_00139	DGGJMCBK_00164	0.086471	0.246597	0.350657	219	47.5833	171.417	14	10	0.0816723	0.210158
DGBOIHOK_00138	DGGJMCBK_00165	0.240254	0.45058	0.533209	273	51.6667	221.333	45.5	17.5	0.205572	0.33871
DGBOIHOK_00164	DGGJMCBK_00169	0.120273	0.738939	0.162764	2643	566.5	2076.5	230.75	266.25	0.111124	0.469991
DGBOIHOK_00165	DGGJMCBK_00170	0.117524	0.667855	0.175972	873	198.083	674.917	73.4167	87.5833	0.108779	0.442154
DGBOIHOK_00070	DGGJMCBK_00172	0.155613	0.718091	0.216703	921	194.583	726.417	102.083	89.9167	0.14053	0.462099
DGBOIHOK_00068	DGGJMCBK_00174	0.137856	0.601102	0.229338	759	175.333	583.667	73.5	72.5	0.125928	0.413498
DGBOIHOK_00064	DGGJMCBK_00178	0.105212	0.542369	0.193986	216	47.9167	168.083	16.5	18.5	0.0981656	0.386087
DGBOIHOK_00063	DGGJMCBK_00179	0.227298	0.555238	0.409371	1059	215.833	843.167	165.333	84.6667	0.196086	0.392278
DGBOIHOK_00062	DGGJMCBK_00180	0.181847	0.472714	0.384688	1236	261.167	974.833	157.417	91.5833	0.161481	0.35067
DGBOIHOK_00061	DGGJMCBK_00181	0.273488	0.519232	0.526717	1017	198.833	818.167	187.5	74.5	0.229171	0.374686
DGBOIHOK_00058	DGGJMCBK_00183	0.132957	0.668038	0.199026	1422	305.083	1116.92	136.083	134.917	0.121838	0.442229
DGBOIHOK_00057	DGGJMCBK_00184	0.175376	0.517996	0.338567	1161	245.5	915.5	143.167	91.8333	0.156381	0.374067
DGBOIHOK_00056	DGGJMCBK_00185	0.266912	0.424225	0.629176	222	41.6667	180.333	40.5	13.5	0.224584	0.324
DGBOIHOK_00054	DGGJMCBK_00188	0.111528	0.681533	0.163643	1821	396.083	1424.92	147.667	177.333	0.103632	0.447717
DGBOIHOK_00053	DGGJMCBK_00189	0.102796	0.59493	0.172788	2310	496.083	1813.92	174.25	203.75	0.0960628	0.410717
DGBOIHOK_00052	DGGJMCBK_00191	0.187072	0.531016	0.352291	1302	267.167	1034.83	171.333	101.667	0.165566	0.380536
DGBOIHOK_00251	DGGJMCBK_00195	0.252432	0.633995	0.398161	1245	281.583	963.417	206.5	120.5	0.214341	0.427937
DGBOIHOK_00290	DGGJMCBK_00197	0.23278	0.582395	0.399695	2451	510.083	1940.92	388.417	206.583	0.20012	0.404999
DGBOIHOK_00249	DGGJMCBK_00198	0.128115	0.619515	0.206799	858	180.833	677.167	79.75	76.25	0.11777	0.421659
DGBOIHOK_00245	DGGJMCBK_00201	0.339157	0.471829	0.718814	438	84	354	96.5833	29.4167	0.272834	0.350198
DGBOIHOK_00243	DGGJMCBK_00204	0.0702091	0.579997	0.121051	1344	299.583	1044.42	70	121	0.0670231	0.403894
DGBOIHOK_00242	DGGJMCBK_00205	0.144497	0.433263	0.333509	1371	282.333	1088.67	143.083	92.9167	0.13143	0.329103
DGBOIHOK_00233	DGGJMCBK_00212	0.161347	0.518822	0.310987	1560	320.667	1239.33	179.917	120.083	0.145172	0.37448
DGBOIHOK_00232	DGGJMCBK_00213	0.151471	0.447361	0.338588	825	169.417	655.583	89.9167	57.0833	0.137155	0.33694
DGBOIHOK_00231	DGGJMCBK_00214	0.115555	0.698669	0.165393	453	93.5	359.5	38.5	42.5	0.107093	0.454545
DGBOIHOK_00230	DGGJMCBK_00215	0.123895	0.485844	0.255011	957	208.333	748.667	85.5	74.5	0.114203	0.3576
DGBOIHOK_00229	DGGJMCBK_00216	0.14516	0.515807	0.281423	1326	261.417	1064.58	140.5	97.5	0.131977	0.372968
DGBOIHOK_00224	DGGJMCBK_00218	0.199565	0.55517	0.359466	828	165.5	662.5	116.083	64.9167	0.17522	0.392246
DGBOIHOK_00223	DGGJMCBK_00220	0.122092	0.700635	0.174259	1290	293.75	996.25	112.25	133.75	0.112673	0.455319
DGBOIHOK_00222	DGGJMCBK_00221	0.160501	0.711554	0.225564	423	94.8333	328.167	47.4167	43.5833	0.14449	0.459578
DGBOIHOK_00288	DGGJMCBK_00223	0.172512	0.427015	0.403996	378	86	292	45	28	0.15411	0.325581
DGBOIHOK_00287	DGGJMCBK_00224	0.142585	0.424535	0.335861	426	91	335	43.5	29.5	0.129851	0.324176
DGBOIHOK_00286	DGGJMCBK_00225	0.0687053	0.447089	0.153672	624	136.583	487.417	32	46	0.0656522	0.336791
DGBOIHOK_00285	DGGJMCBK_00226	0.393572	0.488821	0.805145	240	47.3333	192.667	59	17	0.306228	0.359155
DGBOIHOK_00284	DGGJMCBK_00227	0.13061	0.546739	0.23889	1419	316.417	1102.58	132.167	122.833	0.11987	0.388201
DGBOIHOK_00283	DGGJMCBK_00228	0.184156	0.424191	0.434135	1419	288.083	1130.92	184.667	93.3333	0.163289	0.32398
DGBOIHOK_00282	DGGJMCBK_00229	0.174718	0.486946	0.358803	1458	305.25	1152.75	179.667	109.333	0.155859	0.358176
DGBOIHOK_00281	DGGJMCBK_00230	0.210347	0.404855	0.519562	846	176.333	669.667	122.833	55.1667	0.183425	0.312854
DGBOIHOK_00280	DGGJMCBK_00231	0.249038	0.501199	0.496885	1122	229.333	892.667	189.167	83.8333	0.211912	0.365552
DGBOIHOK_00278	DGGJMCBK_00233	0.067276	0.543832	0.123707	945	214.583	730.417	47	83	0.0643468	0.386796
DGBOIHOK_00277	DGGJMCBK_00234	0.254	0.643771	0.394551	552	111.083	440.917	95	48	0.21546	0.432108
DGBOIHOK_00274	DGGJMCBK_00237	0.17911	0.481254	0.372173	798	167.75	630.25	100.417	59.5833	0.159328	0.355191
DGBOIHOK_00273	DGGJMCBK_00238	0.169784	0.523084	0.324583	1020	213.75	806.25	122.5	80.5	0.151938	0.376608
DGBOIHOK_00272	DGGJMCBK_00239	0.115766	0.49507	0.233838	576	122.333	453.667	48.6667	44.3333	0.107274	0.362398
DGBOIHOK_00271	DGGJMCBK_00240	0.187105	0.420215	0.445261	1422	310.833	1111.17	184	100	0.165592	0.321716
DGBOIHOK_00264	DGGJMCBK_00248	0.241791	0.574404	0.420942	1080	230.083	849.917	175.667	92.3333	0.206687	0.401304
DGBOIHOK_00263	DGGJMCBK_00249	0.070008	0.557141	0.125656	288	63.5833	224.417	15	25	0.06684	0.393185
DGBOIHOK_00262	DGGJMCBK_00250	0.0594556	0.730362	0.0814055	1626	373.667	1252.33	71.5833	174.417	0.05716	0.466771
DGBOIHOK_00166	DGGJMCBK_00251	0.13044	0.65757	0.198366	1506	322.75	1183.25	141.667	141.333	0.119727	0.437903
DGBOIHOK_00167	DGGJMCBK_00252	0.130355	0.677234	0.192481	1317	301.583	1015.42	121.5	134.5	0.119655	0.44598
DGBOIHOK_00168	DGGJMCBK_00253	0.210983	0.562538	0.375055	1077	231	846	155.583	91.4167	0.183905	0.395743
DGBOIHOK_00169	DGGJMCBK_00254	0.167638	0.550448	0.304549	2493	544.25	1948.75	292.75	212.25	0.150225	0.389986
DGBOIHOK_00042	DGGJMCBK_00257	0.109571	0.462849	0.236732	1014	212.083	801.917	81.75	73.25	0.101943	0.345383
DGBOIHOK_00041	DGGJMCBK_00258	0.13376	0.340989	0.392271	420	89.4167	330.583	40.5	24.5	0.122511	0.273998
DGBOIHOK_00039	DGGJMCBK_00260	0.128795	0.32833	0.392274	849	173	676	80	46	0.118343	0.265896
DGBOIHOK_00037	DGGJMCBK_00262	0.261639	0.44515	0.587756	513	93.0833	419.917	92.75	31.25	0.220877	0.335721
DGBOIHOK_00035	DGGJMCBK_00263	0.106931	0.283032	0.377806	213	42.4167	170.583	17	10	0.099658	0.235756
DGBOIHOK_00031	DGGJMCBK_00266	0.112136	0.461348	0.243062	1017	224.917	792.083	82.5	77.5	0.104156	0.344572
DGBOIHOK_00029	DGGJMCBK_00268	0.271686	0.589976	0.460504	627	127.917	499.083	113.75	52.25	0.227918	0.408469
DGBOIHOK_00020	DGGJMCBK_00269	0.526666	0.667772	0.78869	315	59.75	255.25	96.5833	26.4167	0.378387	0.44212
DGBOIHOK_00021	DGGJMCBK_00270	0.117244	0.622495	0.188346	132	27.5833	104.417	11.3333	11.6667	0.10854	0.422961
DGBOIHOK_00022	DGGJMCBK_00272	0.168086	0.581672	0.288971	2217	457.167	1759.83	265	185	0.150582	0.404666
DGBOIHOK_00024	DGGJMCBK_00274	0.125747	0.33366	0.37687	861	171.417	689.583	79.8333	46.1667	0.11577	0.269324
DGBOIHOK_00026	DGGJMCBK_00275	0.0915446	0.335484	0.272873	753	152.5	600.5	51.75	41.25	0.0861782	0.270492
DGBOIHOK_00027	DGGJMCBK_00277	0.182971	0.358965	0.509719	771	161.25	609.75	99	46	0.162362	0.285271
DGBOIHOK_00019	DGGJMCBK_00278	0.139684	0.55566	0.251385	339	70.9167	268.083	34.1667	27.8333	0.127448	0.392479
DGBOIHOK_00018	DGGJMCBK_00279	0.100388	0.529348	0.189645	600	128.167	471.833	44.3333	48.6667	0.0939597	0.379714
DGBOIHOK_00017	DGGJMCBK_00280	0.0874629	0.543716	0.160861	1755	362	1393	115	140	0.0825556	0.38674
DGBOIHOK_00016	DGGJMCBK_00281	0.139166	0.323152	0.430654	492	99.6667	392.333	49.8333	26.1667	0.127018	0.262542
DGBOIHOK_00015	DGGJMCBK_00282	0.0850671	0.492871	0.172595	1296	280.5	1015.5	81.6667	101.333	0.0804202	0.36126
DGBOIHOK_00014	DGGJMCBK_00283	0.112644	0.358793	0.313952	2670	563.417	2106.58	220.333	160.667	0.104593	0.285165
DGBOIHOK_00013	DGGJMCBK_00284	0.116356	0.371735	0.313007	945	205.833	739.167	79.6667	60.3333	0.107779	0.293117
DGBOIHOK_00012	DGGJMCBK_00285	0.0700655	0.335078	0.209102	537	118.417	418.583	28	32	0.0668923	0.270232
DGBOIHOK_00011	DGGJMCBK_00286	0.0807573	0.434098	0.186035	483	110.75	372.25	28.5	36.5	0.0765615	0.329571
DGBOIHOK_00010	DGGJMCBK_00287	0.0945961	0.292006	0.323953	306	64.0833	241.917	21.5	15.5	0.0888736	0.241873
DGBOIHOK_00009	DGGJMCBK_00288	0.133926	0.358231	0.373853	1878	411.083	1466.92	179.917	117.083	0.12265	0.284817
DGBOIHOK_00292	DGGJMCBK_00295	0.12621	0.358301	0.352246	1002	222.917	779.083	90.5	63.5	0.116162	0.28486
DGBOIHOK_00293	DGGJMCBK_00296	0.113574	0.369687	0.307216	936	189.583	746.417	78.6667	55.3333	0.105392	0.291868
DGBOIHOK_00294	DGGJMCBK_00297	0.09507	0.378529	0.251156	1041	226.25	814.75	72.75	67.25	0.0892912	0.297238
DGBOIHOK_00295	DGGJMCBK_00298	0.0755474	0.532271	0.141934	714	157.417	556.583	40	60	0.071867	0.381154
DGBOIHOK_00296	DGGJMCBK_00299	0.133533	0.328	0.407112	714	158.083	555.917	68	42	0.12232	0.265683
DGBOIHOK_00298	DGGJMCBK_00300	0.139152	0.606515	0.229429	618	129.833	488.167	62	54	0.127006	0.415918
DGBOIHOK_00299	DGGJMCBK_00301	0.121107	0.583751	0.207464	585	124.5	460.5	51.5	50.5	0.111835	0.405622
DGBOIHOK_00314	DGGJMCBK_00306	0.199223	0.637372	0.31257	438	87.9167	350.083	61.25	37.75	0.174958	0.429384
DGBOIHOK_00315	DGGJMCBK_00307	0.125063	0.605668	0.206488	498	98.6667	399.333	46	41	0.115192	0.415541

## Sheet: AdSh
BTZ3	AdSh	Ka	Ks	Ka_Ks	EffectiveLen	AverageS-sites	AverageN-sites	cN	cS	pN	pS
DGBOIHOK_00002	ECCAONPG_00001	0.0292762	0.249742	0.117226	1509	324.833	1184.17	34	69	0.0287122	0.212417
DGBOIHOK_00003	ECCAONPG_00002	0.0739983	0.429966	0.172102	879	187.167	691.833	48.75	61.25	0.0704649	0.327248
DGBOIHOK_00153	ECCAONPG_00003	0.14326	0.40004	0.358113	2109	450.75	1658.25	216.25	139.75	0.130409	0.310039
DGBOIHOK_00152	ECCAONPG_00004	0.154319	0.278906	0.553302	258	53.6667	204.333	28.5	12.5	0.139478	0.232919
DGBOIHOK_00211	ECCAONPG_00005	0.283001	0.493825	0.573079	324	68.4167	255.583	60.25	24.75	0.235735	0.361754
DGBOIHOK_00210	ECCAONPG_00006	0.147914	0.336764	0.439221	2082	448.75	1633.25	219.25	121.75	0.134242	0.271309
DGBOIHOK_00209	ECCAONPG_00007	0.103103	0.233586	0.441392	1257	257.833	999.167	96.25	51.75	0.0963303	0.200711
DGBOIHOK_00206	ECCAONPG_00010	0.0805242	0.342518	0.235095	1800	385.5	1414.5	108	106	0.0763521	0.274968
DGBOIHOK_00205	ECCAONPG_00011	0.0891508	0.28452	0.313337	474	99.25	374.75	31.5	23.5	0.084056	0.236776
DGBOIHOK_00202	ECCAONPG_00013	0.066952	0.353947	0.189158	1077	233.917	843.083	54	66	0.0640506	0.282152
DGBOIHOK_00200	ECCAONPG_00015	0.083919	0.39452	0.212712	579	127.667	451.333	35.8333	39.1667	0.0793944	0.306789
DGBOIHOK_00197	ECCAONPG_00017	0.136156	0.382752	0.355729	1038	226.833	811.167	101	68	0.124512	0.29978
DGBOIHOK_00194	ECCAONPG_00019	0.0857644	0.431874	0.198587	663	138.583	524.417	42.5	45.5	0.0810424	0.328322
DGBOIHOK_00193	ECCAONPG_00020	0.208839	0.321476	0.649626	780	161.917	618.083	112.667	42.3333	0.182284	0.261451
DGBOIHOK_00192	ECCAONPG_00022	0.181459	0.305169	0.594618	2790	584.333	2205.67	355.5	146.5	0.161176	0.250713
DGBOIHOK_00191	ECCAONPG_00023	0.139132	0.24515	0.567539	1233	248.667	984.333	125	52	0.12699	0.209115
DGBOIHOK_00190	ECCAONPG_00024	0.028165	0.356708	0.0789581	1248	271.25	976.75	27	77	0.0276427	0.283871
DGBOIHOK_00189	ECCAONPG_00025	0.102207	0.301673	0.338802	1074	231.5	842.5	80.5	57.5	0.095549	0.24838
DGBOIHOK_00188	ECCAONPG_00026	0.111076	0.385247	0.288324	1794	372.583	1421.42	146.75	112.25	0.103242	0.301275
DGBOIHOK_00184	ECCAONPG_00029	0.0177786	0.408778	0.0434921	519	120.583	398.417	7	38	0.0175695	0.315135
DGBOIHOK_00183	ECCAONPG_00030	0.0540775	0.264932	0.204119	201	38.0833	162.917	8.5	8.5	0.0521739	0.223195
DGBOIHOK_00182	ECCAONPG_00031	0.169361	0.332896	0.508751	519	105.083	413.917	62.75	28.25	0.151601	0.268834
DGBOIHOK_00181	ECCAONPG_00032	0.0943323	0.363631	0.259418	1086	234.25	851.75	75.5	67.5	0.088641	0.288154
DGBOIHOK_00180	ECCAONPG_00033	0.0327781	0.308798	0.106148	1554	353.583	1200.42	38.5	89.5	0.0320722	0.253123
DGBOIHOK_00179	ECCAONPG_00034	0.0552849	0.293134	0.188599	1623	356.5	1266.5	67.5	86.5	0.0532965	0.242637
DGBOIHOK_00176	ECCAONPG_00037	0.210779	0.337871	0.623844	219	42.5833	176.417	32.4167	11.5833	0.183751	0.272016
DGBOIHOK_00175	ECCAONPG_00040	0.131807	0.398201	0.331007	1632	344.167	1287.83	155.667	106.333	0.120875	0.308959
DGBOIHOK_00174	ECCAONPG_00041	0.0187607	0.570022	0.0329123	207	45.0833	161.917	3	18	0.018528	0.399261
DGBOIHOK_00173	ECCAONPG_00042	0.052767	0.411658	0.128182	1086	247	839	42.75	78.25	0.0509535	0.316802
DGBOIHOK_00172	ECCAONPG_00043	0.073541	0.438421	0.167741	1398	309.5	1088.5	76.25	102.75	0.0700505	0.331987
DGBOIHOK_00043	ECCAONPG_00044	0.0769365	0.319782	0.24059	624	124.833	499.167	36.5	32.5	0.0731219	0.260347
DGBOIHOK_00044	ECCAONPG_00045	0.0711108	0.21834	0.325689	1083	242.833	840.167	57	46	0.0678437	0.18943
DGBOIHOK_00045	ECCAONPG_00046	0.0499467	0.237007	0.21074	1089	228.417	860.583	41.5833	46.4167	0.0483199	0.203211
DGBOIHOK_00046	ECCAONPG_00047	0.118077	0.224192	0.526677	822	179.75	642.25	70.1667	34.8333	0.109251	0.193788
DGBOIHOK_00047	ECCAONPG_00048	0.0905163	0.205828	0.439767	633	137.5	495.5	42.25	24.75	0.0852674	0.18
DGBOIHOK_00048	ECCAONPG_00049	0.0754901	0.19602	0.385115	600	138.167	461.833	33.1667	23.8333	0.0718152	0.172497
DGBOIHOK_00049	ECCAONPG_00050	0.093018	0.298717	0.311391	1254	266.167	987.833	86.4167	65.5833	0.087481	0.246399
DGBOIHOK_00155	ECCAONPG_00053	0.0952615	0.23884	0.39885	558	113.667	444.333	39.75	23.25	0.0894599	0.204545
DGBOIHOK_00156	ECCAONPG_00054	0.0599846	0.209827	0.285877	417	87.4167	329.583	19	16	0.0576485	0.183031
DGBOIHOK_00157	ECCAONPG_00055	0.136814	0.171827	0.79623	435	91.1667	343.833	43	14	0.125061	0.153565
DGBOIHOK_00212	ECCAONPG_00058	0.117414	0.250041	0.469578	2328	500.083	1827.92	198.667	106.333	0.108685	0.212631
DGBOIHOK_00213	ECCAONPG_00059	0.0965336	0.332083	0.290691	987	205.917	781.083	70.75	55.25	0.0905793	0.268312
DGBOIHOK_00214	ECCAONPG_00060	0.0844027	0.447477	0.188619	345	75.6667	269.333	21.5	25.5	0.0798267	0.337004
DGBOIHOK_00215	ECCAONPG_00061	0.107712	0.389475	0.276556	189	39.5	149.5	15	12	0.100334	0.303797
DGBOIHOK_00216	ECCAONPG_00062	0.0867611	0.236687	0.366565	324	61.5833	262.417	21.5	12.5	0.0819308	0.202977
DGBOIHOK_00221	ECCAONPG_00063	0.11415	0.229336	0.497741	1659	352.583	1306.42	138.333	69.6667	0.105888	0.197589
DGBOIHOK_00260	ECCAONPG_00067	0.109543	0.421482	0.259899	1212	265.167	946.833	96.5	85.5	0.101919	0.322439
DGBOIHOK_00257	ECCAONPG_00070	0.137991	0.44356	0.311098	177	36.8333	140.167	17.6667	12.3333	0.12604	0.334842
DGBOIHOK_00256	ECCAONPG_00071	0.121301	0.349436	0.347134	804	179	625	70	50	0.112	0.27933
DGBOIHOK_00255	ECCAONPG_00072	0.0536554	0.529131	0.101403	1179	271.333	907.667	47	103	0.0517811	0.379607
DGBOIHOK_00254	ECCAONPG_00073	0.270839	0.427514	0.633522	432	89.25	342.75	77.9167	29.0833	0.227328	0.325864
DGBOIHOK_00136	ECCAONPG_00076	0.123012	0.394254	0.312012	1413	314.167	1098.83	124.667	96.3333	0.113454	0.306631
DGBOIHOK_00134	ECCAONPG_00078	0.100972	0.327923	0.307914	2127	467.75	1659.25	156.75	124.25	0.0944704	0.265633
DGBOIHOK_00132	ECCAONPG_00079	0.0889523	0.269315	0.330291	1386	293.167	1092.83	91.6667	66.3333	0.0838798	0.226265
DGBOIHOK_00124	ECCAONPG_00087	0.0641286	0.26793	0.239348	213	42.1667	170.833	10.5	9.5	0.0614634	0.225296
DGBOIHOK_00123	ECCAONPG_00088	0.0936447	0.335449	0.279162	840	181.167	658.833	58	49	0.0880344	0.270469
DGBOIHOK_00122	ECCAONPG_00089	0.166705	0.286764	0.581333	585	130.083	454.917	68	31	0.149478	0.238309
DGBOIHOK_00313	ECCAONPG_00092	0.0889822	0.330154	0.269517	1380	301.417	1078.58	90.5	80.5	0.0839064	0.267072
DGBOIHOK_00312	ECCAONPG_00093	0.0765165	0.296055	0.258454	1272	293.667	978.333	71.1667	71.8333	0.0727428	0.244608
DGBOIHOK_00311	ECCAONPG_00094	0.0871667	0.286976	0.303742	351	77.5833	273.417	22.5	18.5	0.082292	0.238453
DGBOIHOK_00309	ECCAONPG_00096	0.0811602	0.201198	0.403385	246	51	195	15	9	0.0769231	0.176471
DGBOIHOK_00308	ECCAONPG_00097	0.0573165	0.249963	0.2293	1014	222.667	791.333	43.6667	47.3333	0.0551811	0.212575
DGBOIHOK_00307	ECCAONPG_00098	0.0403944	0.393367	0.102689	480	109.167	370.833	14.5833	33.4167	0.0393258	0.306107
DGBOIHOK_00306	ECCAONPG_00099	0.0728078	0.467819	0.155632	1734	379.25	1354.75	94	132	0.0693855	0.348055
DGBOIHOK_00305	ECCAONPG_00100	0.190787	0.65677	0.290493	315	74.0833	240.917	40.5833	32.4167	0.168454	0.43757
DGBOIHOK_00118	ECCAONPG_00104	0.101699	0.387637	0.262355	225	46.25	178.75	17	14	0.0951049	0.302703
DGBOIHOK_00117	ECCAONPG_00105	0.163235	0.380405	0.429109	978	214.5	763.5	112	64	0.146693	0.298368
DGBOIHOK_00116	ECCAONPG_00106	0.0920642	0.770512	0.119484	252	58.6667	193.333	16.75	28.25	0.0866379	0.481534
DGBOIHOK_00115	ECCAONPG_00107	0.116678	0.338989	0.344194	315	60.5	254.5	27.5	16.5	0.108055	0.272727
DGBOIHOK_00114	ECCAONPG_00109	0.112141	0.39521	0.283751	348	77.5833	270.417	28.1667	23.8333	0.10416	0.307197
DGBOIHOK_00113	ECCAONPG_00110	0.0894721	0.289527	0.309029	975	210.25	764.75	64.5	50.5	0.0843413	0.24019
DGBOIHOK_00112	ECCAONPG_00111	0.0492878	0.311752	0.158099	603	131.333	471.667	22.5	33.5	0.0477032	0.255076
DGBOIHOK_00111	ECCAONPG_00112	0.0932707	0.291142	0.320362	384	93.25	290.75	25.5	22.5	0.0877042	0.241287
DGBOIHOK_00110	ECCAONPG_00113	0.0951455	0.306858	0.310063	348	79.4167	268.583	24	20	0.0893577	0.251836
DGBOIHOK_00109	ECCAONPG_00114	0.0231232	0.317711	0.0727807	111	23.1667	87.8333	2	6	0.0227704	0.258993
DGBOIHOK_00108	ECCAONPG_00115	0.175218	0.40313	0.434645	1176	271.5	904.5	141.333	84.6667	0.156256	0.311848
DGBOIHOK_00107	ECCAONPG_00116	0.169056	0.403238	0.419245	432	97.25	334.75	50.6667	30.3333	0.151357	0.311911
DGBOIHOK_00106	ECCAONPG_00118	0.0645258	0.409089	0.15773	483	111	372	23	35	0.061828	0.315315
DGBOIHOK_00105	ECCAONPG_00119	0.157253	0.362316	0.434021	348	73.0833	274.917	39	21	0.141861	0.287343
DGBOIHOK_00104	ECCAONPG_00120	0.104091	0.3806	0.273493	522	115.583	406.417	39.5	34.5	0.0971909	0.298486
DGBOIHOK_00103	ECCAONPG_00121	0.172345	0.44084	0.390946	381	85.5	295.5	45.5	28.5	0.153976	0.333333
DGBOIHOK_00102	ECCAONPG_00122	0.108623	0.501062	0.216786	303	65.6667	237.333	24	24	0.101124	0.365482
DGBOIHOK_00101	ECCAONPG_00123	0.103629	0.376586	0.275179	495	105.833	389.167	37.6667	31.3333	0.096788	0.296063
DGBOIHOK_00100	ECCAONPG_00124	0.17049	0.360303	0.473186	300	61.75	238.25	36.3333	17.6667	0.152501	0.2861
DGBOIHOK_00098	ECCAONPG_00125	0.0632619	0.438767	0.144181	213	48.1667	164.833	10	16	0.0606673	0.33218
DGBOIHOK_00097	ECCAONPG_00126	0.0624006	0.29961	0.208273	249	48.5833	200.417	12	12	0.0598753	0.246998
DGBOIHOK_00096	ECCAONPG_00127	0.146332	0.218933	0.66839	189	32.9167	156.083	20.75	6.25	0.132942	0.189873
DGBOIHOK_00095	ECCAONPG_00128	0.0286811	0.307534	0.0932615	411	91.1667	319.833	9	23	0.0281397	0.252285
DGBOIHOK_00094	ECCAONPG_00129	0.104014	0.385096	0.2701	678	147.75	530.25	51.5	44.5	0.097124	0.301184
DGBOIHOK_00093	ECCAONPG_00130	0.136741	0.37711	0.362603	339	73.6667	265.333	33.1667	21.8333	0.125	0.29638
DGBOIHOK_00092	ECCAONPG_00131	0.0375518	0.24415	0.153806	276	57.5833	218.417	8	12	0.0366272	0.208394
DGBOIHOK_00091	ECCAONPG_00132	0.0738967	0.51952	0.14224	798	183.417	614.583	43.25	68.75	0.0703729	0.37483
DGBOIHOK_00090	ECCAONPG_00133	0.0842363	0.333051	0.252923	261	53.9167	207.083	16.5	14.5	0.0796781	0.268934
DGBOIHOK_00089	ECCAONPG_00134	0.156686	0.382475	0.409664	612	129.333	482.667	68.25	38.75	0.141402	0.299613
DGBOIHOK_00088	ECCAONPG_00135	0.148842	0.399245	0.372807	582	122.75	459.25	62	38	0.135003	0.309572
DGBOIHOK_00087	ECCAONPG_00136	0.0836915	0.409578	0.204336	312	68.9167	243.083	19.25	21.75	0.0791909	0.315599
DGBOIHOK_00086	ECCAONPG_00137	0.0369961	0.407285	0.0908359	1191	276.833	914.167	33	87	0.0360985	0.314269
DGBOIHOK_00084	ECCAONPG_00139	0.0743425	0.264094	0.281501	471	96.5833	374.417	26.5	21.5	0.0707768	0.222606
DGBOIHOK_00083	ECCAONPG_00140	0.0435762	0.40573	0.107402	366	90.4167	275.583	11.6667	28.3333	0.0423344	0.313364
DGBOIHOK_00080	ECCAONPG_00142	0.0669437	0.290437	0.230493	4059	865.833	3193.17	204.5	208.5	0.064043	0.240808
DGBOIHOK_00079	ECCAONPG_00143	0.101359	0.305948	0.331294	363	67.6667	295.333	28	17	0.0948081	0.251232
DGBOIHOK_00078	ECCAONPG_00144	0.131664	0.263548	0.499582	492	94.5	397.5	48	21	0.120755	0.222222
DGBOIHOK_00076	ECCAONPG_00145	0.0586246	0.218262	0.268598	435	86.25	348.75	19.6667	16.3333	0.0563919	0.189372
DGBOIHOK_00075	ECCAONPG_00146	0.0831877	0.168646	0.493268	522	109.25	412.75	32.5	16.5	0.0787402	0.15103
DGBOIHOK_00150	ECCAONPG_00152	0.104531	0.394415	0.265027	852	185.833	666.167	65	57	0.0975732	0.306726
DGBOIHOK_00149	ECCAONPG_00153	0.138784	0.204803	0.677646	297	64.1667	232.833	29.5	11.5	0.1267	0.179221
DGBOIHOK_00148	ECCAONPG_00154	0.0730949	0.264252	0.276611	543	112.25	430.75	30	25	0.069646	0.222717
DGBOIHOK_00147	ECCAONPG_00155	0.0481999	0.306434	0.157293	1947	415.417	1531.58	71.5	104.5	0.0466837	0.251555
DGBOIHOK_00146	ECCAONPG_00156	0.0726276	0.299779	0.24227	816	165.917	650.083	45	41	0.0692219	0.247112
DGBOIHOK_00143	ECCAONPG_00158	0.0666048	0.228389	0.291629	213	48.25	164.75	10.5	9.5	0.0637329	0.196891
DGBOIHOK_00142	ECCAONPG_00159	0.133933	0.270997	0.494223	1011	229	782	95.9167	52.0833	0.122656	0.227438
DGBOIHOK_00141	ECCAONPG_00161	0.0760833	0.228	0.333699	1344	279.75	1064.25	77	55	0.0723514	0.196604
DGBOIHOK_00140	ECCAONPG_00162	0.147517	0.280356	0.526177	429	85.5	343.5	46	20	0.133916	0.233918
DGBOIHOK_00139	ECCAONPG_00163	0.0511733	0.126738	0.403774	219	47.1667	171.833	8.5	5.5	0.0494665	0.116608
DGBOIHOK_00138	ECCAONPG_00164	0.114619	0.273758	0.41869	285	54.5	230.5	24.5	12.5	0.106291	0.229358
DGBOIHOK_00164	ECCAONPG_00168	0.0590752	0.337892	0.174834	2604	553.25	2050.75	116.5	150.5	0.0568085	0.272029
DGBOIHOK_00165	ECCAONPG_00169	0.0780328	0.391739	0.199196	873	196.083	676.917	50.1667	59.8333	0.0741106	0.305142
DGBOIHOK_00070	ECCAONPG_00171	0.0835818	0.414185	0.201798	921	197.167	723.833	57.25	62.75	0.0790928	0.318259
DGBOIHOK_00068	ECCAONPG_00173	0.0734458	0.286549	0.256311	759	177.75	581.25	40.6667	42.3333	0.0699642	0.238162
DGBOIHOK_00064	ECCAONPG_00177	0.052626	0.413647	0.127225	216	48.75	167.25	8.5	15.5	0.0508221	0.317949
DGBOIHOK_00063	ECCAONPG_00178	0.147169	0.255453	0.576109	1062	218.25	843.75	112.75	47.25	0.13363	0.216495
DGBOIHOK_00062	ECCAONPG_00179	0.0891465	0.248047	0.359394	1236	260.417	975.583	82	55	0.0840523	0.2112
DGBOIHOK_00061	ECCAONPG_00180	0.122419	0.259005	0.47265	1002	196.333	805.667	91	43	0.11295	0.219015
DGBOIHOK_00058	ECCAONPG_00182	0.0742081	0.357147	0.20778	1419	303.25	1115.75	78.8333	86.1667	0.070655	0.284144
DGBOIHOK_00057	ECCAONPG_00184	0.0594092	0.235739	0.252013	1173	248	925	52.8333	50.1667	0.0571171	0.202285
DGBOIHOK_00056	ECCAONPG_00185	0.188387	0.322972	0.58329	222	41.9167	180.083	30	11	0.16659	0.262425
DGBOIHOK_00054	ECCAONPG_00189	0.0539404	0.314039	0.171763	1827	395.583	1431.42	74.5	101.5	0.0520463	0.256583
DGBOIHOK_00053	ECCAONPG_00190	0.0532557	0.266412	0.1999	2316	497.25	1818.75	93.5	111.5	0.0514089	0.224233
DGBOIHOK_00052	ECCAONPG_00191	0.110492	0.376519	0.293456	1302	270.25	1031.75	106	80	0.102738	0.296022
DGBOIHOK_00251	ECCAONPG_00195	0.160731	0.505245	0.318125	1242	279.5	962.5	139.25	102.75	0.144675	0.367621
DGBOIHOK_00290	ECCAONPG_00197	0.158526	0.360447	0.439804	2523	526.75	1996.25	285.25	150.75	0.142893	0.286189
DGBOIHOK_00249	ECCAONPG_00198	0.0889055	0.35013	0.253922	858	184.083	673.917	56.5	51.5	0.0838383	0.279765
DGBOIHOK_00245	ECCAONPG_00201	0.197847	0.462697	0.427594	411	78.9167	332.083	57.75	27.25	0.173902	0.345301
DGBOIHOK_00243	ECCAONPG_00204	0.0327547	0.318355	0.102887	1344	298.75	1045.25	33.5	77.5	0.0320497	0.259414
DGBOIHOK_00242	ECCAONPG_00205	0.0949248	0.205875	0.461081	1374	280.5	1093.5	97.5	50.5	0.0891632	0.180036
DGBOIHOK_00233	ECCAONPG_00212	0.106094	0.314553	0.337285	1578	322.083	1255.92	124.25	82.75	0.0989317	0.256921
DGBOIHOK_00232	ECCAONPG_00213	0.0864976	0.238027	0.363394	843	172.833	670.167	54.75	35.25	0.0816961	0.203954
DGBOIHOK_00231	ECCAONPG_00214	0.0719473	0.413907	0.173825	441	91.1667	349.833	24	29	0.0686041	0.318099
DGBOIHOK_00230	ECCAONPG_00215	0.0788071	0.247929	0.317861	957	208.417	748.583	56	44	0.074808	0.211116
DGBOIHOK_00229	ECCAONPG_00216	0.104724	0.331993	0.315441	1347	265.917	1081.08	105.667	71.3333	0.0977415	0.268254
DGBOIHOK_00224	ECCAONPG_00218	0.137026	0.360726	0.379861	825	165.583	659.417	82.5833	47.4167	0.125237	0.286361
DGBOIHOK_00223	ECCAONPG_00219	0.0758646	0.600391	0.126359	1296	294.667	1001.33	72.25	121.75	0.0721538	0.413179
DGBOIHOK_00222	ECCAONPG_00220	0.120623	0.59691	0.202079	423	96.1667	326.833	36.4167	39.5833	0.111423	0.411612
DGBOIHOK_00288	ECCAONPG_00222	0.0518681	0.176903	0.293201	375	85.6667	289.333	14.5	13.5	0.0501152	0.157588
DGBOIHOK_00287	ECCAONPG_00223	0.080097	0.354165	0.226157	426	90.3333	335.667	25.5	25.5	0.0759682	0.282288
DGBOIHOK_00286	ECCAONPG_00224	0.0229384	0.381601	0.0601109	624	137.083	486.917	11	41	0.0225911	0.299088
DGBOIHOK_00285	ECCAONPG_00225	0.326624	0.322354	1.01325	246	50.25	195.75	51.8333	13.1667	0.264794	0.262023
DGBOIHOK_00284	ECCAONPG_00226	0.0805599	0.286618	0.28107	1419	312.75	1106.25	84.5	74.5	0.0763842	0.238209
DGBOIHOK_00283	ECCAONPG_00227	0.12225	0.27512	0.444352	1419	288.75	1130.25	127.5	66.5	0.112807	0.230303
DGBOIHOK_00282	ECCAONPG_00228	0.11845	0.249538	0.474678	1458	304.25	1153.75	126.417	64.5833	0.10957	0.212271
DGBOIHOK_00281	ECCAONPG_00229	0.14699	0.287534	0.511207	849	177.25	671.75	89.6667	42.3333	0.133482	0.238834
DGBOIHOK_00280	ECCAONPG_00230	0.15186	0.317171	0.478797	1125	233.917	891.083	122.5	60.5	0.137473	0.258639
DGBOIHOK_00278	ECCAONPG_00232	0.0530757	0.31265	0.169761	945	213.167	731.833	37.5	54.5	0.0512412	0.255668
DGBOIHOK_00277	ECCAONPG_00233	0.180406	0.526567	0.342609	552	112.333	439.667	70.5	42.5	0.160349	0.378338
DGBOIHOK_00274	ECCAONPG_00236	0.104535	0.242851	0.430448	813	169.917	643.083	62.75	35.25	0.0975768	0.207455
DGBOIHOK_00273	ECCAONPG_00237	0.0840038	0.299455	0.280522	1020	214.667	805.333	64	53	0.0794702	0.246894
DGBOIHOK_00272	ECCAONPG_00238	0.0810818	0.423219	0.191584	576	120.583	455.417	35	39	0.0768527	0.323428
DGBOIHOK_00271	ECCAONPG_00239	0.142021	0.290447	0.488975	1425	310.75	1114.25	144.167	74.8333	0.129384	0.240815
DGBOIHOK_00264	ECCAONPG_00247	0.209213	0.360349	0.580584	1080	230.083	849.917	155.167	65.8333	0.182567	0.286128
DGBOIHOK_00263	ECCAONPG_00248	0.0579215	0.366955	0.157844	288	63.75	224.25	12.5	18.5	0.0557414	0.290196
DGBOIHOK_00262	ECCAONPG_00249	0.0460166	0.573133	0.0802896	1629	374.333	1254.67	56	150	0.0446334	0.400712
DGBOIHOK_00166	ECCAONPG_00250	0.102199	0.512633	0.19936	1509	318.417	1190.58	113.75	118.25	0.0955414	0.371369
DGBOIHOK_00167	ECCAONPG_00251	0.0886216	0.411272	0.215482	1317	300.083	1016.92	85	95	0.083586	0.316579
DGBOIHOK_00168	ECCAONPG_00252	0.168459	0.414538	0.406377	1077	229.75	847.25	127.833	73.1667	0.15088	0.318462
DGBOIHOK_00169	ECCAONPG_00253	0.128621	0.371297	0.346411	2460	533.833	1926.17	227.667	156.333	0.118197	0.29285
DGBOIHOK_00042	ECCAONPG_00256	0.0721679	0.340514	0.211938	1014	211	803	55.25	57.75	0.0688045	0.273697
DGBOIHOK_00041	ECCAONPG_00257	0.0880071	0.228534	0.385094	420	88.8333	331.167	27.5	17.5	0.0830398	0.196998
DGBOIHOK_00039	ECCAONPG_00259	0.0918073	0.20997	0.43724	849	172	677	58.5	31.5	0.0864106	0.18314
DGBOIHOK_00037	ECCAONPG_00261	0.17111	0.2271	0.753458	516	94.4167	421.583	64.5	18.5	0.152995	0.19594
DGBOIHOK_00035	ECCAONPG_00262	0.0266827	0.176486	0.151189	213	41.3333	171.667	4.5	6.5	0.0262136	0.157258
DGBOIHOK_00031	ECCAONPG_00265	0.0778192	0.411925	0.188916	1017	225.583	791.417	58.5	71.5	0.0739181	0.316956
DGBOIHOK_00029	ECCAONPG_00267	0.2328	0.454144	0.512612	624	128.917	495.083	99.0833	43.9167	0.200135	0.340659
DGBOIHOK_00020	ECCAONPG_00268	0.312245	0.537033	0.581427	321	62.5833	258.417	66	24	0.255401	0.383489
DGBOIHOK_00021	ECCAONPG_00269	0.0808182	0.309785	0.260885	132	27.5833	104.417	8	7	0.0766161	0.253776
DGBOIHOK_00022	ECCAONPG_00271	0.120443	0.388772	0.309802	2214	456.25	1757.75	195.583	138.417	0.111269	0.303379
DGBOIHOK_00024	ECCAONPG_00273	0.0919203	0.258544	0.35553	861	170.333	690.667	59.75	37.25	0.0865106	0.218689
DGBOIHOK_00026	ECCAONPG_00274	0.053047	0.230237	0.230402	753	152.583	600.417	30.75	30.25	0.0512144	0.198252
DGBOIHOK_00027	ECCAONPG_00275	0.15573	0.20712	0.75188	771	163	608	85.5	29.5	0.140625	0.180982
DGBOIHOK_00019	ECCAONPG_00276	0.0890961	0.514609	0.173133	339	71.1667	267.833	22.5	26.5	0.0840075	0.372365
DGBOIHOK_00018	ECCAONPG_00277	0.0683349	0.333402	0.204962	639	133.75	505.25	33	36	0.0653142	0.269159
DGBOIHOK_00017	ECCAONPG_00278	0.0629753	0.359892	0.174984	1761	362.083	1398.92	84.5	103.5	0.0604039	0.285846
DGBOIHOK_00016	ECCAONPG_00279	0.0981658	0.21721	0.451939	492	100.75	391.25	36	19	0.0920128	0.188586
DGBOIHOK_00015	ECCAONPG_00280	0.0615994	0.250845	0.245567	1296	281.417	1014.58	60	60	0.0591376	0.213207
DGBOIHOK_00014	ECCAONPG_00281	0.0859094	0.223122	0.385034	2640	551.833	2088.17	169.5	106.5	0.0811717	0.192993
DGBOIHOK_00013	ECCAONPG_00282	0.0566039	0.180872	0.312951	939	205.333	733.667	40	33	0.0545207	0.160714
DGBOIHOK_00012	ECCAONPG_00283	0.0455618	0.185778	0.245248	537	118.5	418.5	18.5	19.5	0.0442055	0.164557
DGBOIHOK_00011	ECCAONPG_00284	0.0675245	0.292954	0.230495	483	111.333	371.667	24	27	0.064574	0.242515
DGBOIHOK_00010	ECCAONPG_00285	0.0825191	0.208224	0.3963	300	63.25	236.75	18.5	11.5	0.0781415	0.181818
DGBOIHOK_00009	ECCAONPG_00286	0.0783602	0.188007	0.416793	1872	410.417	1461.58	108.75	68.25	0.0744056	0.166294
DGBOIHOK_00292	ECCAONPG_00293	0.0879754	0.239404	0.367477	999	222	777	64.5	45.5	0.0830116	0.204955
DGBOIHOK_00293	ECCAONPG_00295	0.088516	0.30469	0.290512	543	105.833	437.167	36.5	26.5	0.0834922	0.250394
DGBOIHOK_00294	ECCAONPG_00296	0.05134	0.194386	0.264113	1041	224.833	816.167	40.5	38.5	0.0496222	0.171238
DGBOIHOK_00295	ECCAONPG_00297	0.0388916	0.339221	0.11465	708	153.917	554.083	21	42	0.0379004	0.272875
DGBOIHOK_00296	ECCAONPG_00298	0.0912566	0.215224	0.424007	702	155	547	47	29	0.0859232	0.187097
DGBOIHOK_00298	ECCAONPG_00299	0.0923742	0.393527	0.234734	618	129	489	42.5	39.5	0.0869121	0.306202
DGBOIHOK_00299	ECCAONPG_00300	0.0884558	0.388873	0.227467	585	123.583	461.417	38.5	37.5	0.0834387	0.303439
DGBOIHOK_00314	ECCAONPG_00305	0.100204	0.446314	0.224514	405	82.5	322.5	30.25	27.75	0.0937984	0.336364
DGBOIHOK_00315	ECCAONPG_00306	0.0948766	0.447612	0.211962	519	103.833	415.167	37	35	0.0891208	0.337079

## Sheet: PeMo
BTZ3	PeMo	Ka	Ks	Ka_Ks	EffectiveLen	AverageS-sites	AverageN-sites	cN	cS	pN	pS
DGBOIHOK_00002	ECIEDBMP_00001	0.0286196	0.274947	0.104091	1521	328	1193	33.5	75.5	0.0280805	0.230183
DGBOIHOK_00003	ECIEDBMP_00002	0.0848275	0.449845	0.18857	885	189.917	695.083	55.75	64.25	0.0802062	0.338306
DGBOIHOK_00153	ECIEDBMP_00003	0.146443	0.403265	0.363142	2070	445.083	1624.92	216.167	138.833	0.133032	0.311927
DGBOIHOK_00152	ECIEDBMP_00004	0.166441	0.306432	0.543157	258	53.6667	204.333	30.5	13.5	0.149266	0.251553
DGBOIHOK_00211	ECIEDBMP_00005	0.284338	0.537799	0.528707	321	68.1667	252.833	59.8333	26.1667	0.236651	0.383863
DGBOIHOK_00210	ECIEDBMP_00006	0.16499	0.363429	0.453982	2091	452.5	1638.5	242.667	130.333	0.148103	0.288029
DGBOIHOK_00209	ECIEDBMP_00007	0.109641	0.271921	0.403208	1260	257.583	1002.42	102.25	58.75	0.102003	0.228082
DGBOIHOK_00206	ECIEDBMP_00011	0.0812461	0.388274	0.209249	1800	386.583	1413.42	108.833	117.167	0.0770002	0.303083
DGBOIHOK_00205	ECIEDBMP_00012	0.0905341	0.289824	0.312376	483	101.917	381.083	32.5	24.5	0.0852832	0.240392
DGBOIHOK_00202	ECIEDBMP_00014	0.0776177	0.405244	0.191533	1074	233.167	840.833	62	73	0.0737364	0.313081
DGBOIHOK_00200	ECIEDBMP_00016	0.0839846	0.380087	0.220962	579	128	451	35.8333	38.1667	0.0794531	0.298177
DGBOIHOK_00197	ECIEDBMP_00018	0.140492	0.429653	0.32699	1038	226.25	811.75	104	74	0.128118	0.327072
DGBOIHOK_00194	ECIEDBMP_00020	0.0932215	0.466219	0.199952	663	138.25	524.75	46	48	0.0876608	0.347197
DGBOIHOK_00193	ECIEDBMP_00021	0.215988	0.330278	0.653958	774	160.333	613.667	115.167	42.8333	0.18767	0.267152
DGBOIHOK_00192	ECIEDBMP_00023	0.185576	0.308043	0.602435	2805	587.833	2217.17	364.5	148.5	0.164399	0.252623
DGBOIHOK_00191	ECIEDBMP_00024	0.148079	0.267041	0.55452	1239	249.25	989.75	133	56	0.134377	0.224674
DGBOIHOK_00190	ECIEDBMP_00025	0.0340462	0.39565	0.0860511	1248	271.583	976.417	32.5	83.5	0.033285	0.307456
DGBOIHOK_00189	ECIEDBMP_00026	0.10578	0.33791	0.313042	1083	231.583	851.417	84	63	0.0986591	0.27204
DGBOIHOK_00188	ECIEDBMP_00027	0.107901	0.379448	0.284364	1794	373.583	1420.42	142.75	111.25	0.100499	0.297792
DGBOIHOK_00184	ECIEDBMP_00030	0.0177786	0.423219	0.0420081	519	120.583	398.417	7	39	0.0175695	0.323428
DGBOIHOK_00183	ECIEDBMP_00031	0.0573833	0.323213	0.17754	201	38.0833	162.917	9	10	0.055243	0.262582
DGBOIHOK_00182	ECIEDBMP_00032	0.173886	0.364681	0.476818	516	104.167	411.833	63.9167	30.0833	0.1552	0.2888
DGBOIHOK_00181	ECIEDBMP_00033	0.105919	0.40267	0.263042	1098	237.5	860.5	85	74	0.0987798	0.311579
DGBOIHOK_00180	ECIEDBMP_00034	0.0336752	0.351586	0.0957807	1554	354.5	1199.5	39.5	99.5	0.0329304	0.280677
DGBOIHOK_00179	ECIEDBMP_00035	0.0590564	0.338391	0.174521	1617	358	1259	71.5	97.5	0.0567911	0.272346
DGBOIHOK_00176	ECIEDBMP_00037	0.213189	0.311763	0.683817	231	45.0833	185.917	34.5	11.5	0.185567	0.255083
DGBOIHOK_00175	ECIEDBMP_00040	0.137757	0.428958	0.321143	1623	342.333	1280.67	161.167	111.833	0.125846	0.32668
DGBOIHOK_00174	ECIEDBMP_00041	0.0256025	0.439732	0.058223	204	45.0833	158.917	4	15	0.0251704	0.332717
DGBOIHOK_00173	ECIEDBMP_00042	0.0585663	0.441451	0.132668	1080	245.75	834.25	47	82	0.056338	0.333672
DGBOIHOK_00172	ECIEDBMP_00043	0.0781781	0.469244	0.166604	1398	310.333	1087.67	80.75	108.25	0.0742415	0.348818
DGBOIHOK_00043	ECIEDBMP_00044	0.0836255	0.332154	0.251767	624	124.833	499.167	39.5	33.5	0.0791319	0.268358
DGBOIHOK_00044	ECIEDBMP_00045	0.0719226	0.241496	0.297821	1083	244.583	838.417	57.5	50.5	0.0685817	0.206474
DGBOIHOK_00045	ECIEDBMP_00046	0.0523824	0.287934	0.181925	1089	227.583	861.417	43.5833	54.4167	0.050595	0.239107
DGBOIHOK_00046	ECIEDBMP_00047	0.131978	0.241854	0.545693	801	175.75	625.25	75.6667	36.3333	0.121018	0.206733
DGBOIHOK_00047	ECIEDBMP_00048	0.090771	0.204461	0.443953	633	137.833	495.167	42.3333	24.6667	0.0854931	0.17896
DGBOIHOK_00048	ECIEDBMP_00049	0.0827716	0.186169	0.444605	600	138.5	461.5	36.1667	22.8333	0.0783676	0.164862
DGBOIHOK_00049	ECIEDBMP_00050	0.1014	0.291421	0.347951	1254	266.417	987.583	93.6667	64.3333	0.0948443	0.241476
DGBOIHOK_00155	ECIEDBMP_00053	0.106721	0.258565	0.412741	558	113.167	444.833	44.25	24.75	0.0994755	0.218704
DGBOIHOK_00156	ECIEDBMP_00054	0.0649997	0.23184	0.280365	417	87.75	329.25	20.5	17.5	0.0622627	0.19943
DGBOIHOK_00157	ECIEDBMP_00055	0.135481	0.172004	0.787664	438	91.0833	346.917	43	14	0.123949	0.153705
DGBOIHOK_00212	ECIEDBMP_00058	0.125772	0.270684	0.464645	2334	500.25	1833.75	212.333	113.667	0.115792	0.22722
DGBOIHOK_00213	ECIEDBMP_00059	0.11988	0.376751	0.318194	987	208.5	778.5	86.25	61.75	0.11079	0.296163
DGBOIHOK_00214	ECIEDBMP_00060	0.0969728	0.47187	0.205508	345	75.6667	269.333	24.5	26.5	0.0909653	0.35022
DGBOIHOK_00215	ECIEDBMP_00061	0.107712	0.348085	0.30944	189	39.5	149.5	15	11	0.100334	0.278481
DGBOIHOK_00216	ECIEDBMP_00062	0.086878	0.257622	0.337231	324	61.9167	262.083	21.5	13.5	0.082035	0.218035
DGBOIHOK_00221	ECIEDBMP_00063	0.118748	0.22828	0.520187	1653	350.167	1302.83	143.083	68.9167	0.109825	0.196811
DGBOIHOK_00260	ECIEDBMP_00067	0.109087	0.442155	0.246716	1212	266.417	945.583	96	89	0.101525	0.334063
DGBOIHOK_00257	ECIEDBMP_00070	0.139299	0.553586	0.251631	186	39.1667	146.833	18.6667	15.3333	0.127128	0.391489
DGBOIHOK_00256	ECIEDBMP_00071	0.128194	0.368785	0.347613	798	178.5	619.5	73	52	0.117837	0.291317
DGBOIHOK_00255	ECIEDBMP_00072	0.052463	0.567926	0.0923763	1179	271.167	907.833	46	108	0.0506701	0.398279
DGBOIHOK_00254	ECIEDBMP_00073	0.251368	0.511521	0.491412	438	91.9167	346.083	73.9167	34.0833	0.213581	0.370807
DGBOIHOK_00136	ECIEDBMP_00076	0.12476	0.391217	0.318902	1413	313.833	1099.17	126.333	95.6667	0.114936	0.304833
DGBOIHOK_00134	ECIEDBMP_00078	0.0898843	0.32801	0.274029	2109	466.083	1642.92	139.167	123.833	0.0847071	0.265689
DGBOIHOK_00132	ECIEDBMP_00079	0.100087	0.275825	0.362865	1410	298.25	1111.75	104.167	68.8333	0.0936961	0.230791
DGBOIHOK_00124	ECIEDBMP_00087	0.0771889	0.334807	0.230547	213	42.5833	170.417	12.5	11.5	0.0733496	0.270059
DGBOIHOK_00123	ECIEDBMP_00088	0.099725	0.353956	0.281744	834	180.75	653.25	61	51	0.0933793	0.282158
DGBOIHOK_00122	ECIEDBMP_00089	0.162693	0.303345	0.53633	555	124.25	430.75	63	31	0.146257	0.249497
DGBOIHOK_00313	ECIEDBMP_00092	0.0989249	0.34375	0.287781	1380	301	1079	100	83	0.0926784	0.275748
DGBOIHOK_00312	ECIEDBMP_00093	0.079366	0.318921	0.248858	1272	293.833	978.167	73.6667	76.3333	0.075311	0.259784
DGBOIHOK_00311	ECIEDBMP_00094	0.0953348	0.319284	0.298589	345	76.9167	268.083	24	20	0.0895244	0.260022
DGBOIHOK_00309	ECIEDBMP_00095	0.072581	0.237727	0.305312	237	49.0833	187.917	13	10	0.0691796	0.203735
DGBOIHOK_00308	ECIEDBMP_00096	0.0670369	0.273605	0.245013	1014	223.917	790.083	50.6667	51.3333	0.0641283	0.229252
DGBOIHOK_00307	ECIEDBMP_00097	0.0472035	0.399132	0.118265	483	109.583	373.417	17.0833	33.9167	0.0457487	0.309506
DGBOIHOK_00306	ECIEDBMP_00098	0.0707817	0.52118	0.135811	1734	379.333	1354.67	91.5	142.5	0.0675443	0.375659
DGBOIHOK_00305	ECIEDBMP_00099	0.192112	0.594428	0.323187	315	73.0833	241.917	41	30	0.16948	0.41049
DGBOIHOK_00118	ECIEDBMP_00104	0.117046	0.388364	0.301382	237	47.8333	189.167	20.5	14.5	0.10837	0.303136
DGBOIHOK_00117	ECIEDBMP_00105	0.173124	0.400907	0.431831	975	213.333	761.667	117.75	66.25	0.154595	0.310547
DGBOIHOK_00116	ECIEDBMP_00106	0.117319	0.689328	0.170193	255	59.3333	195.667	21.25	26.75	0.108603	0.450843
DGBOIHOK_00115	ECIEDBMP_00107	0.116968	0.334907	0.349255	315	61.0833	253.917	27.5	16.5	0.108303	0.270123
DGBOIHOK_00114	ECIEDBMP_00109	0.114292	0.428694	0.266604	348	77.5833	270.417	28.6667	25.3333	0.106009	0.326531
DGBOIHOK_00113	ECIEDBMP_00110	0.092521	0.295265	0.313349	975	211	764	66.5	51.5	0.0870419	0.244076
DGBOIHOK_00112	ECIEDBMP_00111	0.0607172	0.358803	0.169222	603	131.5	471.5	27.5	37.5	0.0583245	0.285171
DGBOIHOK_00111	ECIEDBMP_00112	0.0909924	0.399126	0.227979	378	92.0833	285.917	24.5	28.5	0.0856893	0.309502
DGBOIHOK_00110	ECIEDBMP_00113	0.107683	0.290741	0.370375	348	78.8333	269.167	27	19	0.10031	0.241015
DGBOIHOK_00109	ECIEDBMP_00114	0.03489	0.553199	0.0630695	111	23	88	3	9	0.0340909	0.391304
DGBOIHOK_00108	ECIEDBMP_00115	0.196051	0.418193	0.468805	1185	274	911	157.167	87.8333	0.172521	0.32056
DGBOIHOK_00107	ECIEDBMP_00116	0.163884	0.450863	0.363489	426	95.4167	330.583	48.6667	32.3333	0.147215	0.338865
DGBOIHOK_00106	ECIEDBMP_00118	0.0772564	0.427316	0.180794	495	113.583	381.417	28	37	0.0734105	0.325752
DGBOIHOK_00105	ECIEDBMP_00119	0.164402	0.369666	0.444731	348	73.6667	274.333	40.5	21.5	0.147631	0.291855
DGBOIHOK_00104	ECIEDBMP_00120	0.118151	0.36911	0.320096	522	114.917	407.083	44.5	33.5	0.109314	0.291516
DGBOIHOK_00103	ECIEDBMP_00121	0.180294	0.462623	0.38972	381	86.1667	294.833	47.25	29.75	0.16026	0.345261
DGBOIHOK_00102	ECIEDBMP_00122	0.113552	0.53039	0.214092	303	65.75	237.25	25	25	0.105374	0.380228
DGBOIHOK_00101	ECIEDBMP_00123	0.106483	0.420587	0.253177	495	107.167	387.833	38.5	34.5	0.0992694	0.321928
DGBOIHOK_00100	ECIEDBMP_00124	0.167663	0.349123	0.480242	300	61.5	238.5	35.8333	17.1667	0.150245	0.279133
DGBOIHOK_00098	ECIEDBMP_00125	0.0632619	0.476992	0.132627	213	48.1667	164.833	10	17	0.0606673	0.352941
DGBOIHOK_00097	ECIEDBMP_00126	0.0624006	0.330946	0.188552	249	48.5833	200.417	12	13	0.0598753	0.267581
DGBOIHOK_00096	ECIEDBMP_00127	0.146332	0.218933	0.66839	189	32.9167	156.083	20.75	6.25	0.132942	0.189873
DGBOIHOK_00095	ECIEDBMP_00128	0.0352253	0.357997	0.0983953	411	91.3333	319.667	11	26	0.0344108	0.284672
DGBOIHOK_00094	ECIEDBMP_00129	0.108543	0.428491	0.253316	678	148.583	529.417	53.5	48.5	0.101055	0.326416
DGBOIHOK_00093	ECIEDBMP_00130	0.156218	0.396348	0.394143	339	73.0833	265.917	37.5	22.5	0.141022	0.307868
DGBOIHOK_00092	ECIEDBMP_00131	0.0520508	0.34967	0.148857	276	57.25	218.75	11	16	0.0502857	0.279476
DGBOIHOK_00091	ECIEDBMP_00132	0.0712284	0.51342	0.138733	798	183.583	614.417	41.75	68.25	0.0679506	0.371766
DGBOIHOK_00090	ECIEDBMP_00133	0.0951209	0.362539	0.262374	261	53.9167	207.083	18.5	15.5	0.089336	0.287481
DGBOIHOK_00089	ECIEDBMP_00134	0.158604	0.412019	0.384942	612	129.333	482.667	69	41	0.142956	0.31701
DGBOIHOK_00088	ECIEDBMP_00135	0.150715	0.432715	0.3483	582	122.417	459.583	62.75	40.25	0.136537	0.328795
DGBOIHOK_00087	ECIEDBMP_00136	0.079192	0.514458	0.153933	312	69.1667	242.833	18.25	25.75	0.0751544	0.372289
DGBOIHOK_00086	ECIEDBMP_00137	0.0402007	0.46518	0.0864197	1191	277.667	913.333	35.75	96.25	0.0391423	0.346639
DGBOIHOK_00084	ECIEDBMP_00139	0.0878361	0.315787	0.27815	471	97	374	31	25	0.0828877	0.257732
DGBOIHOK_00083	ECIEDBMP_00140	0.0473727	0.37043	0.127886	366	90.0833	275.917	12.6667	26.3333	0.0459076	0.292322
DGBOIHOK_00080	ECIEDBMP_00142	0.0692434	0.344084	0.20124	4059	865.167	3193.83	211.25	238.75	0.0661431	0.275958
DGBOIHOK_00079	ECIEDBMP_00143	0.0877565	0.275794	0.318196	363	67.1667	295.833	24.5	15.5	0.0828169	0.230769
DGBOIHOK_00078	ECIEDBMP_00144	0.111013	0.262993	0.422115	492	94.6667	397.333	41	21	0.103188	0.221831
DGBOIHOK_00076	ECIEDBMP_00146	0.06167	0.251094	0.245605	435	85.9167	349.083	20.6667	18.3333	0.0592027	0.213385
DGBOIHOK_00075	ECIEDBMP_00147	0.0886212	0.203843	0.434752	522	109.25	412.75	34.5	19.5	0.0835857	0.17849
DGBOIHOK_00150	ECIEDBMP_00153	0.115472	0.404295	0.285612	849	185.583	663.417	71	58	0.107022	0.312528
DGBOIHOK_00149	ECIEDBMP_00154	0.160257	0.182451	0.878361	297	64.8333	232.167	33.5	10.5	0.144293	0.161954
DGBOIHOK_00148	ECIEDBMP_00155	0.0827498	0.282487	0.292933	543	111.167	431.833	33.8333	26.1667	0.0783481	0.235382
DGBOIHOK_00147	ECIEDBMP_00156	0.0565923	0.306662	0.184543	1947	415.167	1531.83	83.5	104.5	0.0545098	0.251706
DGBOIHOK_00146	ECIEDBMP_00157	0.0846886	0.325398	0.260261	816	166.667	649.333	52	44	0.0800821	0.264
DGBOIHOK_00143	ECIEDBMP_00159	0.0801188	0.285014	0.281105	213	48.5	164.5	12.5	11.5	0.0759878	0.237113
DGBOIHOK_00142	ECIEDBMP_00160	0.140066	0.269668	0.519401	1005	228.833	776.167	99.1667	51.8333	0.127765	0.226511
DGBOIHOK_00141	ECIEDBMP_00162	0.0881534	0.241881	0.36445	1341	278.917	1062.08	88.3333	57.6667	0.0831699	0.206752
DGBOIHOK_00140	ECIEDBMP_00163	0.154696	0.24933	0.620448	408	82.5	325.5	45.5	17.5	0.139785	0.212121
DGBOIHOK_00139	ECIEDBMP_00164	0.0604862	0.166359	0.363588	219	46.9167	172.083	10	7	0.0581114	0.149201
DGBOIHOK_00138	ECIEDBMP_00165	0.143173	0.240302	0.595805	276	53.5	222.5	29	11	0.130337	0.205607
DGBOIHOK_00164	ECIEDBMP_00169	0.0651162	0.389723	0.167083	2634	557.667	2076.33	129.5	169.5	0.0623696	0.303945
DGBOIHOK_00165	ECIEDBMP_00170	0.068411	0.44084	0.155183	873	197.5	675.5	44.1667	65.8333	0.0653837	0.333333
DGBOIHOK_00070	ECIEDBMP_00172	0.0864422	0.391786	0.220636	927	198.25	728.75	59.5	60.5	0.0816467	0.30517
DGBOIHOK_00068	ECIEDBMP_00174	0.0985272	0.320271	0.307637	759	177.75	581.25	53.6667	46.3333	0.0923297	0.260666
DGBOIHOK_00064	ECIEDBMP_00178	0.049528	0.464643	0.106594	216	49.0833	166.917	8	17	0.0479281	0.34635
DGBOIHOK_00063	ECIEDBMP_00179	0.146209	0.287014	0.509414	1062	217	845	112.25	51.75	0.13284	0.238479
DGBOIHOK_00062	ECIEDBMP_00180	0.103195	0.252737	0.408309	1236	261	975	94	56	0.0964103	0.214559
DGBOIHOK_00061	ECIEDBMP_00181	0.14565	0.276496	0.526771	1008	197.833	810.167	107.25	45.75	0.13238	0.231255
DGBOIHOK_00058	ECIEDBMP_00183	0.0771581	0.373778	0.206428	1419	302.917	1116.08	81.8333	89.1667	0.0733219	0.29436
DGBOIHOK_00057	ECIEDBMP_00185	0.0635161	0.284204	0.223488	1173	248	925	56.3333	58.6667	0.0609009	0.236559
DGBOIHOK_00056	ECIEDBMP_00186	0.259051	0.357806	0.723998	216	41	175	38.3333	11.6667	0.219048	0.284553
DGBOIHOK_00054	ECIEDBMP_00190	0.0544272	0.352134	0.154564	1821	395.583	1425.42	74.8333	111.167	0.0524993	0.28102
DGBOIHOK_00053	ECIEDBMP_00191	0.0569867	0.276575	0.206045	2316	498.25	1817.75	99.75	115.25	0.0548755	0.23131
DGBOIHOK_00052	ECIEDBMP_00192	0.111596	0.376821	0.296152	1302	270.083	1031.92	107	80	0.103691	0.296205
DGBOIHOK_00251	ECIEDBMP_00196	0.15979	0.54594	0.292688	1248	280.417	967.583	139.25	108.75	0.143915	0.387816
DGBOIHOK_00290	ECIEDBMP_00198	0.164486	0.383699	0.428684	2529	527.167	2001.83	295.667	158.333	0.147698	0.300348
DGBOIHOK_00249	ECIEDBMP_00199	0.0930937	0.36324	0.256287	858	184.083	673.917	59	53	0.0875479	0.287913
DGBOIHOK_00245	ECIEDBMP_00202	0.200176	0.469409	0.426442	441	83.8333	357.167	62.75	29.25	0.175688	0.348907
DGBOIHOK_00243	ECIEDBMP_00205	0.0327254	0.319576	0.102402	1344	297.833	1046.17	33.5	77.5	0.0320217	0.260213
DGBOIHOK_00242	ECIEDBMP_00206	0.106667	0.219114	0.486808	1374	280.25	1093.75	108.75	53.25	0.0994286	0.190009
DGBOIHOK_00233	ECIEDBMP_00211	0.111765	0.346784	0.322291	1572	320.833	1251.17	129.917	89.0833	0.103836	0.277662
DGBOIHOK_00232	ECIEDBMP_00212	0.111989	0.257754	0.43448	840	171.917	668.083	69.5	37.5	0.104029	0.218129
DGBOIHOK_00231	ECIEDBMP_00213	0.0790976	0.458182	0.172634	453	93.3333	359.667	27	32	0.0750695	0.342857
DGBOIHOK_00230	ECIEDBMP_00214	0.0901859	0.239362	0.376777	963	209.833	753.167	64	43	0.0849746	0.204925
DGBOIHOK_00229	ECIEDBMP_00215	0.109362	0.349279	0.313109	1347	264.417	1082.58	110.167	73.8333	0.101763	0.279231
DGBOIHOK_00224	ECIEDBMP_00217	0.146676	0.352453	0.416157	828	166.833	661.167	88.0833	46.9167	0.133224	0.281219
DGBOIHOK_00223	ECIEDBMP_00218	0.0792425	0.644843	0.122886	1296	295.333	1000.67	75.25	127.75	0.0751999	0.432562
DGBOIHOK_00222	ECIEDBMP_00219	0.118776	0.602361	0.197184	426	96	330	36.25	39.75	0.109848	0.414062
DGBOIHOK_00288	ECIEDBMP_00222	0.0807955	0.233398	0.346171	381	87.25	293.75	22.5	17.5	0.0765957	0.200573
DGBOIHOK_00287	ECIEDBMP_00223	0.0900133	0.392436	0.22937	426	90	336	28.5	27.5	0.0848214	0.305556
DGBOIHOK_00286	ECIEDBMP_00224	0.0271949	0.405615	0.0670461	624	137.25	486.75	13	43	0.0267078	0.313297
DGBOIHOK_00285	ECIEDBMP_00225	0.265972	0.292375	0.909695	246	50.25	195.75	43.8333	12.1667	0.223925	0.242123
DGBOIHOK_00284	ECIEDBMP_00226	0.0799928	0.320476	0.249606	1413	312.5	1100.5	83.5	81.5	0.0758746	0.2608
DGBOIHOK_00283	ECIEDBMP_00227	0.134827	0.287867	0.468366	1416	287.583	1128.42	139.25	68.75	0.123403	0.239061
DGBOIHOK_00282	ECIEDBMP_00228	0.126161	0.255945	0.492924	1458	304.75	1153.25	133.917	66.0833	0.116121	0.216844
DGBOIHOK_00281	ECIEDBMP_00229	0.150848	0.293994	0.513099	849	178.167	670.833	91.6667	43.3333	0.136646	0.243218
DGBOIHOK_00280	ECIEDBMP_00230	0.154052	0.332471	0.463356	1125	234.583	890.417	124	63	0.139261	0.268561
DGBOIHOK_00278	ECIEDBMP_00232	0.0546018	0.401456	0.136009	945	213.917	731.083	38.5	66.5	0.0526616	0.310869
DGBOIHOK_00277	ECIEDBMP_00233	0.213499	0.585941	0.36437	552	110.667	441.333	82	45	0.185801	0.406627
DGBOIHOK_00274	ECIEDBMP_00236	0.103699	0.271239	0.382317	813	170.25	642.75	62.25	38.75	0.0968495	0.227606
DGBOIHOK_00273	ECIEDBMP_00237	0.0895505	0.299884	0.298617	1020	214.417	805.583	68	53	0.0844109	0.247182
DGBOIHOK_00272	ECIEDBMP_00238	0.0740342	0.475628	0.155656	576	122.083	453.917	32	43	0.0704975	0.352218
DGBOIHOK_00271	ECIEDBMP_00239	0.134225	0.298609	0.449503	1428	311.917	1116.08	137.167	76.8333	0.1229	0.246326
DGBOIHOK_00264	ECIEDBMP_00246	0.217251	0.387343	0.560876	1080	230.833	849.167	160.167	69.8333	0.188616	0.302527
DGBOIHOK_00263	ECIEDBMP_00247	0.0650815	0.436908	0.148959	288	63.4167	224.583	14	21	0.0623377	0.331143
DGBOIHOK_00262	ECIEDBMP_00248	0.0481845	0.551736	0.0873325	1626	372.5	1253.5	58.5	145.5	0.0466693	0.390604
DGBOIHOK_00166	ECIEDBMP_00249	0.106147	0.524453	0.202396	1509	318.5	1190.5	117.833	120.167	0.098978	0.377289
DGBOIHOK_00167	ECIEDBMP_00250	0.0921826	0.420978	0.218973	1317	300.583	1016.42	88.1667	96.8333	0.0867426	0.322151
DGBOIHOK_00168	ECIEDBMP_00251	0.18906	0.42975	0.43993	1068	228.25	839.75	140.333	74.6667	0.167113	0.327127
DGBOIHOK_00169	ECIEDBMP_00252	0.143366	0.368903	0.388629	2472	537.083	1934.92	252.5	156.5	0.130497	0.291389
DGBOIHOK_00042	ECIEDBMP_00255	0.0715455	0.350126	0.204343	1005	210	795	54.25	58.75	0.068239	0.279762
DGBOIHOK_00041	ECIEDBMP_00256	0.0984224	0.242347	0.406123	420	89.3333	330.667	30.5	18.5	0.0922379	0.20709
DGBOIHOK_00039	ECIEDBMP_00258	0.0951506	0.189409	0.502356	855	174.25	680.75	60.8333	29.1667	0.0893622	0.167384
DGBOIHOK_00037	ECIEDBMP_00260	0.199521	0.257627	0.774458	519	95.1667	423.833	74.25	20.75	0.175187	0.218039
DGBOIHOK_00035	ECIEDBMP_00261	0.0388921	0.206779	0.188085	213	41.5	171.5	6.5	7.5	0.0379009	0.180723
DGBOIHOK_00031	ECIEDBMP_00264	0.086957	0.432016	0.201282	1017	225.333	791.667	65	74	0.0821053	0.328402
DGBOIHOK_00029	ECIEDBMP_00266	0.23339	0.488821	0.477454	630	130.167	499.833	100.25	46.75	0.200567	0.359155
DGBOIHOK_00020	ECIEDBMP_00267	0.311996	0.539131	0.578701	321	62.4167	258.583	66	24	0.255237	0.384513
DGBOIHOK_00021	ECIEDBMP_00268	0.113034	0.315691	0.358053	132	27.1667	104.833	11	7	0.104928	0.257669
DGBOIHOK_00022	ECIEDBMP_00270	0.124093	0.42376	0.292838	2190	451.5	1738.5	198.833	146.167	0.114371	0.323736
DGBOIHOK_00024	ECIEDBMP_00272	0.0928583	0.252939	0.367118	861	171.167	689.833	60.25	36.75	0.0873399	0.214703
DGBOIHOK_00026	ECIEDBMP_00273	0.0567054	0.247717	0.228912	741	150.5	590.5	32.25	31.75	0.0546147	0.210963
DGBOIHOK_00027	ECIEDBMP_00274	0.152583	0.228295	0.668359	771	162.583	608.417	84	32	0.138063	0.196822
DGBOIHOK_00019	ECIEDBMP_00275	0.0975528	0.543049	0.179639	339	71.1667	267.833	24.5	27.5	0.0914748	0.386417
DGBOIHOK_00018	ECIEDBMP_00276	0.0759585	0.395881	0.191872	606	128.417	477.583	34.5	39.5	0.0722387	0.307592
DGBOIHOK_00017	ECIEDBMP_00277	0.0615846	0.412825	0.149178	1746	359.083	1386.92	82	114	0.059124	0.317475
DGBOIHOK_00016	ECIEDBMP_00278	0.114363	0.21061	0.543008	492	100.75	391.25	41.5	18.5	0.10607	0.183623
DGBOIHOK_00015	ECIEDBMP_00279	0.0700999	0.27788	0.252266	1296	279.917	1016.08	68	65	0.0669236	0.232212
DGBOIHOK_00014	ECIEDBMP_00280	0.0895855	0.234987	0.381236	2649	556.833	2092.17	176.667	112.333	0.084442	0.201736
DGBOIHOK_00013	ECIEDBMP_00281	0.0595495	0.199701	0.298193	939	205.333	733.667	42	36	0.0572467	0.175325
DGBOIHOK_00012	ECIEDBMP_00282	0.0505325	0.187575	0.269399	537	117.5	419.5	20.5	19.5	0.0488677	0.165957
DGBOIHOK_00011	ECIEDBMP_00283	0.0645258	0.280815	0.22978	483	111	372	23	26	0.061828	0.234234
DGBOIHOK_00010	ECIEDBMP_00284	0.0831452	0.234378	0.354748	306	64.5833	241.417	19	13	0.0787021	0.20129
DGBOIHOK_00009	ECIEDBMP_00285	0.0801048	0.201432	0.397676	1878	410.417	1467.58	111.5	72.5	0.0759752	0.17665
DGBOIHOK_00292	ECIEDBMP_00292	0.0930683	0.267707	0.34765	999	222.083	776.917	68	50	0.0875255	0.225141
DGBOIHOK_00293	ECIEDBMP_00293	0.0903078	0.28138	0.320947	936	189.667	746.333	63.5	44.5	0.0850826	0.234622
DGBOIHOK_00294	ECIEDBMP_00294	0.0606584	0.234632	0.258526	1041	225.833	815.167	47.5	45.5	0.0582703	0.201476
DGBOIHOK_00295	ECIEDBMP_00295	0.0446297	0.318639	0.140064	708	154.083	553.917	24	40	0.0433278	0.2596
DGBOIHOK_00296	ECIEDBMP_00296	0.0852116	0.240095	0.354908	702	155.75	546.25	44	32	0.0805492	0.205457
DGBOIHOK_00298	ECIEDBMP_00297	0.0841186	0.423868	0.198455	612	128.167	483.833	38.5	41.5	0.0795729	0.323797
DGBOIHOK_00299	ECIEDBMP_00298	0.0871041	0.412501	0.211161	585	122.917	462.083	38	39	0.0822362	0.317288
DGBOIHOK_00314	ECIEDBMP_00302	0.154325	0.506715	0.30456	420	84.8333	335.167	46.75	31.25	0.139483	0.368369
DGBOIHOK_00315	ECIEDBMP_00303	0.0885237	0.435993	0.203039	522	102.833	419.167	35	34	0.083499	0.330632

## Sheet: TrVa
BTZ3	TrVa	Ka	Ks	Ka_Ks	EffectiveLen	AverageS-sites	AverageN-sites	cN	cS	pN	pS
DGBOIHOK_00002	IOKJMJML_00001	0.0286013	0.280135	0.102098	1521	327.25	1193.75	33.5	76.5	0.0280628	0.233766
DGBOIHOK_00003	IOKJMJML_00002	0.0865697	0.45701	0.189426	897	190.667	706.333	57.75	65.25	0.0817603	0.34222
DGBOIHOK_00153	IOKJMJML_00003	0.147658	0.422077	0.349837	2097	450	1647	220.75	145.25	0.134032	0.322778
DGBOIHOK_00152	IOKJMJML_00004	0.172417	0.279959	0.615867	258	53.5	204.5	31.5	12.5	0.154034	0.233645
DGBOIHOK_00211	IOKJMJML_00005	0.29257	0.496393	0.589391	321	68.1667	252.833	61.25	24.75	0.242254	0.363081
DGBOIHOK_00210	IOKJMJML_00006	0.158437	0.354343	0.447128	2082	448.833	1633.17	233.25	126.75	0.142821	0.282399
DGBOIHOK_00209	IOKJMJML_00007	0.114744	0.23619	0.485812	1245	255	990	105.333	51.6667	0.106397	0.202614
DGBOIHOK_00206	IOKJMJML_00010	0.0876446	0.336399	0.260537	1806	385.5	1420.5	117.5	104.5	0.0827174	0.271077
DGBOIHOK_00205	IOKJMJML_00011	0.0957196	0.303793	0.315082	486	102.083	383.917	34.5	25.5	0.0898633	0.249796
DGBOIHOK_00202	IOKJMJML_00013	0.0813885	0.364275	0.223426	1080	235.083	844.917	65.1667	67.8333	0.0771279	0.28855
DGBOIHOK_00200	IOKJMJML_00015	0.100201	0.401176	0.249769	579	127.667	451.333	42.3333	39.6667	0.0937962	0.310705
DGBOIHOK_00197	IOKJMJML_00018	0.159993	0.448948	0.356373	1038	229.417	808.583	116.5	77.5	0.144079	0.337813
DGBOIHOK_00194	IOKJMJML_00020	0.115117	0.401733	0.286551	663	138.25	524.75	56	43	0.106717	0.311031
DGBOIHOK_00193	IOKJMJML_00021	0.23014	0.46293	0.497137	777	163.083	613.917	121.667	56.3333	0.198181	0.345427
DGBOIHOK_00192	IOKJMJML_00023	0.203628	0.345107	0.590043	2805	588.083	2216.92	395.333	162.667	0.178326	0.276605
DGBOIHOK_00191	IOKJMJML_00024	0.174311	0.266797	0.653347	1245	251.667	993.333	154.5	56.5	0.155537	0.224503
DGBOIHOK_00190	IOKJMJML_00025	0.0329781	0.358972	0.0918681	1248	271.667	976.333	31.5	77.5	0.0322636	0.285276
DGBOIHOK_00189	IOKJMJML_00026	0.126708	0.335554	0.377607	1071	228.25	842.75	98.25	61.75	0.116583	0.270537
DGBOIHOK_00188	IOKJMJML_00027	0.132644	0.413964	0.320423	1785	376.417	1408.58	171.25	119.75	0.121576	0.318132
DGBOIHOK_00184	IOKJMJML_00029	0.0203445	0.40953	0.0496777	519	120.417	398.583	8	38	0.0200711	0.315571
DGBOIHOK_00183	IOKJMJML_00030	0.0776555	0.320583	0.242232	201	38.3333	162.667	12	10	0.0737705	0.26087
DGBOIHOK_00182	IOKJMJML_00031	0.189394	0.369196	0.51299	519	105.75	413.25	69.1667	30.8333	0.167372	0.291568
DGBOIHOK_00181	IOKJMJML_00032	0.100452	0.342639	0.293172	1089	235.417	853.583	80.25	64.75	0.0940154	0.275044
DGBOIHOK_00180	IOKJMJML_00033	0.036257	0.348656	0.103991	1554	353.25	1200.75	42.5	98.5	0.0353945	0.278839
DGBOIHOK_00179	IOKJMJML_00034	0.0588739	0.335724	0.175364	1623	360.25	1262.75	71.5	97.5	0.0566225	0.270645
DGBOIHOK_00176	IOKJMJML_00036	0.224588	0.219373	1.02378	150	28.9167	121.083	23.5	5.5	0.194081	0.190202
DGBOIHOK_00175	IOKJMJML_00039	0.152667	0.434438	0.351413	1632	342.167	1289.83	178.167	112.833	0.138132	0.329761
DGBOIHOK_00174	IOKJMJML_00040	0.0251464	0.566884	0.044359	207	45.25	161.75	4	18	0.0247295	0.39779
DGBOIHOK_00173	IOKJMJML_00041	0.0585739	0.421292	0.139034	1086	247.417	838.583	47.25	79.75	0.056345	0.322331
DGBOIHOK_00172	IOKJMJML_00042	0.0854106	0.45006	0.189776	1398	311	1087	87.75	105.25	0.0807268	0.338424
DGBOIHOK_00043	IOKJMJML_00043	0.0887761	0.352503	0.251845	624	125.333	498.667	41.75	35.25	0.0837233	0.28125
DGBOIHOK_00044	IOKJMJML_00044	0.0731144	0.248766	0.293909	1083	243.25	839.75	58.5	51.5	0.0696636	0.211716
DGBOIHOK_00045	IOKJMJML_00045	0.0606401	0.282202	0.214882	1089	229.25	859.75	50.0833	53.9167	0.0582534	0.235187
DGBOIHOK_00046	IOKJMJML_00046	0.116518	0.222271	0.524218	822	181.083	640.917	69.1667	34.8333	0.107918	0.192361
DGBOIHOK_00047	IOKJMJML_00047	0.08652	0.208224	0.415515	627	137.5	489.5	40	25	0.081716	0.181818
DGBOIHOK_00048	IOKJMJML_00048	0.0839824	0.20018	0.419533	600	138.5	461.5	36.6667	24.3333	0.0794511	0.175692
DGBOIHOK_00049	IOKJMJML_00049	0.101101	0.298488	0.338712	1254	266.333	987.667	93.4167	65.5833	0.0945832	0.246245
DGBOIHOK_00155	IOKJMJML_00052	0.0964409	0.262152	0.367881	555	113	442	40	25	0.0904977	0.221239
DGBOIHOK_00156	IOKJMJML_00053	0.0682108	0.187872	0.36307	417	87.25	329.75	21.5	14.5	0.0652009	0.166189
DGBOIHOK_00157	IOKJMJML_00054	0.173537	0.189257	0.916936	438	92.6667	345.333	53.5	15.5	0.154923	0.167266
DGBOIHOK_00212	IOKJMJML_00057	0.131184	0.264125	0.496674	2340	502.333	1837.67	221.167	111.833	0.120352	0.222628
DGBOIHOK_00213	IOKJMJML_00058	0.116026	0.361741	0.320745	987	205.583	781.417	84	59	0.107497	0.286988
DGBOIHOK_00214	IOKJMJML_00059	0.0909006	0.430432	0.211184	345	76.3333	268.667	23	25	0.0856079	0.327511
DGBOIHOK_00215	IOKJMJML_00060	0.121133	0.397138	0.305014	189	40	149	16.6667	12.3333	0.111857	0.308333
DGBOIHOK_00216	IOKJMJML_00061	0.0954957	0.23519	0.406036	324	61.9167	262.083	23.5	12.5	0.0896661	0.201884
DGBOIHOK_00221	IOKJMJML_00062	0.123492	0.275321	0.448539	1659	352.583	1306.42	148.75	81.25	0.113861	0.230442
DGBOIHOK_00260	IOKJMJML_00066	0.108322	0.43483	0.249112	1212	265.167	946.833	95.5	87.5	0.100863	0.329981
DGBOIHOK_00257	IOKJMJML_00068	0.118927	0.530621	0.224128	186	39	147	16.1667	14.8333	0.109977	0.380342
DGBOIHOK_00256	IOKJMJML_00069	0.131015	0.392765	0.333571	798	178.25	619.75	74.5	54.5	0.12021	0.30575
DGBOIHOK_00255	IOKJMJML_00070	0.0625362	0.56556	0.110574	1179	270.667	908.333	54.5	107.5	0.06	0.397167
DGBOIHOK_00254	IOKJMJML_00071	0.275361	0.486876	0.565568	432	89.5833	342.417	78.9167	32.0833	0.23047	0.35814
DGBOIHOK_00136	IOKJMJML_00074	0.118969	0.423329	0.281032	1401	313.25	1087.75	119.667	101.333	0.110013	0.32349
DGBOIHOK_00134	IOKJMJML_00076	0.0920525	0.30324	0.303563	2136	472.75	1663.25	144.083	117.917	0.0866276	0.249427
DGBOIHOK_00132	IOKJMJML_00077	0.0946996	0.296501	0.31939	1425	302.833	1122.17	99.8333	74.1667	0.0889648	0.244909
DGBOIHOK_00124	IOKJMJML_00085	0.0851429	0.293794	0.289804	213	42.1667	170.833	13.75	10.25	0.0804878	0.243083
DGBOIHOK_00123	IOKJMJML_00086	0.102657	0.346804	0.29601	828	179.167	648.833	62.25	49.75	0.0959414	0.277674
DGBOIHOK_00122	IOKJMJML_00087	0.167598	0.343156	0.4884	585	128.917	456.083	68.5	35.5	0.150192	0.275372
DGBOIHOK_00313	IOKJMJML_00090	0.0973404	0.346382	0.281021	1380	301	1079	98.5	83.5	0.0912882	0.277409
DGBOIHOK_00312	IOKJMJML_00091	0.0971341	0.318658	0.304822	1245	288.25	956.75	87.1667	74.8333	0.091107	0.259613
DGBOIHOK_00311	IOKJMJML_00092	0.105678	0.279768	0.377733	351	77.0833	273.917	27	18	0.0985701	0.233514
DGBOIHOK_00309	IOKJMJML_00094	0.0751298	0.259364	0.28967	246	50.1667	195.833	14	11	0.0714894	0.219269
DGBOIHOK_00308	IOKJMJML_00095	0.0642315	0.287362	0.223521	1014	223.417	790.583	48.6667	53.3333	0.0615579	0.238717
DGBOIHOK_00307	IOKJMJML_00096	0.0320966	0.413202	0.0776779	477	108.333	368.667	11.5833	34.4167	0.0314195	0.317692
DGBOIHOK_00306	IOKJMJML_00097	0.0777394	0.496851	0.156464	1734	379.833	1354.17	100	138	0.0738462	0.363317
DGBOIHOK_00305	IOKJMJML_00098	0.193555	0.735622	0.263118	315	74.6667	240.333	41	35	0.170596	0.46875
DGBOIHOK_00118	IOKJMJML_00103	0.134478	0.456147	0.294813	237	49.5	187.5	23.0833	16.9167	0.123111	0.341751
DGBOIHOK_00117	IOKJMJML_00104	0.171917	0.404413	0.425104	981	215.667	765.333	117.583	67.4167	0.153637	0.312597
DGBOIHOK_00116	IOKJMJML_00105	0.105461	0.879458	0.119916	249	58.4167	190.583	18.75	30.25	0.0983822	0.517832
DGBOIHOK_00115	IOKJMJML_00106	0.126231	0.334907	0.376913	315	61.0833	253.917	29.5	16.5	0.11618	0.270123
DGBOIHOK_00114	IOKJMJML_00108	0.107859	0.417366	0.258428	348	77.5833	270.417	27.1667	24.8333	0.100462	0.320086
DGBOIHOK_00113	IOKJMJML_00109	0.0989373	0.281129	0.351929	975	209	766	71	49	0.0926893	0.23445
DGBOIHOK_00112	IOKJMJML_00110	0.0583995	0.311752	0.187327	603	131.333	471.667	26.5	33.5	0.0561837	0.255076
DGBOIHOK_00111	IOKJMJML_00111	0.0972948	0.355581	0.273622	384	93.5833	290.417	26.5	26.5	0.0912482	0.28317
DGBOIHOK_00110	IOKJMJML_00112	0.105542	0.24541	0.430063	348	78.8333	269.167	26.5	16.5	0.098452	0.209302
DGBOIHOK_00109	IOKJMJML_00113	0.0409858	0.421731	0.0971848	111	23.25	87.75	3.5	7.5	0.039886	0.322581
DGBOIHOK_00108	IOKJMJML_00114	0.173228	0.427742	0.404984	1170	268.667	901.333	139.417	87.5833	0.154678	0.325993
DGBOIHOK_00107	IOKJMJML_00115	0.169359	0.388543	0.435882	426	95.0833	330.917	50.1667	28.8333	0.151599	0.303243
DGBOIHOK_00106	IOKJMJML_00116	0.13563	0.431026	0.314669	510	116.417	393.583	48.8333	38.1667	0.124074	0.327845
DGBOIHOK_00105	IOKJMJML_00117	0.165691	0.45878	0.361155	348	73.3333	274.667	40.8333	25.1667	0.148665	0.343182
DGBOIHOK_00104	IOKJMJML_00118	0.115434	0.381316	0.302724	522	115.417	406.583	43.5	34.5	0.106989	0.298917
DGBOIHOK_00103	IOKJMJML_00119	0.17481	0.469279	0.372507	381	86	295	46	30	0.155932	0.348837
DGBOIHOK_00102	IOKJMJML_00120	0.121083	0.512323	0.236341	303	66	237	26.5	24.5	0.111814	0.371212
DGBOIHOK_00101	IOKJMJML_00121	0.11873	0.404588	0.293459	489	105	384	42.1667	32.8333	0.109809	0.312698
DGBOIHOK_00100	IOKJMJML_00122	0.178647	0.37156	0.480802	300	62	238	37.8333	18.1667	0.158964	0.293011
DGBOIHOK_00098	IOKJMJML_00123	0.0632619	0.476992	0.132627	213	48.1667	164.833	10	17	0.0606673	0.352941
DGBOIHOK_00097	IOKJMJML_00124	0.0678428	0.269531	0.251707	249	48.5833	200.417	13	11	0.0648649	0.226415
DGBOIHOK_00096	IOKJMJML_00125	0.212681	0.241325	0.881309	180	31.5	148.5	27.5	6.5	0.185185	0.206349
DGBOIHOK_00095	IOKJMJML_00126	0.0384905	0.307534	0.125158	411	91.1667	319.833	12	23	0.0375195	0.252285
DGBOIHOK_00094	IOKJMJML_00127	0.102932	0.450033	0.228721	678	147.75	530.25	51	50	0.096181	0.338409
DGBOIHOK_00093	IOKJMJML_00128	0.131258	0.43067	0.304776	339	73.25	265.75	32	24	0.120414	0.327645
DGBOIHOK_00092	IOKJMJML_00129	0.0521537	0.319428	0.163272	276	57.6667	218.333	11	15	0.0503817	0.260116
DGBOIHOK_00091	IOKJMJML_00130	0.0806878	0.516766	0.15614	786	181.417	604.583	46.25	67.75	0.076499	0.37345
DGBOIHOK_00090	IOKJMJML_00131	0.123098	0.36182	0.340219	261	54	207	23.5	15.5	0.113527	0.287037
DGBOIHOK_00089	IOKJMJML_00132	0.173018	0.416589	0.415319	612	129.833	482.167	74.5	41.5	0.154511	0.319641
DGBOIHOK_00088	IOKJMJML_00133	0.146367	0.454348	0.322146	582	123.25	458.75	61	42	0.13297	0.340771
DGBOIHOK_00087	IOKJMJML_00134	0.0848423	0.403341	0.210349	312	68.9167	243.083	19.5	21.5	0.0802194	0.311971
DGBOIHOK_00086	IOKJMJML_00135	0.0407846	0.44084	0.0925156	1197	277.5	919.5	36.5	92.5	0.0396955	0.333333
DGBOIHOK_00084	IOKJMJML_00137	0.0817326	0.317825	0.257163	471	96.5	374.5	29	25	0.0774366	0.259067
DGBOIHOK_00083	IOKJMJML_00138	0.0610464	0.416315	0.146635	366	90.25	275.75	16.1667	28.8333	0.058628	0.319483
DGBOIHOK_00080	IOKJMJML_00140	0.0718817	0.336223	0.213792	4044	863.583	3180.42	218	234	0.0685445	0.270964
DGBOIHOK_00079	IOKJMJML_00141	0.0883905	0.303155	0.291569	360	66.1667	293.833	24.5	16.5	0.0833806	0.24937
DGBOIHOK_00078	IOKJMJML_00142	0.116753	0.267133	0.43706	498	95.6667	402.333	43.5	21.5	0.108119	0.224739
DGBOIHOK_00076	IOKJMJML_00143	0.0668841	0.244123	0.273977	432	85.5833	346.417	22.1667	17.8333	0.0639885	0.208374
DGBOIHOK_00075	IOKJMJML_00144	0.110434	0.169687	0.650812	522	109.75	412.25	42.3333	16.6667	0.102688	0.15186
DGBOIHOK_00150	IOKJMJML_00150	0.109725	0.385365	0.284732	852	185.833	666.167	68	56	0.102077	0.301345
DGBOIHOK_00149	IOKJMJML_00151	0.146423	0.25826	0.566962	270	59.5	210.5	28	13	0.133017	0.218487
DGBOIHOK_00148	IOKJMJML_00152	0.0800374	0.289335	0.276625	537	111.083	425.917	32.3333	26.6667	0.0759147	0.24006
DGBOIHOK_00147	IOKJMJML_00153	0.0626712	0.351604	0.178244	1947	416.833	1530.17	92	117	0.0601242	0.280688
DGBOIHOK_00146	IOKJMJML_00154	0.0856676	0.374556	0.228718	813	164.5	648.5	52.5	48.5	0.0809561	0.294833
DGBOIHOK_00143	IOKJMJML_00156	0.07319	0.288024	0.25411	213	48.0833	164.917	11.5	11.5	0.0697322	0.239168
DGBOIHOK_00142	IOKJMJML_00157	0.15173	0.323164	0.469514	1020	230.75	789.25	108.417	60.5833	0.137367	0.26255
DGBOIHOK_00141	IOKJMJML_00159	0.0802613	0.277981	0.28873	1344	279.833	1064.17	81	65	0.0761159	0.232281
DGBOIHOK_00140	IOKJMJML_00160	0.180838	0.330234	0.547607	429	85.1667	343.833	55.25	22.75	0.160688	0.267123
DGBOIHOK_00139	IOKJMJML_00161	0.063514	0.128469	0.494393	219	46.5833	172.417	10.5	5.5	0.060899	0.118068
DGBOIHOK_00138	IOKJMJML_00162	0.175801	0.389475	0.451378	276	52.6667	223.333	35	16	0.156716	0.303797
DGBOIHOK_00164	IOKJMJML_00166	0.0718325	0.368458	0.194955	2604	555.333	2048.67	140.333	161.667	0.0684998	0.291116
DGBOIHOK_00165	IOKJMJML_00167	0.0975972	0.401661	0.242984	873	196.417	676.583	61.9167	61.0833	0.0915137	0.310989
DGBOIHOK_00070	IOKJMJML_00169	0.0992668	0.551224	0.180084	924	195.333	728.667	67.75	76.25	0.092978	0.390358
DGBOIHOK_00068	IOKJMJML_00171	0.0928059	0.380867	0.24367	759	178.583	580.417	50.6667	53.3333	0.0872936	0.298647
DGBOIHOK_00064	IOKJMJML_00175	0.0996649	0.400857	0.24863	216	49.9167	166.083	15.5	15.5	0.0933266	0.310518
DGBOIHOK_00063	IOKJMJML_00176	0.18537	0.304679	0.60841	1062	215.667	846.333	139	54	0.164238	0.250386
DGBOIHOK_00062	IOKJMJML_00177	0.121296	0.353121	0.343498	1236	262.75	973.25	109	74	0.111996	0.281637
DGBOIHOK_00061	IOKJMJML_00178	0.16312	0.337565	0.483225	1002	200.5	801.5	117.5	54.5	0.1466	0.27182
DGBOIHOK_00058	IOKJMJML_00180	0.0878265	0.414725	0.21177	1419	302.917	1116.08	92.5	96.5	0.0828791	0.318569
DGBOIHOK_00057	IOKJMJML_00181	0.0914555	0.331887	0.275562	1170	248.583	921.417	79.3333	66.6667	0.0860993	0.268186
DGBOIHOK_00056	IOKJMJML_00182	0.222657	0.44904	0.495851	222	42.9167	179.083	34.5	14.5	0.192648	0.337864
DGBOIHOK_00054	IOKJMJML_00186	0.0900772	0.446142	0.201903	1827	397.5	1429.5	121.333	133.667	0.0848782	0.336268
DGBOIHOK_00053	IOKJMJML_00187	0.0674256	0.397053	0.169815	2316	499	1817	117.167	153.833	0.0644836	0.308283
DGBOIHOK_00052	IOKJMJML_00188	0.161628	0.584073	0.276725	1302	271.5	1030.5	149.833	110.167	0.145399	0.40577
DGBOIHOK_00251	IOKJMJML_00192	0.209068	0.600301	0.348272	1245	285.417	959.583	175.083	117.917	0.182458	0.413139
DGBOIHOK_00290	IOKJMJML_00194	0.189937	0.448845	0.423168	2523	527.5	1995.5	334.833	178.167	0.167794	0.337757
DGBOIHOK_00249	IOKJMJML_00195	0.0916446	0.375855	0.24383	855	182.667	672.333	58	54	0.0862667	0.29562
DGBOIHOK_00245	IOKJMJML_00199	0.188486	0.51829	0.363669	417	79.5	337.5	56.25	29.75	0.166667	0.374214
DGBOIHOK_00243	IOKJMJML_00202	0.0494331	0.385074	0.128373	1344	298.833	1045.17	50	90	0.0478393	0.301171
DGBOIHOK_00242	IOKJMJML_00203	0.118978	0.290074	0.410164	1380	284.75	1095.25	120.5	68.5	0.110021	0.240562
DGBOIHOK_00233	IOKJMJML_00210	0.136042	0.356551	0.381549	1593	325.083	1267.92	157.75	92.25	0.124417	0.283773
DGBOIHOK_00232	IOKJMJML_00211	0.122831	0.308815	0.397749	837	172.833	664.167	75.25	43.75	0.1133	0.253134
DGBOIHOK_00231	IOKJMJML_00212	0.0821717	0.572368	0.143564	447	93.6667	353.333	27.5	37.5	0.0778302	0.400356
DGBOIHOK_00230	IOKJMJML_00213	0.106316	0.280671	0.378791	963	211.417	751.583	74.5	49.5	0.0991241	0.234135
DGBOIHOK_00229	IOKJMJML_00214	0.139415	0.447515	0.311531	1350	263.333	1086.67	138.25	88.75	0.127224	0.337025
DGBOIHOK_00224	IOKJMJML_00216	0.175266	0.433613	0.404198	828	165.25	662.75	103.583	54.4167	0.156293	0.329299
DGBOIHOK_00223	IOKJMJML_00217	0.0940195	0.701277	0.134069	1296	295.417	1000.58	88.4167	134.583	0.0883651	0.455571
DGBOIHOK_00222	IOKJMJML_00218	0.153292	0.627942	0.244119	423	95.4167	327.583	45.4167	40.5833	0.138642	0.425328
DGBOIHOK_00288	IOKJMJML_00220	0.0993962	0.242928	0.40916	369	84.3333	284.667	26.5	17.5	0.0930913	0.20751
DGBOIHOK_00287	IOKJMJML_00221	0.0984759	0.382657	0.257348	426	90.0833	335.917	31	27	0.0922848	0.299722
DGBOIHOK_00286	IOKJMJML_00222	0.0379761	0.415532	0.0913916	624	137.917	486.083	18	44	0.0370307	0.319033
DGBOIHOK_00285	IOKJMJML_00223	0.307519	0.261987	1.17379	252	50.5	201.5	50.8333	11.1667	0.252275	0.221122
DGBOIHOK_00284	IOKJMJML_00224	0.104929	0.355459	0.295193	1419	313.5	1105.5	108.25	88.75	0.0979195	0.283094
DGBOIHOK_00283	IOKJMJML_00225	0.17541	0.328407	0.534124	1419	292.667	1126.33	176.167	77.8333	0.156407	0.265945
DGBOIHOK_00282	IOKJMJML_00226	0.15144	0.311375	0.48636	1458	306.417	1151.58	157.917	78.0833	0.13713	0.254827
DGBOIHOK_00281	IOKJMJML_00227	0.189811	0.364987	0.520049	603	130.917	472.083	79.1667	37.8333	0.167696	0.288988
DGBOIHOK_00280	IOKJMJML_00228	0.205835	0.376282	0.547023	1131	236.583	894.417	161	70	0.180006	0.295879
DGBOIHOK_00278	IOKJMJML_00230	0.0560213	0.35644	0.157169	945	213.25	731.75	39.5	60.5	0.0539802	0.283705
DGBOIHOK_00277	IOKJMJML_00231	0.208542	0.515984	0.404164	552	112.583	439.417	80	42	0.18206	0.373057
DGBOIHOK_00274	IOKJMJML_00234	0.115597	0.290536	0.397874	813	171.25	641.75	68.75	41.25	0.107129	0.240876
DGBOIHOK_00273	IOKJMJML_00235	0.111675	0.406116	0.274984	1020	215.25	804.75	83.5	67.5	0.103759	0.313589
DGBOIHOK_00272	IOKJMJML_00236	0.0848427	0.414051	0.204909	576	121	455	36.5	38.5	0.0802198	0.318182
DGBOIHOK_00271	IOKJMJML_00237	0.16504	0.320296	0.515271	1425	310.083	1114.92	165.167	80.8333	0.148143	0.260683
DGBOIHOK_00264	IOKJMJML_00244	0.218269	0.434594	0.502237	1080	231.167	848.833	160.75	76.25	0.189378	0.329849
DGBOIHOK_00263	IOKJMJML_00245	0.0723452	0.452792	0.159776	288	63.25	224.75	15.5	21.5	0.0689655	0.339921
DGBOIHOK_00262	IOKJMJML_00246	0.0514732	0.603858	0.0852406	1623	373.333	1249.67	62.1667	154.833	0.0497466	0.414732
DGBOIHOK_00166	IOKJMJML_00247	0.117937	0.627036	0.188086	1509	320.833	1188.17	129.667	136.333	0.109132	0.424935
DGBOIHOK_00167	IOKJMJML_00248	0.107562	0.463392	0.23212	1317	301.583	1015.42	101.75	104.25	0.100205	0.345676
DGBOIHOK_00168	IOKJMJML_00249	0.184469	0.423866	0.435207	1077	230.083	846.917	138.5	74.5	0.163534	0.323796
DGBOIHOK_00169	IOKJMJML_00250	0.150081	0.394508	0.380425	2481	541.917	1939.08	263.75	166.25	0.136018	0.306781
DGBOIHOK_00042	IOKJMJML_00253	0.0751119	0.381138	0.197073	1011	210	801	57.25	62.75	0.0714732	0.29881
DGBOIHOK_00041	IOKJMJML_00254	0.0873772	0.241549	0.361737	423	89.5833	333.417	27.5	18.5	0.0824794	0.206512
DGBOIHOK_00039	IOKJMJML_00256	0.108189	0.244259	0.442926	855	175.083	679.917	68.5	36.5	0.100748	0.208472
DGBOIHOK_00037	IOKJMJML_00258	0.231748	0.257148	0.901225	513	94.1667	418.833	83.5	20.5	0.199363	0.217699
DGBOIHOK_00035	IOKJMJML_00259	0.0672891	0.188062	0.357804	213	42.0833	170.917	11	7	0.0643588	0.166337
DGBOIHOK_00031	IOKJMJML_00262	0.0823845	0.450874	0.182722	1014	225.75	788.25	61.5	76.5	0.0780209	0.33887
DGBOIHOK_00029	IOKJMJML_00264	0.246722	0.59879	0.412035	615	127.083	487.917	102.583	52.4167	0.210248	0.412459
DGBOIHOK_00020	IOKJMJML_00265	0.360888	0.469641	0.768434	315	60.1667	254.833	73	21	0.286462	0.34903
DGBOIHOK_00021	IOKJMJML_00266	0.113131	0.260657	0.434023	132	27.25	104.75	11	6	0.105012	0.220183
DGBOIHOK_00022	IOKJMJML_00268	0.15289	0.493061	0.310083	2217	458.917	1758.08	243.167	165.833	0.138314	0.361358
DGBOIHOK_00024	IOKJMJML_00270	0.132639	0.374888	0.353811	858	171.167	686.833	83.5	50.5	0.121572	0.295034
DGBOIHOK_00026	IOKJMJML_00271	0.065637	0.28626	0.229291	753	152.333	600.667	37.75	36.25	0.0628468	0.237965
DGBOIHOK_00027	IOKJMJML_00272	0.177711	0.234581	0.75757	771	162.167	608.833	96.3333	32.6667	0.158226	0.201439
DGBOIHOK_00019	IOKJMJML_00273	0.104098	0.681124	0.152832	339	71.5	267.5	26	32	0.0971963	0.447552
DGBOIHOK_00018	IOKJMJML_00274	0.0771647	0.391536	0.197082	639	134.417	504.583	37	41	0.0733278	0.305022
DGBOIHOK_00017	IOKJMJML_00275	0.0739163	0.406522	0.181826	1761	361.667	1399.33	98.5	113.5	0.0703907	0.313825
DGBOIHOK_00016	IOKJMJML_00276	0.115134	0.261333	0.440563	492	100.833	391.167	41.75	22.25	0.106732	0.220661
DGBOIHOK_00015	IOKJMJML_00277	0.0749131	0.296898	0.252319	1293	280.75	1012.25	72.1667	68.8333	0.0712933	0.245177
DGBOIHOK_00014	IOKJMJML_00278	0.108155	0.241357	0.448113	2664	564.917	2099.08	211.417	116.583	0.100719	0.206373
DGBOIHOK_00013	IOKJMJML_00279	0.0639668	0.212821	0.300566	939	205.083	733.917	45	38	0.0613149	0.185291
DGBOIHOK_00012	IOKJMJML_00280	0.0538854	0.209757	0.256894	531	117.5	413.5	21.5	21.5	0.0519952	0.182979
DGBOIHOK_00011	IOKJMJML_00281	0.0628341	0.314492	0.199796	474	109	365	22	28	0.060274	0.256881
DGBOIHOK_00010	IOKJMJML_00282	0.0901854	0.24429	0.369174	306	64.75	241.25	20.5	13.5	0.0849741	0.208494
DGBOIHOK_00009	IOKJMJML_00283	0.0878039	0.222575	0.394492	1878	413.667	1464.33	121.333	79.6667	0.0828591	0.192587
DGBOIHOK_00292	IOKJMJML_00290	0.104893	0.262489	0.39961	1005	223.5	781.5	76.5	49.5	0.0978887	0.221477
DGBOIHOK_00293	IOKJMJML_00291	0.0964581	0.272734	0.353671	936	190.25	745.75	67.5	43.5	0.0905129	0.228647
DGBOIHOK_00294	IOKJMJML_00292	0.0606843	0.240293	0.252543	1041	226.167	814.833	47.5	46.5	0.0582941	0.205601
DGBOIHOK_00295	IOKJMJML_00293	0.0475093	0.40814	0.116404	708	154.083	553.917	25.5	48.5	0.0460358	0.314765
DGBOIHOK_00296	IOKJMJML_00294	0.0966303	0.251081	0.384856	714	157	557	50.5	33.5	0.0906643	0.213376
DGBOIHOK_00298	IOKJMJML_00295	0.113087	0.426273	0.265293	615	129.167	485.833	51	42	0.104974	0.325161
DGBOIHOK_00299	IOKJMJML_00296	0.0997028	0.378778	0.263222	585	124.417	460.583	43	37	0.0933599	0.297388
DGBOIHOK_00314	IOKJMJML_00301	0.146828	0.520588	0.282043	429	85.9167	343.083	45.75	32.25	0.13335	0.375364
DGBOIHOK_00315	IOKJMJML_00302	0.0963193	0.582711	0.165295	513	103.667	409.333	37	42	0.0903909	0.405145

## Sheet: BTB
BTZ3	BTB	Ka	Ks	Ka_Ks	EffectiveLen	AverageS-sites	AverageN-sites	cN	cS	pN	pS
DGBOIHOK_00002	KPAIBOOG_00001	0	0.00298063	0	1557	336.167	1220.83	0	1	0	0.00297471
DGBOIHOK_00003	KPAIBOOG_00002	0.0042644	0.0052402	0.813787	897	191.5	705.5	3	1	0.0042523	0.00522193
DGBOIHOK_00153	KPAIBOOG_00140	0.00240313	0.0153795	0.156255	2127	459.833	1667.17	4	7	0.00239928	0.0152229
DGBOIHOK_00152	KPAIBOOG_00139	0	0.0184625	0	258	54.8333	203.167	0	1	0	0.0182371
DGBOIHOK_00211	KPAIBOOG_00196	0.0119524	0	#NAME?	324	71	253	3	0	0.0118577	0
DGBOIHOK_00210	KPAIBOOG_00195	0.00334931	0.0081481	0.411054	2289	493.583	1795.42	6	4	0.00334184	0.008104
DGBOIHOK_00209	KPAIBOOG_00194	0.00782932	0	#NAME?	1131	232.25	898.75	7	0	0.0077886	0
DGBOIHOK_00206	KPAIBOOG_00191	0.00141027	0.00515245	0.273709	1809	389.5	1419.5	2	2	0.00140895	0.00513479
DGBOIHOK_00205	KPAIBOOG_00190	0	0.00986856	0	486	102	384	0	1	0	0.00980392
DGBOIHOK_00202	KPAIBOOG_00188	0.00231214	0.00421942	0.547976	1104	237.667	866.333	2	1	0.00230858	0.00420757
DGBOIHOK_00200	KPAIBOOG_00185	0.00444446	0.00787409	0.564441	579	127.667	451.333	2	1	0.00443131	0.0078329
DGBOIHOK_00197	KPAIBOOG_00182	0.00370905	0.00435731	0.851225	1041	230.167	810.833	3	1	0.0036999	0.00434468
DGBOIHOK_00194	KPAIBOOG_00180	0	0	NaN	663	139.833	523.167	0	0	0	0
DGBOIHOK_00193	KPAIBOOG_00179	0.00329671	0	#NAME?	780	172	608	2	0	0.00328947	0
DGBOIHOK_00192	KPAIBOOG_00178	0.00546451	0.00333519	1.63844	2805	601	2204	12	2	0.00544465	0.00332779
DGBOIHOK_00191	KPAIBOOG_00177	0.00504331	0.00793921	0.635241	1248	253.25	994.75	5	2	0.00502639	0.00789733
DGBOIHOK_00190	KPAIBOOG_00176	0.00307903	0.00369004	0.834416	1248	271.667	976.333	3	1	0.00307272	0.00368098
DGBOIHOK_00189	KPAIBOOG_00175	0.0122834	0.0324492	0.378542	1098	236.167	861.833	10.5	7.5	0.0121833	0.0317572
DGBOIHOK_00188	KPAIBOOG_00174	0.0203003	0.0332446	0.610635	1809	381.833	1427.17	28.5833	12.4167	0.020028	0.0325186
DGBOIHOK_00184	KPAIBOOG_00171	0	0	NaN	522	122.167	399.833	0	0	0	0
DGBOIHOK_00183	KPAIBOOG_00170	0	0	NaN	201	37.8333	163.167	0	0	0	0
DGBOIHOK_00182	KPAIBOOG_00169	0.00730525	0.00946385	0.771911	519	106.333	412.667	3	1	0.00726979	0.00940439
DGBOIHOK_00181	KPAIBOOG_00168	0	0.00411242	0	1098	243.833	854.167	0	1	0	0.00410116
DGBOIHOK_00180	KPAIBOOG_00167	0.000835306	0.00563648	0.148196	1554	356.167	1197.83	1	2	0.000834841	0.00561535
DGBOIHOK_00179	KPAIBOOG_00166	0.000786885	0.00277907	0.283147	1632	360.5	1271.5	1	1	0.000786473	0.00277393
DGBOIHOK_00176	KPAIBOOG_00163	0.0108895	0	#NAME?	231	46	185	2	0	0.0108108	0
DGBOIHOK_00175	KPAIBOOG_00162	0.00535819	0.00283086	1.89278	1665	353.917	1311.08	7	1	0.0053391	0.00282552
DGBOIHOK_00174	KPAIBOOG_00161	0.00582527	0	#NAME?	219	46.6667	172.333	1	0	0.00580271	0
DGBOIHOK_00173	KPAIBOOG_00160	0.00239235	0.00808633	0.295851	1086	248.667	837.333	2	2	0.00238854	0.0080429
DGBOIHOK_00172	KPAIBOOG_00159	0.00554318	0.0228093	0.243023	1398	311.583	1086.42	6	7	0.00552274	0.0224659
DGBOIHOK_00043	KPAIBOOG_00036	0.00401742	0	#NAME?	624	124.833	499.167	2	0	0.00400668	0
DGBOIHOK_00044	KPAIBOOG_00037	0.00119107	0.0124613	0.0955809	1083	242.75	840.25	1	3	0.00119012	0.0123584
DGBOIHOK_00045	KPAIBOOG_00038	0.00466293	0.00880421	0.529625	1089	228.5	860.5	4	2	0.00464846	0.00875274
DGBOIHOK_00046	KPAIBOOG_00039	0.00941681	0.00555044	1.69659	822	180.833	641.167	6	1	0.00935794	0.00552995
DGBOIHOK_00047	KPAIBOOG_00040	0.00202225	0	#NAME?	633	137.833	495.167	1	0	0.00201952	0
DGBOIHOK_00048	KPAIBOOG_00041	0.00434784	0	#NAME?	600	138.667	461.333	2	0	0.00433526	0
DGBOIHOK_00049	KPAIBOOG_00042	0	0.00745811	0	1263	269.5	993.5	0	2	0	0.00742115
DGBOIHOK_00155	KPAIBOOG_00143	0.00222966	0	#NAME?	564	114.833	449.167	1	0	0.00222635	0
DGBOIHOK_00156	KPAIBOOG_00144	0.00303952	0	#NAME?	417	87.3333	329.667	1	0	0.00303337	0
DGBOIHOK_00157	KPAIBOOG_00145	0	0	NaN	438	91.5	346.5	0	0	0	0
DGBOIHOK_00212	KPAIBOOG_00197	0.00530412	0.00777713	0.682016	2409	517	1892	10	4	0.00528541	0.00773694
DGBOIHOK_00213	KPAIBOOG_00198	0.00256465	0.0147184	0.174248	987	205.833	781.167	2	3	0.00256027	0.0145749
DGBOIHOK_00214	KPAIBOOG_00199	0.00370371	0.013575	0.272833	345	74.3333	270.667	1	1	0.00369458	0.0134529
DGBOIHOK_00215	KPAIBOOG_00200	0	0.0255344	0	189	39.8333	149.167	0	1	0	0.0251046
DGBOIHOK_00216	KPAIBOOG_00201	0.00276243	0	#NAME?	450	87.3333	362.667	1	0	0.00275735	0
DGBOIHOK_00221	KPAIBOOG_00205	0.00455611	0.00554403	0.821805	1683	362.083	1320.92	6	2	0.0045423	0.00552359
DGBOIHOK_00260	KPAIBOOG_00241	0.00311311	0.0110567	0.281559	1239	273.333	965.667	3	3	0.00310666	0.0109756
DGBOIHOK_00257	KPAIBOOG_00238	0	0.0257536	0	186	39.5	146.5	0	1	0	0.0253165
DGBOIHOK_00256	KPAIBOOG_00237	0.00320685	0	#NAME?	804	179	625	2	0	0.0032	0
DGBOIHOK_00255	KPAIBOOG_00236	0.00331981	0.00366749	0.905201	1179	273.333	905.667	3	1	0.00331248	0.00365854
DGBOIHOK_00254	KPAIBOOG_00235	0.0173963	0.0220402	0.7893	441	92.0833	348.917	6	2	0.0171961	0.0217195
DGBOIHOK_00136	KPAIBOOG_00124	0.00365576	0.00945887	0.38649	1416	319.167	1096.83	4	3	0.00364686	0.00939948
DGBOIHOK_00134	KPAIBOOG_00122	0.00238474	0.00420464	0.567169	2157	477	1680	4	2	0.00238095	0.00419287
DGBOIHOK_00132	KPAIBOOG_00121	0.00355083	0.00665562	0.533508	1431	301.833	1129.17	4	2	0.00354244	0.00662617
DGBOIHOK_00124	KPAIBOOG_00115	0.0058594	0	#NAME?	213	41.6667	171.333	1	0	0.00583658	0
DGBOIHOK_00123	KPAIBOOG_00114	0.00306123	0.00541519	0.565304	840	185.333	654.667	2	1	0.00305499	0.00539568
DGBOIHOK_00122	KPAIBOOG_00113	0.00421794	0.0223065	0.18909	612	136.5	475.5	2	3	0.0042061	0.021978
DGBOIHOK_00313	KPAIBOOG_00293	0.000929656	0.00984697	0.0944104	1383	306.667	1076.33	1	3	0.00092908	0.00978261
DGBOIHOK_00312	KPAIBOOG_00292	0.00205656	0.00336135	0.611825	1272	298.167	973.833	2	1	0.00205374	0.00335383
DGBOIHOK_00311	KPAIBOOG_00291	0	0	NaN	351	79.3333	271.667	0	0	0	0
DGBOIHOK_00309	KPAIBOOG_00289	0.00511075	0	#NAME?	246	49.6667	196.333	1	0	0.00509338	0
DGBOIHOK_00308	KPAIBOOG_00288	0.00253539	0.00898887	0.282059	1014	223.833	790.167	2	2	0.00253111	0.00893522
DGBOIHOK_00307	KPAIBOOG_00287	0.00264434	0	#NAME?	489	110.167	378.833	1	0	0.00263968	0
DGBOIHOK_00306	KPAIBOOG_00286	0.00221212	0.00789827	0.280076	1740	381.833	1358.17	3	3	0.00220886	0.00785683
DGBOIHOK_00305	KPAIBOOG_00285	0.00835082	0.0136058	0.613768	315	74.1667	240.833	2	1	0.0083045	0.0134831
DGBOIHOK_00118	KPAIBOOG_00108	0.010724	0	#NAME?	237	49.1667	187.833	2	0	0.0106477	0
DGBOIHOK_00117	KPAIBOOG_00107	0.00526896	0.00918145	0.57387	981	219.167	761.833	4	2	0.00525049	0.00912548
DGBOIHOK_00116	KPAIBOOG_00106	0.0049628	0	#NAME?	264	61.8333	202.167	1	0	0.00494641	0
DGBOIHOK_00115	KPAIBOOG_00105	0	0.0487977	0	315	63.5	251.5	0	3	0	0.0472441
DGBOIHOK_00114	KPAIBOOG_00104	0	0.0129035	0	348	78.1667	269.833	0	1	0	0.0127932
DGBOIHOK_00113	KPAIBOOG_00103	0.00129478	0.00940451	0.137676	987	214	773	1	2	0.00129366	0.00934579
DGBOIHOK_00112	KPAIBOOG_00102	0.00420611	0	#NAME?	609	132.167	476.833	2	0	0.00419434	0
DGBOIHOK_00111	KPAIBOOG_00101	0.0034033	0	#NAME?	390	95.5	294.5	1	0	0.00339559	0
DGBOIHOK_00110	KPAIBOOG_00100	0.0037244	0	#NAME?	348	78.8333	269.167	1	0	0.00371517	0
DGBOIHOK_00109	KPAIBOOG_00099	0	0	NaN	111	23.6667	87.3333	0	0	0	0
DGBOIHOK_00108	KPAIBOOG_00098	0.00878729	0.0146749	0.598798	1191	275.25	915.75	8	4	0.00873601	0.0145322
DGBOIHOK_00107	KPAIBOOG_00097	0	0.00988482	0	450	101.833	348.167	0	1	0	0.00981997
DGBOIHOK_00106	KPAIBOOG_00096	0.00252101	0.0174935	0.144111	513	115.667	397.333	1	2	0.00251678	0.0172911
DGBOIHOK_00105	KPAIBOOG_00095	0.00361664	0.0417741	0.0865761	351	73.8333	277.167	1	3	0.00360794	0.0406321
DGBOIHOK_00104	KPAIBOOG_00094	0	0	NaN	528	118.833	409.167	0	0	0	0
DGBOIHOK_00103	KPAIBOOG_00093	0	0.0114506	0	381	88	293	0	1	0	0.0113636
DGBOIHOK_00102	KPAIBOOG_00092	0.00428267	0.0146704	0.291926	303	68.8333	234.167	1	1	0.00427046	0.0145278
DGBOIHOK_00101	KPAIBOOG_00091	0.00514803	0.00904988	0.56885	501	111.167	389.833	2	1	0.0051304	0.0089955
DGBOIHOK_00100	KPAIBOOG_00090	0.0106009	0.00804297	1.31803	300	62.5	237.5	2.5	0.5	0.0105263	0.008
DGBOIHOK_00098	KPAIBOOG_00089	0.0437396	0.0649053	0.673899	213	48.25	164.75	7	3	0.0424886	0.0621762
DGBOIHOK_00097	KPAIBOOG_00088	0.0100757	0	#NAME?	249	49.1667	199.833	2	0	0.0100083	0
DGBOIHOK_00096	KPAIBOOG_00087	0	0	NaN	189	32.6667	156.333	0	0	0	0
DGBOIHOK_00095	KPAIBOOG_00086	0.00313316	0	#NAME?	411	91.1667	319.833	1	0	0.00312663	0
DGBOIHOK_00094	KPAIBOOG_00085	0.00189514	0.0203173	0.0932771	678	149.667	528.333	1	3	0.00189274	0.0200445
DGBOIHOK_00093	KPAIBOOG_00084	0.00763365	0	#NAME?	339	75.6667	263.333	2	0	0.00759494	0
DGBOIHOK_00092	KPAIBOOG_00083	0	0.0176479	0	276	57.3333	218.667	0	1	0	0.0174419
DGBOIHOK_00091	KPAIBOOG_00082	0.0169079	0.0431273	0.392047	798	184.917	613.083	10.25	7.75	0.0167188	0.0419108
DGBOIHOK_00090	KPAIBOOG_00081	0.00497102	0.0190486	0.260965	255	53.1667	201.833	1	1	0.00495458	0.0188088
DGBOIHOK_00089	KPAIBOOG_00080	0.00628495	0.00757582	0.829607	612	132.667	479.333	3	1	0.00625869	0.00753769
DGBOIHOK_00088	KPAIBOOG_00079	0.0132503	0.0243594	0.543949	582	125.167	456.833	6	3	0.0131339	0.023968
DGBOIHOK_00087	KPAIBOOG_00078	0	0.0445124	0	312	69.4167	242.583	0	3	0	0.0432173
DGBOIHOK_00086	KPAIBOOG_00077	0.00218639	0.0327424	0.0667756	1197	280.917	916.083	2	9	0.00218321	0.032038
DGBOIHOK_00084	KPAIBOOG_00075	0	0.0104531	0	471	96.3333	374.667	0	1	0	0.0103806
DGBOIHOK_00083	KPAIBOOG_00074	0	0.0109491	0	366	92	274	0	1	0	0.0108696
DGBOIHOK_00080	KPAIBOOG_00072	0.00703245	0.0157961	0.4452	4065	874.333	3190.67	22.3333	13.6667	0.00699958	0.015631
DGBOIHOK_00079	KPAIBOOG_00071	0	0	NaN	363	67.1667	295.833	0	0	0	0
DGBOIHOK_00078	KPAIBOOG_00070	0	0.0100842	0	498	99.8333	398.167	0	1	0	0.0100167
DGBOIHOK_00076	KPAIBOOG_00068	0.00287494	0.0234853	0.122415	435	86.5	348.5	1	2	0.00286944	0.0231214
DGBOIHOK_00075	KPAIBOOG_00067	0	0.00845079	0	555	119	436	0	1	0	0.00840336
DGBOIHOK_00150	KPAIBOOG_00137	0	0.00512823	0	882	195.667	686.333	0	1	0	0.00511073
DGBOIHOK_00149	KPAIBOOG_00136	0	0	NaN	297	65.5	231.5	0	0	0	0
DGBOIHOK_00148	KPAIBOOG_00135	0.00467291	0.00884966	0.528033	543	113.667	429.333	2	1	0.00465839	0.00879765
DGBOIHOK_00147	KPAIBOOG_00134	0.00425579	0.0109137	0.38995	1947	415.333	1531.67	6.5	4.5	0.00424374	0.0108347
DGBOIHOK_00146	KPAIBOOG_00133	0.00465479	0.0118932	0.391382	816	169.5	646.5	3	2	0.00464037	0.0117994
DGBOIHOK_00143	KPAIBOOG_00131	0	0	NaN	213	49.6667	163.333	0	0	0	0
DGBOIHOK_00142	KPAIBOOG_00130	0.00382166	0.00863319	0.442671	1020	233	787	3	2	0.00381194	0.00858369
DGBOIHOK_00141	KPAIBOOG_00129	0.00797256	0.019609	0.406578	1356	284.167	1071.83	8.5	5.5	0.00793034	0.0193548
DGBOIHOK_00140	KPAIBOOG_00128	0.00881931	0	#NAME?	429	86.8333	342.167	3	0	0.00876766	0
DGBOIHOK_00139	KPAIBOOG_00127	0.00538119	0	#NAME?	237	50.5	186.5	1	0	0.00536193	0
DGBOIHOK_00138	KPAIBOOG_00126	0.00435415	0	#NAME?	285	54.6667	230.333	1	0	0.00434153	0
DGBOIHOK_00164	KPAIBOOG_00150	0.0019084	0.00352734	0.54103	2667	568.333	2098.67	4	2	0.00190597	0.00351906
DGBOIHOK_00165	KPAIBOOG_00151	0	0.00504204	0	873	199	674	0	1	0	0.00502513
DGBOIHOK_00070	KPAIBOOG_00062	0.00136457	0	#NAME?	936	202.5	733.5	1	0	0.00136333	0
DGBOIHOK_00068	KPAIBOOG_00060	0.00172911	0	#NAME?	759	180	579	1	0	0.00172712	0
DGBOIHOK_00064	KPAIBOOG_00056	0	0.0430225	0	216	47.8333	168.167	0	2	0	0.0418118
DGBOIHOK_00063	KPAIBOOG_00055	0.00595714	0.00457318	1.30262	1062	219.333	842.667	5	1	0.00593354	0.00455927
DGBOIHOK_00062	KPAIBOOG_00054	0.00102987	0.00760463	0.135426	1236	264.333	971.667	1	2	0.00102916	0.0075662
DGBOIHOK_00061	KPAIBOOG_00053	0	0.00487807	0	1020	205.667	814.333	0	1	0	0.00486224
DGBOIHOK_00058	KPAIBOOG_00051	0.00269018	0.0132381	0.203216	1422	304.833	1117.17	3	4	0.00268536	0.0131219
DGBOIHOK_00057	KPAIBOOG_00050	0.00325733	0.0040107	0.81216	1173	250	923	3	1	0.00325027	0.004
DGBOIHOK_00056	KPAIBOOG_00049	0.010435	0	#NAME?	120	23.5	96.5	1	0	0.0103627	0
DGBOIHOK_00054	KPAIBOOG_00047	0.000698731	0.00247832	0.281938	1836	404.167	1431.83	1	1	0.000698405	0.00247423
DGBOIHOK_00053	KPAIBOOG_00046	0.000549451	0.00400001	0.137362	2322	501.333	1820.67	1	2	0.000549249	0.00398936
DGBOIHOK_00052	KPAIBOOG_00045	0	0.003706	0	1302	270.5	1031.5	0	1	0	0.00369686
DGBOIHOK_00251	KPAIBOOG_00232	0.00833342	0.010576	0.787958	1251	285.667	965.333	8	3	0.00828729	0.0105018
DGBOIHOK_00290	KPAIBOOG_00271	0	0.00186393	0	2547	537.167	2009.83	0	1	0	0.00186162
DGBOIHOK_00249	KPAIBOOG_00230	0.00148515	0.00545457	0.272276	858	184	674	1	1	0.00148368	0.00543478
DGBOIHOK_00245	KPAIBOOG_00226	0	0	NaN	441	88.3333	352.667	0	0	0	0
DGBOIHOK_00243	KPAIBOOG_00224	0.000957091	0.00335759	0.285053	1344	298.5	1045.5	1	1	0.00095648	0.00335008
DGBOIHOK_00242	KPAIBOOG_00223	0.00456414	0.00714717	0.638594	1380	281.167	1098.83	5	2	0.00455028	0.00711322
DGBOIHOK_00233	KPAIBOOG_00216	0.00789429	0.0092713	0.851476	1599	325.583	1273.42	10	3	0.00785289	0.00921423
DGBOIHOK_00232	KPAIBOOG_00215	0.00299476	0	#NAME?	843	173.833	669.167	2	0	0.00298879	0
DGBOIHOK_00231	KPAIBOOG_00214	0.00842705	0.0106009	0.794939	453	95	358	3	1	0.00837989	0.0105263
DGBOIHOK_00230	KPAIBOOG_00213	0.00132655	0	#NAME?	969	214.5	754.5	1	0	0.00132538	0
DGBOIHOK_00229	KPAIBOOG_00212	0.0109909	0.0150664	0.729495	1368	268.167	1099.83	12	4	0.0109107	0.0149161
DGBOIHOK_00224	KPAIBOOG_00208	0.0133422	0.00150451	8.86808	828	166.333	661.667	8.75	0.25	0.0132242	0.00150301
DGBOIHOK_00223	KPAIBOOG_00207	0.00200301	0.0033841	0.591887	1296	296.167	999.833	2	1	0.00200033	0.00337648
DGBOIHOK_00222	KPAIBOOG_00206	0.00612092	0	#NAME?	426	97.9167	328.083	2	0	0.00609601	0
DGBOIHOK_00288	KPAIBOOG_00269	0	0.0230787	0	381	88	293	0	2	0	0.0227273
DGBOIHOK_00287	KPAIBOOG_00268	0.00900236	0	#NAME?	426	90.75	335.25	3	0	0.00894855	0
DGBOIHOK_00286	KPAIBOOG_00267	0	0	NaN	624	137.667	486.333	0	0	0	0
DGBOIHOK_00285	KPAIBOOG_00266	0.00485439	0.0186345	0.260505	261	54.3333	206.667	1	1	0.00483871	0.0184049
DGBOIHOK_00284	KPAIBOOG_00265	0.00090799	0	#NAME?	1419	317	1102	1	0	0.000907441	0
DGBOIHOK_00283	KPAIBOOG_00264	0.00178492	0.00337269	0.529227	1419	297.167	1121.83	2	1	0.0017828	0.00336511
DGBOIHOK_00282	KPAIBOOG_00263	0.00435921	0.00646556	0.67422	1461	310.667	1150.33	5	2	0.00434657	0.00643777
DGBOIHOK_00281	KPAIBOOG_00262	0	0.00552489	0	861	181.667	679.333	0	1	0	0.00550459
DGBOIHOK_00280	KPAIBOOG_00261	0.00671145	0.0212178	0.316312	1137	239	898	6	5	0.00668151	0.0209205
DGBOIHOK_00278	KPAIBOOG_00259	0	0	NaN	945	214.5	730.5	0	0	0	0
DGBOIHOK_00277	KPAIBOOG_00258	0	0	NaN	552	115.333	436.667	0	0	0	0
DGBOIHOK_00274	KPAIBOOG_00255	0.00467899	0	#NAME?	816	172.833	643.167	3	0	0.00466442	0
DGBOIHOK_00273	KPAIBOOG_00254	0.00248576	0	#NAME?	1020	214.083	805.917	2	0	0.00248165	0
DGBOIHOK_00272	KPAIBOOG_00253	0.00220103	0	#NAME?	576	121	455	1	0	0.0021978	0
DGBOIHOK_00271	KPAIBOOG_00252	0.00175439	0.00310559	0.564912	1464	322.667	1141.33	2	1	0.00175234	0.00309917
DGBOIHOK_00264	KPAIBOOG_00245	0.0035315	0.00438919	0.80459	1080	228.5	851.5	3	1	0.00352319	0.00437637
DGBOIHOK_00263	KPAIBOOG_00244	0	0	NaN	288	62.8333	225.167	0	0	0	0
DGBOIHOK_00262	KPAIBOOG_00243	0.0140849	0.0175447	0.802804	1629	374.833	1254.17	17.5	6.5	0.0139535	0.017341
DGBOIHOK_00166	KPAIBOOG_00152	0.00496622	0.0122265	0.406186	1542	329.833	1212.17	6	4	0.00494981	0.0121273
DGBOIHOK_00167	KPAIBOOG_00153	0.00198118	0.0265956	0.0744928	1317	306.167	1010.83	2	8	0.00197857	0.0261296
DGBOIHOK_00168	KPAIBOOG_00154	0.00474873	0.0130438	0.36406	1077	232	845	4	3	0.00473373	0.012931
DGBOIHOK_00169	KPAIBOOG_00155	0.00559372	0.00916042	0.61064	2523	549.167	1973.83	11	5	0.00557291	0.0091047
DGBOIHOK_00042	KPAIBOOG_00035	0.00124378	0.00472443	0.263266	1017	212.333	804.667	1	1	0.00124275	0.00470958
DGBOIHOK_00041	KPAIBOOG_00034	0	0.0109292	0	426	92.1667	333.833	0	1	0	0.0108499
DGBOIHOK_00039	KPAIBOOG_00032	0.00146449	0.00556073	0.263362	864	180.5	683.5	1	1	0.00146306	0.00554017
DGBOIHOK_00037	KPAIBOOG_00030	0	0	NaN	519	96.6667	422.333	0	0	0	0
DGBOIHOK_00035	KPAIBOOG_00029	0.00586513	0	#NAME?	213	41.8333	171.167	1	0	0.00584226	0
DGBOIHOK_00031	KPAIBOOG_00026	0.0183822	0.0390674	0.470526	1017	227.667	789.333	14.3333	8.66667	0.0181588	0.0380673
DGBOIHOK_00029	KPAIBOOG_00024	0.0748909	0.136836	0.547304	630	131.917	498.083	35.5	16.5	0.0712732	0.125079
DGBOIHOK_00020	KPAIBOOG_00016	0.0157486	0.0317508	0.496007	321	64.3333	256.667	4	2	0.0155844	0.0310881
DGBOIHOK_00021	KPAIBOOG_00017	0	0	NaN	132	28.1667	103.833	0	0	0	0
DGBOIHOK_00022	KPAIBOOG_00019	0.00171355	0.00429262	0.399185	2220	467.25	1752.75	3	2	0.0017116	0.00428036
DGBOIHOK_00024	KPAIBOOG_00021	0.00145243	0.00584229	0.248607	861	171.833	689.167	1	1	0.00145103	0.00581959
DGBOIHOK_00026	KPAIBOOG_00022	0.00165563	0	#NAME?	759	154.333	604.667	1	0	0.0016538	0
DGBOIHOK_00027	KPAIBOOG_00023	0	0	NaN	771	166.667	604.333	0	0	0	0
DGBOIHOK_00019	KPAIBOOG_00015	0	0	NaN	339	71.3333	267.667	0	0	0	0
DGBOIHOK_00018	KPAIBOOG_00014	0.00591427	0.0074029	0.798913	645	135.75	509.25	3	1	0.00589102	0.00736648
DGBOIHOK_00017	KPAIBOOG_00013	0.00286209	0.00836246	0.342254	1761	360.75	1400.25	4	3	0.00285663	0.00831601
DGBOIHOK_00016	KPAIBOOG_00012	0	0	NaN	504	102.667	401.333	0	0	0	0
DGBOIHOK_00015	KPAIBOOG_00011	0.000983445	0.00713866	0.137763	1299	281.5	1017.5	1	2	0.000982801	0.0071048
DGBOIHOK_00014	KPAIBOOG_00010	0.00213565	0.00795178	0.268576	2679	568.917	2110.08	4.5	4.5	0.00213262	0.00790977
DGBOIHOK_00013	KPAIBOOG_00009	0	0	NaN	948	207.333	740.667	0	0	0	0
DGBOIHOK_00012	KPAIBOOG_00008	0	0	NaN	537	117.333	419.667	0	0	0	0
DGBOIHOK_00011	KPAIBOOG_00007	0.00537155	0	#NAME?	486	112.333	373.667	2	0	0.00535236	0
DGBOIHOK_00010	KPAIBOOG_00006	0	0	NaN	306	66	240	0	0	0	0
DGBOIHOK_00009	KPAIBOOG_00005	0.00273661	0.00240385	1.13843	1881	416.667	1464.33	4	1	0.00273162	0.0024
DGBOIHOK_00292	KPAIBOOG_00273	0.00256575	0	#NAME?	1008	227.167	780.833	2	0	0.00256137	0
DGBOIHOK_00293	KPAIBOOG_00274	0.00668901	0	#NAME?	942	191.167	750.833	5	0	0.00665927	0
DGBOIHOK_00294	KPAIBOOG_00275	0.00122699	0.00445105	0.275664	1041	225.333	815.667	1	1	0.00122599	0.00443787
DGBOIHOK_00295	KPAIBOOG_00276	0	0.00641715	0	714	156.5	557.5	0	1	0	0.00638978
DGBOIHOK_00296	KPAIBOOG_00277	0	0.00626963	0	714	160.167	553.833	0	1	0	0.0062435
DGBOIHOK_00298	KPAIBOOG_00279	0.00825886	0	#NAME?	618	131	487	4	0	0.00821355	0
DGBOIHOK_00299	KPAIBOOG_00280	0.00217707	0.00804297	0.27068	585	125	460	1	1	0.00217391	0.008
DGBOIHOK_00314	KPAIBOOG_00294	0.00563912	0.0110703	0.509392	447	91	356	2	1	0.00561798	0.010989
DGBOIHOK_00315	KPAIBOOG_00295	0	0.00963095	0	525	104.5	420.5	0	1	0	0.00956938

## Sheet: BTQ
BTZ3	BTQ	Ka	Ks	Ka_Ks	EffectiveLen	AverageS-sites	AverageN-sites	cN	cS	pN	pS
DGBOIHOK_00002	BAIJCCCF_00001	0	0.00298063	0	1557	336.167	1220.83	0	1	0	0.00297471
DGBOIHOK_00003	BAIJCCCF_00002	0.0042644	0.0052402	0.813787	897	191.5	705.5	3	1	0.0042523	0.00522193
DGBOIHOK_00153	BAIJCCCF_00140	0.00300481	0.0153852	0.195306	2127	459.667	1667.33	5	7	0.0029988	0.0152284
DGBOIHOK_00152	BAIJCCCF_00139	0	0.0184625	0	258	54.8333	203.167	0	1	0	0.0182371
DGBOIHOK_00211	BAIJCCCF_00194	0.0159793	0	#NAME?	324	71	253	4	0	0.0158103	0
DGBOIHOK_00210	BAIJCCCF_00193	0.00334931	0.0081481	0.411054	2289	493.583	1795.42	6	4	0.00334184	0.008104
DGBOIHOK_00209	BAIJCCCF_00192	0.00670458	0	#NAME?	1131	232.083	898.917	6	0	0.0066747	0
DGBOIHOK_00206	BAIJCCCF_00189	0.00141027	0.00515245	0.273709	1809	389.5	1419.5	2	2	0.00140895	0.00513479
DGBOIHOK_00205	BAIJCCCF_00188	0	0.00986856	0	486	102	384	0	1	0	0.00980392
DGBOIHOK_00202	BAIJCCCF_00186	0.00231214	0.00421942	0.547976	1104	237.667	866.333	2	1	0.00230858	0.00420757
DGBOIHOK_00200	BAIJCCCF_00184	0.00444446	0.00787409	0.564441	579	127.667	451.333	2	1	0.00443131	0.0078329
DGBOIHOK_00197	BAIJCCCF_00181	0.00370905	0.00435731	0.851225	1041	230.167	810.833	3	1	0.0036999	0.00434468
DGBOIHOK_00194	BAIJCCCF_00179	0	0	NaN	663	139.833	523.167	0	0	0	0
DGBOIHOK_00193	BAIJCCCF_00178	0.00329671	0	#NAME?	780	172	608	2	0	0.00328947	0
DGBOIHOK_00192	BAIJCCCF_00177	0.00546471	0.00333473	1.63873	2805	601.083	2203.92	12	2	0.00544485	0.00332733
DGBOIHOK_00191	BAIJCCCF_00176	0.00504331	0.00793921	0.635241	1248	253.25	994.75	5	2	0.00502639	0.00789733
DGBOIHOK_00190	BAIJCCCF_00175	0.00720294	0.0111319	0.647052	1248	271.5	976.5	7	3	0.00716846	0.0110497
DGBOIHOK_00189	BAIJCCCF_00174	0.0122834	0.0324492	0.378542	1098	236.167	861.833	10.5	7.5	0.0121833	0.0317572
DGBOIHOK_00188	BAIJCCCF_00173	0.0199357	0.0346456	0.575418	1809	381.5	1427.5	28.0833	12.9167	0.0196731	0.0338576
DGBOIHOK_00184	BAIJCCCF_00170	0.00250522	0	#NAME?	522	122.167	399.833	1	0	0.00250104	0
DGBOIHOK_00183	BAIJCCCF_00169	0	0	NaN	201	37.8333	163.167	0	0	0	0
DGBOIHOK_00182	BAIJCCCF_00168	0.00974831	0.0094938	1.02681	519	106	413	4	1	0.00968523	0.00943396
DGBOIHOK_00181	BAIJCCCF_00167	0.00294118	0.00618986	0.475161	1095	243.333	851.667	2.5	1.5	0.00293542	0.00616438
DGBOIHOK_00180	BAIJCCCF_00166	0.000835306	0.00563648	0.148196	1554	356.167	1197.83	1	2	0.000834841	0.00561535
DGBOIHOK_00179	BAIJCCCF_00165	0.000786885	0.00277907	0.283147	1632	360.5	1271.5	1	1	0.000786473	0.00277393
DGBOIHOK_00176	BAIJCCCF_00162	0.0108895	0	#NAME?	231	46	185	2	0	0.0108108	0
DGBOIHOK_00175	BAIJCCCF_00161	0.00535819	0.00283086	1.89278	1665	353.917	1311.08	7	1	0.0053391	0.00282552
DGBOIHOK_00174	BAIJCCCF_00160	0.00582527	0	#NAME?	219	46.6667	172.333	1	0	0.00580271	0
DGBOIHOK_00173	BAIJCCCF_00159	0.00239235	0.00808633	0.295851	1086	248.667	837.333	2	2	0.00238854	0.0080429
DGBOIHOK_00172	BAIJCCCF_00158	0.00461753	0.0227907	0.202606	1398	311.833	1086.17	5	7	0.00460335	0.0224479
DGBOIHOK_00043	BAIJCCCF_00036	0.00401742	0	#NAME?	624	124.833	499.167	2	0	0.00400668	0
DGBOIHOK_00044	BAIJCCCF_00037	0.00357782	0.0124743	0.286816	1083	242.5	840.5	3	3	0.0035693	0.0123711
DGBOIHOK_00045	BAIJCCCF_00038	0.00583547	0.00879131	0.663777	1089	228.833	860.167	5	2	0.00581283	0.00873999
DGBOIHOK_00046	BAIJCCCF_00039	0.00941681	0	#NAME?	822	180.833	641.167	6	0	0.00935794	0
DGBOIHOK_00047	BAIJCCCF_00040	0.00202225	0	#NAME?	633	137.833	495.167	1	0	0.00201952	0
DGBOIHOK_00048	BAIJCCCF_00041	0.00434784	0	#NAME?	600	138.667	461.333	2	0	0.00433526	0
DGBOIHOK_00049	BAIJCCCF_00042	0	0.00745811	0	1263	269.5	993.5	0	2	0	0.00742115
DGBOIHOK_00155	BAIJCCCF_00143	0.00222966	0	#NAME?	564	114.833	449.167	1	0	0.00222635	0
DGBOIHOK_00156	BAIJCCCF_00144	0.00303952	0	#NAME?	417	87.3333	329.667	1	0	0.00303337	0
DGBOIHOK_00157	BAIJCCCF_00145	0	0	NaN	438	91.5	346.5	0	0	0	0
DGBOIHOK_00212	BAIJCCCF_00195	0.00530412	0.00777713	0.682016	2409	517	1892	10	4	0.00528541	0.00773694
DGBOIHOK_00213	BAIJCCCF_00196	0.0038511	0.0147064	0.261866	987	206	781	3	3	0.00384123	0.0145631
DGBOIHOK_00214	BAIJCCCF_00197	0.00370371	0.013575	0.272833	345	74.3333	270.667	1	1	0.00369458	0.0134529
DGBOIHOK_00215	BAIJCCCF_00198	0	0.0255344	0	189	39.8333	149.167	0	1	0	0.0251046
DGBOIHOK_00216	BAIJCCCF_00199	0.00276243	0	#NAME?	450	87.3333	362.667	1	0	0.00275735	0
DGBOIHOK_00221	BAIJCCCF_00203	0.00531883	0.00554147	0.959824	1683	362.25	1320.75	7	2	0.00530002	0.00552105
DGBOIHOK_00260	BAIJCCCF_00239	0.00311311	0.0110567	0.281559	1239	273.333	965.667	3	3	0.00310666	0.0109756
DGBOIHOK_00257	BAIJCCCF_00236	0	0	NaN	186	39.5	146.5	0	0	0	0
DGBOIHOK_00256	BAIJCCCF_00235	0.00481671	0	#NAME?	804	179.167	624.833	3	0	0.00480128	0
DGBOIHOK_00255	BAIJCCCF_00234	0.00221158	0.00366749	0.603022	1179	273.333	905.667	2	1	0.00220832	0.00365854
DGBOIHOK_00254	BAIJCCCF_00233	0.0173963	0.0220402	0.7893	441	92.0833	348.917	6	2	0.0171961	0.0217195
DGBOIHOK_00136	BAIJCCCF_00124	0.00457249	0.00629264	0.72664	1416	319.167	1096.83	5	2	0.00455858	0.00626632
DGBOIHOK_00134	BAIJCCCF_00122	0.00298152	0.00420758	0.708606	2157	476.667	1680.33	5	2	0.0029756	0.0041958
DGBOIHOK_00132	BAIJCCCF_00121	0.00444051	0.00665931	0.666812	1431	301.667	1129.33	5	2	0.00442739	0.00662983
DGBOIHOK_00124	BAIJCCCF_00115	0.0058594	0	#NAME?	213	41.6667	171.333	1	0	0.00583658	0
DGBOIHOK_00123	BAIJCCCF_00114	0.00306123	0.00541519	0.565304	840	185.333	654.667	2	1	0.00305499	0.00539568
DGBOIHOK_00122	BAIJCCCF_00113	0.00421794	0.0223065	0.18909	612	136.5	475.5	2	3	0.0042061	0.021978
DGBOIHOK_00313	BAIJCCCF_00292	0.000929656	0.00984697	0.0944104	1383	306.667	1076.33	1	3	0.00092908	0.00978261
DGBOIHOK_00312	BAIJCCCF_00291	0.00102722	0.00674541	0.152285	1272	297.833	974.167	1	2	0.00102652	0.00671517
DGBOIHOK_00311	BAIJCCCF_00290	0	0	NaN	351	79.3333	271.667	0	0	0	0
DGBOIHOK_00309	BAIJCCCF_00288	0.00511075	0	#NAME?	246	49.6667	196.333	1	0	0.00509338	0
DGBOIHOK_00308	BAIJCCCF_00287	0.00126662	0.013524	0.0936573	1014	223.833	790.167	1	3	0.00126556	0.0134028
DGBOIHOK_00307	BAIJCCCF_00286	0.00264434	0	#NAME?	489	110.167	378.833	1	0	0.00263968	0
DGBOIHOK_00306	BAIJCCCF_00285	0.00147402	0.00789827	0.186626	1740	381.833	1358.17	2	3	0.00147257	0.00785683
DGBOIHOK_00305	BAIJCCCF_00284	0.0210688	0.013575	1.55203	315	74.3333	240.667	5	1	0.0207756	0.0134529
DGBOIHOK_00118	BAIJCCCF_00108	0.010724	0	#NAME?	237	49.1667	187.833	2	0	0.0106477	0
DGBOIHOK_00117	BAIJCCCF_00107	0.00526896	0.00918145	0.57387	981	219.167	761.833	4	2	0.00525049	0.00912548
DGBOIHOK_00116	BAIJCCCF_00106	0.0049628	0	#NAME?	264	61.8333	202.167	1	0	0.00494641	0
DGBOIHOK_00115	BAIJCCCF_00105	0	0.0487977	0	315	63.5	251.5	0	3	0	0.0472441
DGBOIHOK_00114	BAIJCCCF_00104	0	0.0259766	0	348	78.3333	269.667	0	2	0	0.0255319
DGBOIHOK_00113	BAIJCCCF_00103	0	0.00941928	0	987	213.667	773.333	0	2	0	0.00936037
DGBOIHOK_00112	BAIJCCCF_00102	0.00420611	0	#NAME?	609	132.167	476.833	2	0	0.00419434	0
DGBOIHOK_00111	BAIJCCCF_00101	0.0034033	0.010545	0.322741	390	95.5	294.5	1	1	0.00339559	0.0104712
DGBOIHOK_00110	BAIJCCCF_00100	0.0037244	0	#NAME?	348	78.8333	269.167	1	0	0.00371517	0
DGBOIHOK_00109	BAIJCCCF_00099	0	0	NaN	111	23.6667	87.3333	0	0	0	0
DGBOIHOK_00108	BAIJCCCF_00098	0.00879131	0.0109624	0.801949	1191	275.667	915.333	8	3	0.00873999	0.0108827
DGBOIHOK_00107	BAIJCCCF_00097	0	0.00988482	0	450	101.833	348.167	0	1	0	0.00981997
DGBOIHOK_00106	BAIJCCCF_00096	0.00252101	0.0174935	0.144111	513	115.667	397.333	1	2	0.00251678	0.0172911
DGBOIHOK_00105	BAIJCCCF_00095	0.00361664	0.0417741	0.0865761	351	73.8333	277.167	1	3	0.00360794	0.0406321
DGBOIHOK_00104	BAIJCCCF_00094	0	0	NaN	528	118.833	409.167	0	0	0	0
DGBOIHOK_00103	BAIJCCCF_00093	0	0.0114506	0	381	88	293	0	1	0	0.0113636
DGBOIHOK_00102	BAIJCCCF_00092	0.00857765	0.0147425	0.581832	303	68.5	234.5	2	1	0.00852878	0.0145985
DGBOIHOK_00101	BAIJCCCF_00091	0.0025707	0.00903625	0.284487	501	111.333	389.667	1	1	0.0025663	0.00898204
DGBOIHOK_00100	BAIJCCCF_00090	0.0106009	0.00804297	1.31803	300	62.5	237.5	2.5	0.5	0.0105263	0.008
DGBOIHOK_00098	BAIJCCCF_00089	0.0437396	0.0878517	0.49788	213	48.25	164.75	7	4	0.0424886	0.0829016
DGBOIHOK_00097	BAIJCCCF_00088	0.00502514	0	#NAME?	249	49.3333	199.667	1	0	0.00500835	0
DGBOIHOK_00096	BAIJCCCF_00087	0	0	NaN	189	32.6667	156.333	0	0	0	0
DGBOIHOK_00095	BAIJCCCF_00086	0.00313316	0	#NAME?	411	91.1667	319.833	1	0	0.00312663	0
DGBOIHOK_00094	BAIJCCCF_00085	0.00189514	0.0203173	0.0932771	678	149.667	528.333	1	3	0.00189274	0.0200445
DGBOIHOK_00093	BAIJCCCF_00084	0.00380711	0	#NAME?	339	75.6667	263.333	1	0	0.00379747	0
DGBOIHOK_00092	BAIJCCCF_00083	0	0.0176479	0	276	57.3333	218.667	0	1	0	0.0174419
DGBOIHOK_00091	BAIJCCCF_00082	0.0169079	0.0374212	0.451828	798	184.917	613.083	10.25	6.75	0.0167188	0.0365029
DGBOIHOK_00090	BAIJCCCF_00081	0.00497102	0.0190486	0.260965	255	53.1667	201.833	1	1	0.00495458	0.0188088
DGBOIHOK_00089	BAIJCCCF_00080	0.00418411	0.00757582	0.552298	612	132.667	479.333	2	1	0.00417246	0.00753769
DGBOIHOK_00088	BAIJCCCF_00079	0.0132503	0.0243594	0.543949	582	125.167	456.833	6	3	0.0131339	0.023968
DGBOIHOK_00087	BAIJCCCF_00078	0	0.0293795	0	312	69.4167	242.583	0	2	0	0.0288115
DGBOIHOK_00086	BAIJCCCF_00077	0.00328318	0.036426	0.0901329	1197	281.25	915.75	3	10	0.003276	0.0355556
DGBOIHOK_00084	BAIJCCCF_00075	0	0.0104531	0	471	96.3333	374.667	0	1	0	0.0103806
DGBOIHOK_00083	BAIJCCCF_00074	0	0.0220604	0	366	92	274	0	2	0	0.0217391
DGBOIHOK_00080	BAIJCCCF_00072	0.00703208	0.0157992	0.445091	4065	874.167	3190.83	22.3333	13.6667	0.00699922	0.0156339
DGBOIHOK_00079	BAIJCCCF_00071	0	0	NaN	363	67.1667	295.833	0	0	0	0
DGBOIHOK_00078	BAIJCCCF_00070	0.00251573	0.0203058	0.123892	498	99.8333	398.167	1	2	0.00251151	0.0200334
DGBOIHOK_00076	BAIJCCCF_00068	0.00287494	0.0234853	0.122415	435	86.5	348.5	1	2	0.00286944	0.0231214
DGBOIHOK_00075	BAIJCCCF_00067	0	0.0169979	0	555	119	436	0	2	0	0.0168067
DGBOIHOK_00150	BAIJCCCF_00137	0	0	NaN	882	195.667	686.333	0	0	0	0
DGBOIHOK_00149	BAIJCCCF_00136	0	0	NaN	297	65.5	231.5	0	0	0	0
DGBOIHOK_00148	BAIJCCCF_00135	0.00467291	0.00884966	0.528033	543	113.667	429.333	2	1	0.00465839	0.00879765
DGBOIHOK_00147	BAIJCCCF_00134	0.00425579	0.0109137	0.38995	1947	415.333	1531.67	6.5	4.5	0.00424374	0.0108347
DGBOIHOK_00146	BAIJCCCF_00133	0.00309918	0.00592888	0.522725	816	169.333	646.667	2	1	0.00309278	0.00590551
DGBOIHOK_00143	BAIJCCCF_00131	0	0	NaN	213	49.6667	163.333	0	0	0	0
DGBOIHOK_00142	BAIJCCCF_00130	0.00382166	0.00863319	0.442671	1020	233	787	3	2	0.00381194	0.00858369
DGBOIHOK_00141	BAIJCCCF_00129	0.00797256	0.019609	0.406578	1356	284.167	1071.83	8.5	5.5	0.00793034	0.0193548
DGBOIHOK_00140	BAIJCCCF_00128	0.00586227	0	#NAME?	429	86.5	342.5	2	0	0.00583942	0
DGBOIHOK_00139	BAIJCCCF_00127	0.00538119	0	#NAME?	237	50.5	186.5	1	0	0.00536193	0
DGBOIHOK_00138	BAIJCCCF_00126	0.00435415	0	#NAME?	285	54.6667	230.333	1	0	0.00434153	0
DGBOIHOK_00164	BAIJCCCF_00150	0.0019084	0.00352734	0.54103	2667	568.333	2098.67	4	2	0.00190597	0.00351906
DGBOIHOK_00165	BAIJCCCF_00151	0	0.00504204	0	873	199	674	0	1	0	0.00502513
DGBOIHOK_00070	BAIJCCCF_00062	0.00136457	0	#NAME?	936	202.5	733.5	1	0	0.00136333	0
DGBOIHOK_00068	BAIJCCCF_00060	0.00172911	0	#NAME?	759	180	579	1	0	0.00172712	0
DGBOIHOK_00064	BAIJCCCF_00056	0	0.0430225	0	216	47.8333	168.167	0	2	0	0.0418118
DGBOIHOK_00063	BAIJCCCF_00055	0.00595714	0.00457318	1.30262	1062	219.333	842.667	5	1	0.00593354	0.00455927
DGBOIHOK_00062	BAIJCCCF_00054	0.00102987	0.00760463	0.135426	1236	264.333	971.667	1	2	0.00102916	0.0075662
DGBOIHOK_00061	BAIJCCCF_00053	0	0.00978807	0	1020	205.667	814.333	0	2	0	0.00972447
DGBOIHOK_00058	BAIJCCCF_00051	0.00358906	0.00990658	0.36229	1422	304.833	1117.17	4	3	0.00358049	0.00984144
DGBOIHOK_00057	BAIJCCCF_00050	0.00325733	0.0040107	0.81216	1173	250	923	3	1	0.00325027	0.004
DGBOIHOK_00056	BAIJCCCF_00049	0.010435	0	#NAME?	120	23.5	96.5	1	0	0.0103627	0
DGBOIHOK_00054	BAIJCCCF_00047	0.000698731	0.00247832	0.281938	1836	404.167	1431.83	1	1	0.000698405	0.00247423
DGBOIHOK_00053	BAIJCCCF_00046	0.000549451	0.00600804	0.0914525	2322	501.333	1820.67	1	3	0.000549249	0.00598404
DGBOIHOK_00052	BAIJCCCF_00045	0	0.003706	0	1302	270.5	1031.5	0	1	0	0.00369686
DGBOIHOK_00251	BAIJCCCF_00230	0.00728666	0.00703405	1.03591	1251	285.667	965.333	7	2	0.00725138	0.00700117
DGBOIHOK_00290	BAIJCCCF_00270	0	0.00186393	0	2547	537.167	2009.83	0	1	0	0.00186162
DGBOIHOK_00249	BAIJCCCF_00228	0.00148515	0.00545457	0.272276	858	184	674	1	1	0.00148368	0.00543478
DGBOIHOK_00245	BAIJCCCF_00224	0.00284091	0	#NAME?	441	88.3333	352.667	1	0	0.00283554	0
DGBOIHOK_00243	BAIJCCCF_00222	0.000957091	0.00335759	0.285053	1344	298.5	1045.5	1	1	0.00095648	0.00335008
DGBOIHOK_00242	BAIJCCCF_00221	0.0063976	0.00714717	0.895124	1380	281.167	1098.83	7	2	0.00637039	0.00711322
DGBOIHOK_00233	BAIJCCCF_00214	0.00789429	0.0092713	0.851476	1599	325.583	1273.42	10	3	0.00785289	0.00921423
DGBOIHOK_00232	BAIJCCCF_00213	0.00299476	0	#NAME?	843	173.833	669.167	2	0	0.00298879	0
DGBOIHOK_00231	BAIJCCCF_00212	0.00842705	0.0106009	0.794939	453	95	358	3	1	0.00837989	0.0105263
DGBOIHOK_00230	BAIJCCCF_00211	0.00132655	0	#NAME?	969	214.5	754.5	1	0	0.00132538	0
DGBOIHOK_00229	BAIJCCCF_00210	0.00923799	0.0189763	0.486816	1356	266.833	1089.17	10	5	0.00918133	0.0187383
DGBOIHOK_00224	BAIJCCCF_00206	0.0133422	0.00150451	8.86808	828	166.333	661.667	8.75	0.25	0.0132242	0.00150301
DGBOIHOK_00223	BAIJCCCF_00205	0.00200301	0.0033841	0.591887	1296	296.167	999.833	2	1	0.00200033	0.00337648
DGBOIHOK_00222	BAIJCCCF_00204	0.00612092	0	#NAME?	426	97.9167	328.083	2	0	0.00609601	0
DGBOIHOK_00288	BAIJCCCF_00268	0	0.0230787	0	381	88	293	0	2	0	0.0227273
DGBOIHOK_00287	BAIJCCCF_00267	0.00900236	0	#NAME?	426	90.75	335.25	3	0	0.00894855	0
DGBOIHOK_00286	BAIJCCCF_00266	0	0	NaN	624	137.667	486.333	0	0	0	0
DGBOIHOK_00285	BAIJCCCF_00265	0.00485439	0.0186345	0.260505	261	54.3333	206.667	1	1	0.00483871	0.0184049
DGBOIHOK_00284	BAIJCCCF_00264	0.00090799	0	#NAME?	1419	317	1102	1	0	0.000907441	0
DGBOIHOK_00283	BAIJCCCF_00263	0.00178492	0.00337269	0.529227	1419	297.167	1121.83	2	1	0.0017828	0.00336511
DGBOIHOK_00282	BAIJCCCF_00262	0.00435921	0.00646556	0.67422	1461	310.667	1150.33	5	2	0.00434657	0.00643777
DGBOIHOK_00281	BAIJCCCF_00261	0	0.00552489	0	861	181.667	679.333	0	1	0	0.00550459
DGBOIHOK_00280	BAIJCCCF_00260	0.00671145	0.016926	0.396518	1137	239	898	6	4	0.00668151	0.0167364
DGBOIHOK_00278	BAIJCCCF_00258	0	0	NaN	945	214.5	730.5	0	0	0	0
DGBOIHOK_00277	BAIJCCCF_00257	0	0	NaN	552	115.333	436.667	0	0	0	0
DGBOIHOK_00274	BAIJCCCF_00253	0.0031177	0	#NAME?	816	173.167	642.833	2	0	0.00311123	0
DGBOIHOK_00273	BAIJCCCF_00252	0.00248576	0	#NAME?	1020	214.083	805.917	2	0	0.00248165	0
DGBOIHOK_00272	BAIJCCCF_00251	0.00441016	0	#NAME?	576	121.167	454.833	2	0	0.00439722	0
DGBOIHOK_00271	BAIJCCCF_00250	0.00087668	0.00310559	0.282291	1464	322.667	1141.33	1	1	0.000876168	0.00309917
DGBOIHOK_00264	BAIJCCCF_00243	0.00589626	0.00438598	1.34434	1080	228.667	851.333	5	1	0.00587314	0.00437318
DGBOIHOK_00263	BAIJCCCF_00242	0	0	NaN	288	62.8333	225.167	0	0	0	0
DGBOIHOK_00262	BAIJCCCF_00241	0.0140849	0.0175447	0.802804	1629	374.833	1254.17	17.5	6.5	0.0139535	0.017341
DGBOIHOK_00166	BAIJCCCF_00152	0.00496622	0.0122265	0.406186	1542	329.833	1212.17	6	4	0.00494981	0.0121273
DGBOIHOK_00167	BAIJCCCF_00153	0.00297275	0.0198797	0.149537	1317	305.833	1011.17	3	6	0.00296687	0.0196185
DGBOIHOK_00168	BAIJCCCF_00154	0.00474873	0.0130438	0.36406	1077	232	845	4	3	0.00473373	0.012931
DGBOIHOK_00169	BAIJCCCF_00155	0.00584897	0.0100826	0.580103	2523	549.167	1973.83	11.5	5.5	0.00582623	0.0100152
DGBOIHOK_00042	BAIJCCCF_00035	0.00249066	0.004717	0.528019	1017	212.667	804.333	2	1	0.00248653	0.00470219
DGBOIHOK_00041	BAIJCCCF_00034	0	0	NaN	426	92.1667	333.833	0	0	0	0
DGBOIHOK_00039	BAIJCCCF_00032	0.00146449	0	#NAME?	864	180.5	683.5	1	0	0.00146306	0
DGBOIHOK_00037	BAIJCCCF_00030	0	0	NaN	519	96.6667	422.333	0	0	0	0
DGBOIHOK_00035	BAIJCCCF_00029	0.00586513	0	#NAME?	213	41.8333	171.167	1	0	0.00584226	0
DGBOIHOK_00031	BAIJCCCF_00026	0.0183842	0.0390527	0.470753	1017	227.75	789.25	14.3333	8.66667	0.0181607	0.0380534
DGBOIHOK_00029	BAIJCCCF_00024	0.0748909	0.127793	0.586034	630	131.917	498.083	35.5	15.5	0.0712732	0.117498
DGBOIHOK_00020	BAIJCCCF_00016	0.0157486	0.0317508	0.496007	321	64.3333	256.667	4	2	0.0155844	0.0310881
DGBOIHOK_00021	BAIJCCCF_00017	0.01945	0	#NAME?	132	27.8333	104.167	2	0	0.0192	0
DGBOIHOK_00022	BAIJCCCF_00019	0.00228561	0.00429262	0.53245	2220	467.25	1752.75	4	2	0.00228213	0.00428036
DGBOIHOK_00024	BAIJCCCF_00021	0.00290874	0.00583377	0.498604	861	172.083	688.917	2	1	0.00290311	0.00581114
DGBOIHOK_00026	BAIJCCCF_00022	0.00165563	0	#NAME?	759	154.333	604.667	1	0	0.0016538	0
DGBOIHOK_00027	BAIJCCCF_00023	0	0	NaN	771	166.667	604.333	0	0	0	0
DGBOIHOK_00019	BAIJCCCF_00015	0	0	NaN	339	71.3333	267.667	0	0	0	0
DGBOIHOK_00018	BAIJCCCF_00014	0.00789871	0.00739378	1.06829	645	135.917	509.083	4	1	0.00785726	0.00735745
DGBOIHOK_00017	BAIJCCCF_00013	0.00214554	0.00836246	0.256568	1761	360.75	1400.25	3	3	0.00214247	0.00831601
DGBOIHOK_00016	BAIJCCCF_00012	0	0	NaN	504	102.667	401.333	0	0	0	0
DGBOIHOK_00015	BAIJCCCF_00011	0.000983445	0.00713866	0.137763	1299	281.5	1017.5	1	2	0.000982801	0.0071048
DGBOIHOK_00014	BAIJCCCF_00010	0.00213565	0.00973034	0.219484	2679	568.917	2110.08	4.5	5.5	0.00213262	0.0096675
DGBOIHOK_00013	BAIJCCCF_00009	0	0	NaN	948	207.333	740.667	0	0	0	0
DGBOIHOK_00012	BAIJCCCF_00008	0	0	NaN	537	117.333	419.667	0	0	0	0
DGBOIHOK_00011	BAIJCCCF_00007	0.00268217	0	#NAME?	486	112.5	373.5	1	0	0.00267738	0
DGBOIHOK_00010	BAIJCCCF_00006	0	0	NaN	306	66	240	0	0	0	0
DGBOIHOK_00009	BAIJCCCF_00005	0.00273661	0.00481543	0.5683	1881	416.667	1464.33	4	2	0.00273162	0.0048
DGBOIHOK_00292	BAIJCCCF_00272	0.00256575	0	#NAME?	1008	227.167	780.833	2	0	0.00256137	0
DGBOIHOK_00293	BAIJCCCF_00273	0.008034	0	#NAME?	942	191.167	750.833	6	0	0.00799112	0
DGBOIHOK_00294	BAIJCCCF_00274	0.00122699	0.00445105	0.275664	1041	225.333	815.667	1	1	0.00122599	0.00443787
DGBOIHOK_00295	BAIJCCCF_00275	0	0.00641715	0	714	156.5	557.5	0	1	0	0.00638978
DGBOIHOK_00296	BAIJCCCF_00276	0	0.00626963	0	714	160.167	553.833	0	1	0	0.0062435
DGBOIHOK_00298	BAIJCCCF_00278	0.00825886	0.0076727	1.0764	618	131	487	4	1	0.00821355	0.00763359
DGBOIHOK_00299	BAIJCCCF_00279	0.00217707	0.00804297	0.27068	585	125	460	1	1	0.00217391	0.008
DGBOIHOK_00314	BAIJCCCF_00293	0.00563912	0.0110703	0.509392	447	91	356	2	1	0.00561798	0.010989
DGBOIHOK_00315	BAIJCCCF_00294	0	0.00963095	0	525	104.5	420.5	0	1	0	0.00956938

## Sheet: BTZ1
BTZ3	BTZ1	Ka	Ks	Ka_Ks	EffectiveLen	AverageS-sites	AverageN-sites	cN	cS	pN	pS
DGBOIHOK_00002	OHHCFEHC_00001	0	0.00298063	0	1557	336.167	1220.83	0	1	0	0.00297471
DGBOIHOK_00003	OHHCFEHC_00002	0.00568858	0.00524937	1.08367	897	191.167	705.833	4	1	0.00566706	0.00523104
DGBOIHOK_00153	OHHCFEHC_00139	0.00239521	0.0131486	0.182164	2133	460.333	1672.67	4	6	0.00239139	0.013034
DGBOIHOK_00152	OHHCFEHC_00138	0	0.0184625	0	258	54.8333	203.167	0	1	0	0.0182371
DGBOIHOK_00211	OHHCFEHC_00194	0.00795236	0	#NAME?	324	71.1667	252.833	2	0	0.00791035	0
DGBOIHOK_00210	OHHCFEHC_00193	0.00221638	0.00201647	1.09914	2304	496.583	1807.42	4	1	0.0022131	0.00201376
DGBOIHOK_00209	OHHCFEHC_00192	0.00600754	0.00389738	1.54143	1260	257.25	1002.75	6	1	0.00598355	0.00388727
DGBOIHOK_00206	OHHCFEHC_00189	0.000704804	0	#NAME?	1809	389.5	1419.5	1	0	0.000704473	0
DGBOIHOK_00205	OHHCFEHC_00188	0	0.00986856	0	486	102	384	0	1	0	0.00980392
DGBOIHOK_00202	OHHCFEHC_00186	0.00578818	0.00423431	1.36697	1104	236.833	867.167	5	1	0.0057659	0.00422238
DGBOIHOK_00200	OHHCFEHC_00183	0	0.00788444	0	579	127.5	451.5	0	1	0	0.00784314
DGBOIHOK_00197	OHHCFEHC_00180	0	0	NaN	1041	229.833	811.167	0	0	0	0
DGBOIHOK_00194	OHHCFEHC_00178	0	0	NaN	663	139.833	523.167	0	0	0	0
DGBOIHOK_00193	OHHCFEHC_00177	0.00164564	0	#NAME?	780	171.667	608.333	1	0	0.00164384	0
DGBOIHOK_00192	OHHCFEHC_00176	0.00500704	0.00166644	3.00464	2805	600.75	2204.25	11	1	0.00499036	0.00166459
DGBOIHOK_00191	OHHCFEHC_00175	0.00302267	0.00793134	0.381105	1248	253.5	994.5	3	2	0.00301659	0.00788955
DGBOIHOK_00190	OHHCFEHC_00174	0.00102459	0.00369459	0.277322	1248	271.333	976.667	1	1	0.00102389	0.0036855
DGBOIHOK_00189	OHHCFEHC_00173	0.013469	0.0280004	0.48103	1098	236.5	861.5	11.5	6.5	0.0133488	0.0274841
DGBOIHOK_00188	OHHCFEHC_00172	0.0170606	0.0237604	0.718027	1809	381.25	1427.75	24.0833	8.91667	0.016868	0.023388
DGBOIHOK_00184	OHHCFEHC_00169	0	0	NaN	522	122.167	399.833	0	0	0	0
DGBOIHOK_00183	OHHCFEHC_00168	0	0	NaN	201	37.8333	163.167	0	0	0	0
DGBOIHOK_00182	OHHCFEHC_00167	0.00242719	0.00946385	0.256469	519	106.333	412.667	1	1	0.00242326	0.00940439
DGBOIHOK_00181	OHHCFEHC_00166	0.00117142	0.00411524	0.284654	1098	243.667	854.333	1	1	0.0011705	0.00410397
DGBOIHOK_00180	OHHCFEHC_00165	0.00167108	0	#NAME?	1554	355.833	1198.17	2	0	0.00166922	0
DGBOIHOK_00179	OHHCFEHC_00164	0.00157501	0.0027765	0.567266	1632	360.833	1271.17	2	1	0.00157336	0.00277136
DGBOIHOK_00176	OHHCFEHC_00161	0.0108895	0	#NAME?	231	46	185	2	0	0.0108108	0
DGBOIHOK_00175	OHHCFEHC_00160	0.00229256	0	#NAME?	1665	354.417	1310.58	3	0	0.00228906	0
DGBOIHOK_00174	OHHCFEHC_00159	0	0	NaN	219	47	172	0	0	0	0
DGBOIHOK_00173	OHHCFEHC_00158	0.00119474	0	#NAME?	1086	248.333	837.667	1	0	0.00119379	0
DGBOIHOK_00172	OHHCFEHC_00157	0.000920528	0.00970887	0.094813	1398	311	1087	1	3	0.000919963	0.0096463
DGBOIHOK_00043	OHHCFEHC_00035	0.00200602	0	#NAME?	624	124.833	499.167	1	0	0.00200334	0
DGBOIHOK_00044	OHHCFEHC_00036	0.00119107	0.00413082	0.288337	1083	242.75	840.25	1	1	0.00119012	0.00411946
DGBOIHOK_00045	OHHCFEHC_00037	0.00232716	0	#NAME?	1089	228.25	860.75	2	0	0.00232356	0
DGBOIHOK_00046	OHHCFEHC_00038	0.0046924	0	#NAME?	822	180.667	641.333	3	0	0.00467775	0
DGBOIHOK_00047	OHHCFEHC_00039	0	0	NaN	633	137.833	495.167	0	0	0	0
DGBOIHOK_00048	OHHCFEHC_00040	0.00217077	0	#NAME?	600	138.667	461.333	1	0	0.00216763	0
DGBOIHOK_00049	OHHCFEHC_00041	0	0.00371978	0	1263	269.5	993.5	0	1	0	0.00371058
DGBOIHOK_00155	OHHCFEHC_00142	0.00222966	0	#NAME?	564	114.833	449.167	1	0	0.00222635	0
DGBOIHOK_00156	OHHCFEHC_00143	0	0	NaN	417	87.6667	329.333	0	0	0	0
DGBOIHOK_00157	OHHCFEHC_00144	0.00579433	0	#NAME?	438	91.5	346.5	2	0	0.00577201	0
DGBOIHOK_00212	OHHCFEHC_00195	0.00370763	0.00583282	0.63565	2409	516.333	1892.67	7	3	0.00369849	0.0058102
DGBOIHOK_00213	OHHCFEHC_00196	0.00256465	0.0048741	0.526179	987	205.833	781.167	2	1	0.00256027	0.0048583
DGBOIHOK_00214	OHHCFEHC_00197	0	0	NaN	345	74.3333	270.667	0	0	0	0
DGBOIHOK_00215	OHHCFEHC_00198	0	0	NaN	189	39.8333	149.167	0	0	0	0
DGBOIHOK_00216	OHHCFEHC_00199	0.00276243	0	#NAME?	450	87.3333	362.667	1	0	0.00275735	0
DGBOIHOK_00221	OHHCFEHC_00203	0.00227503	0.00276498	0.822801	1683	362.333	1320.67	3	1	0.00227158	0.00275989
DGBOIHOK_00260	OHHCFEHC_00241	0.00207397	0.00366749	0.565502	1239	273.333	965.667	2	1	0.00207111	0.00365854
DGBOIHOK_00257	OHHCFEHC_00238	0	0	NaN	186	39.5	146.5	0	0	0	0
DGBOIHOK_00256	OHHCFEHC_00237	0	0.0056075	0	804	179	625	0	1	0	0.00558659
DGBOIHOK_00255	OHHCFEHC_00236	0.00110477	0	#NAME?	1179	273.167	905.833	1	0	0.00110396	0
DGBOIHOK_00254	OHHCFEHC_00235	0.0144862	0	#NAME?	441	92.5	348.5	5	0	0.0143472	0
DGBOIHOK_00136	OHHCFEHC_00124	0.00274161	0.00313398	0.8748	1416	319.75	1096.25	3	1	0.0027366	0.00312744
DGBOIHOK_00134	OHHCFEHC_00122	0.00477447	0.00210342	2.26986	2157	476.083	1680.92	8	1	0.00475931	0.00210047
DGBOIHOK_00132	OHHCFEHC_00121	0.00444084	0.00332135	1.33706	1431	301.75	1129.25	5	1	0.00442772	0.003314
DGBOIHOK_00124	OHHCFEHC_00114	0	0	NaN	213	41.6667	171.333	0	0	0	0
DGBOIHOK_00123	OHHCFEHC_00113	0.00152944	0	#NAME?	840	185.5	654.5	1	0	0.00152788	0
DGBOIHOK_00122	OHHCFEHC_00112	0.0063403	0.007344	0.86333	612	136.833	475.167	3	1	0.00631357	0.00730816
DGBOIHOK_00313	OHHCFEHC_00293	0	0	NaN	1383	306.333	1076.67	0	0	0	0
DGBOIHOK_00312	OHHCFEHC_00292	0	0.00336512	0	1272	297.833	974.167	0	1	0	0.00335758
DGBOIHOK_00311	OHHCFEHC_00291	0	0	NaN	351	79.3333	271.667	0	0	0	0
DGBOIHOK_00309	OHHCFEHC_00289	0	0	NaN	246	50	196	0	0	0	0
DGBOIHOK_00308	OHHCFEHC_00288	0.00126662	0	#NAME?	1014	223.833	790.167	1	0	0.00126556	0
DGBOIHOK_00307	OHHCFEHC_00287	0	0	NaN	489	110.167	378.833	0	0	0	0
DGBOIHOK_00306	OHHCFEHC_00286	0.00221212	0.00262353	0.843185	1740	381.833	1358.17	3	1	0.00220886	0.00261894
DGBOIHOK_00305	OHHCFEHC_00285	0.00416379	0.027463	0.151614	315	74.1667	240.833	1	2	0.00415225	0.0269663
DGBOIHOK_00118	OHHCFEHC_00108	0	0	NaN	237	49.1667	187.833	0	0	0	0
DGBOIHOK_00117	OHHCFEHC_00107	0.00394824	0.00457667	0.862689	981	219.167	761.833	3	1	0.00393787	0.00456274
DGBOIHOK_00116	OHHCFEHC_00106	0	0	NaN	264	61.6667	202.333	0	0	0	0
DGBOIHOK_00115	OHHCFEHC_00105	0.0079735	0	#NAME?	315	62.8333	252.167	2	0	0.00793126	0
DGBOIHOK_00114	OHHCFEHC_00104	0	0.0129035	0	348	78.1667	269.833	0	1	0	0.0127932
DGBOIHOK_00113	OHHCFEHC_00103	0.00129506	0	#NAME?	987	214.167	772.833	1	0	0.00129394	0
DGBOIHOK_00112	OHHCFEHC_00102	0.00210231	0	#NAME?	609	132.667	476.333	1	0	0.00209937	0
DGBOIHOK_00111	OHHCFEHC_00101	0.0034091	0.0319197	0.106802	390	96	294	1	3	0.00340136	0.03125
DGBOIHOK_00110	OHHCFEHC_00100	0.00372903	0	#NAME?	348	79.1667	268.833	1	0	0.00371978	0
DGBOIHOK_00109	OHHCFEHC_00099	0	0	NaN	111	23.6667	87.3333	0	0	0	0
DGBOIHOK_00108	OHHCFEHC_00098	0.00658983	0.00362538	1.81769	1191	276.5	914.5	6	1	0.00656096	0.00361664
DGBOIHOK_00107	OHHCFEHC_00097	0.00576926	0	#NAME?	450	102	348	2	0	0.00574713	0
DGBOIHOK_00106	OHHCFEHC_00096	0	0	NaN	513	115.667	397.333	0	0	0	0
DGBOIHOK_00105	OHHCFEHC_00095	0.0072552	0	#NAME?	351	74	277	2	0	0.00722022	0
DGBOIHOK_00104	OHHCFEHC_00094	0	0.017022	0	528	118.833	409.167	0	2	0	0.0168303
DGBOIHOK_00103	OHHCFEHC_00093	0.00341978	0.023101	0.148036	381	87.9167	293.083	1	2	0.003412	0.0227488
DGBOIHOK_00102	OHHCFEHC_00092	0	0	NaN	303	68.5	234.5	0	0	0	0
DGBOIHOK_00101	OHHCFEHC_00091	0	0	NaN	501	111.333	389.667	0	0	0	0
DGBOIHOK_00100	OHHCFEHC_00090	0.00846869	0.0161731	0.523627	300	62.5	237.5	2	1	0.00842105	0.016
DGBOIHOK_00098	OHHCFEHC_00089	0.0437396	0.0878517	0.49788	213	48.25	164.75	7	4	0.0424886	0.0829016
DGBOIHOK_00097	OHHCFEHC_00088	0.00502514	0	#NAME?	249	49.3333	199.667	1	0	0.00500835	0
DGBOIHOK_00096	OHHCFEHC_00087	0	0	NaN	177	31	146	0	0	0	0
DGBOIHOK_00095	OHHCFEHC_00086	0	0	NaN	411	91.5	319.5	0	0	0	0
DGBOIHOK_00094	OHHCFEHC_00085	0.00379507	0	#NAME?	678	149.667	528.333	2	0	0.00378549	0
DGBOIHOK_00093	OHHCFEHC_00084	0.00380832	0.0268786	0.141686	339	75.75	263.25	1	2	0.00379867	0.0264026
DGBOIHOK_00092	OHHCFEHC_00083	0	0.0176479	0	276	57.3333	218.667	0	1	0	0.0174419
DGBOIHOK_00091	OHHCFEHC_00082	0.0169126	0.0373866	0.45237	798	185.083	612.917	10.25	6.75	0.0167233	0.0364701
DGBOIHOK_00090	OHHCFEHC_00081	0.00485046	0	#NAME?	261	54.1667	206.833	1	0	0.00483481	0
DGBOIHOK_00089	OHHCFEHC_00080	0.00996867	0.00189155	5.2701	612	132.333	479.667	4.75	0.25	0.00990271	0.00188917
DGBOIHOK_00088	OHHCFEHC_00079	0.00880421	0.0161731	0.544373	582	125	457	4	2	0.00875274	0.016
DGBOIHOK_00087	OHHCFEHC_00078	0	0	NaN	312	69.6667	242.333	0	0	0	0
DGBOIHOK_00086	OHHCFEHC_00077	0	0.0143717	0	1197	281	916	0	4	0	0.0142349
DGBOIHOK_00084	OHHCFEHC_00075	0	0	NaN	471	96.3333	374.667	0	0	0	0
DGBOIHOK_00083	OHHCFEHC_00074	0	0.0333388	0	366	92	274	0	3	0	0.0326087
DGBOIHOK_00080	OHHCFEHC_00072	0.00450554	0.00998031	0.451443	4065	874.167	3190.83	14.3333	8.66667	0.00449203	0.0099142
DGBOIHOK_00079	OHHCFEHC_00071	0	0	NaN	363	67.1667	295.833	0	0	0	0
DGBOIHOK_00078	OHHCFEHC_00070	0	0	NaN	498	99.8333	398.167	0	0	0	0
DGBOIHOK_00076	OHHCFEHC_00068	0.0028777	0.0116056	0.247957	435	86.8333	348.167	1	1	0.00287219	0.0115163
DGBOIHOK_00075	OHHCFEHC_00067	0.00689924	0.00851073	0.810652	555	118.167	436.833	3	1	0.00686761	0.00846262
DGBOIHOK_00150	OHHCFEHC_00136	0.00145914	0	#NAME?	882	196	686	1	0	0.00145773	0
DGBOIHOK_00149	OHHCFEHC_00135	0	0.0154247	0	297	65.5	231.5	0	1	0	0.0152672
DGBOIHOK_00148	OHHCFEHC_00134	0	0	NaN	543	113.667	429.333	0	0	0	0
DGBOIHOK_00147	OHHCFEHC_00133	0.00130712	0.00968732	0.134931	1947	415.583	1531.42	2	4	0.00130598	0.00962503
DGBOIHOK_00146	OHHCFEHC_00132	0.00154799	0	#NAME?	816	169.333	646.667	1	0	0.00154639	0
DGBOIHOK_00143	OHHCFEHC_00130	0	0	NaN	213	49.6667	163.333	0	0	0	0
DGBOIHOK_00142	OHHCFEHC_00129	0.00382329	0.00429801	0.889549	1020	233.333	786.667	3	1	0.00381356	0.00428571
DGBOIHOK_00141	OHHCFEHC_00128	0.00514903	0.00529726	0.972018	1356	284.167	1071.83	5.5	1.5	0.00513139	0.00527859
DGBOIHOK_00140	OHHCFEHC_00127	0	0	NaN	429	86.5	342.5	0	0	0	0
DGBOIHOK_00139	OHHCFEHC_00126	0.00538119	0	#NAME?	237	50.5	186.5	1	0	0.00536193	0
DGBOIHOK_00138	OHHCFEHC_00125	0.00873372	0	#NAME?	285	54.6667	230.333	2	0	0.00868307	0
DGBOIHOK_00164	OHHCFEHC_00149	0	0	NaN	2652	565.5	2086.5	0	0	0	0
DGBOIHOK_00165	OHHCFEHC_00150	0	0	NaN	873	199	674	0	0	0	0
DGBOIHOK_00070	OHHCFEHC_00062	0.00136395	0	#NAME?	936	202.167	733.833	1	0	0.00136271	0
DGBOIHOK_00068	OHHCFEHC_00060	0	0	NaN	759	180.167	578.833	0	0	0	0
DGBOIHOK_00064	OHHCFEHC_00056	0	0	NaN	216	48.1667	167.833	0	0	0	0
DGBOIHOK_00063	OHHCFEHC_00055	0.00475909	0.00919552	0.517544	1062	218.833	843.167	4	2	0.00474402	0.00913938
DGBOIHOK_00062	OHHCFEHC_00054	0	0.00379507	0	1236	264.167	971.833	0	1	0	0.00378549
DGBOIHOK_00061	OHHCFEHC_00053	0	0	NaN	1020	205.833	814.167	0	0	0	0
DGBOIHOK_00058	OHHCFEHC_00050	0	0.00328768	0	1422	304.833	1117.17	0	1	0	0.00328048
DGBOIHOK_00057	OHHCFEHC_00049	0.00108421	0	#NAME?	1173	250	923	1	0	0.00108342	0
DGBOIHOK_00056	OHHCFEHC_00048	0.0104714	0	#NAME?	120	23.8333	96.1667	1	0	0.0103986	0
DGBOIHOK_00054	OHHCFEHC_00046	0.000698731	0.00247832	0.281938	1836	404.167	1431.83	1	1	0.000698405	0.00247423
DGBOIHOK_00053	OHHCFEHC_00045	0	0	NaN	2322	501.333	1820.67	0	0	0	0
DGBOIHOK_00052	OHHCFEHC_00044	0	0	NaN	1302	270.5	1031.5	0	0	0	0
DGBOIHOK_00251	OHHCFEHC_00232	0	0	NaN	1251	286.667	964.333	0	0	0	0
DGBOIHOK_00290	OHHCFEHC_00271	0	0	NaN	2547	537.167	2009.83	0	0	0	0
DGBOIHOK_00249	OHHCFEHC_00230	0.00148515	0.0164842	0.0900954	858	184	674	1	3	0.00148368	0.0163043
DGBOIHOK_00245	OHHCFEHC_00226	0	0	NaN	441	88.3333	352.667	0	0	0	0
DGBOIHOK_00243	OHHCFEHC_00223	0	0.00671709	0	1344	299.083	1044.92	0	2	0	0.0066871
DGBOIHOK_00242	OHHCFEHC_00222	0.00364964	0.0143545	0.254251	1380	281.333	1098.67	4	4	0.00364078	0.014218
DGBOIHOK_00233	OHHCFEHC_00214	0.00551727	0.00616811	0.894482	1599	325.583	1273.42	7	2	0.00549702	0.00614282
DGBOIHOK_00232	OHHCFEHC_00213	0.00149589	0	#NAME?	843	173.833	669.167	1	0	0.0014944	0
DGBOIHOK_00231	OHHCFEHC_00212	0.00280243	0.0212404	0.131939	453	95.5	357.5	1	2	0.0027972	0.0209424
DGBOIHOK_00230	OHHCFEHC_00211	0.00132655	0	#NAME?	969	214.5	754.5	1	0	0.00132538	0
DGBOIHOK_00229	OHHCFEHC_00210	0.00368381	0.00374767	0.982962	1356	267.5	1088.5	4	1	0.00367478	0.00373832
DGBOIHOK_00224	OHHCFEHC_00206	0.0117963	0.00757582	1.5571	828	165.833	662.167	7.75	1.25	0.011704	0.00753769
DGBOIHOK_00223	OHHCFEHC_00205	0.00200334	0.0101927	0.196547	1296	296.333	999.667	2	3	0.00200067	0.0101237
DGBOIHOK_00222	OHHCFEHC_00204	0.00612092	0	#NAME?	426	97.9167	328.083	2	0	0.00609601	0
DGBOIHOK_00288	OHHCFEHC_00269	0	0	NaN	381	87.8333	293.167	0	0	0	0
DGBOIHOK_00287	OHHCFEHC_00268	0	0	NaN	426	91.3333	334.667	0	0	0	0
DGBOIHOK_00286	OHHCFEHC_00267	0	0	NaN	624	137.667	486.333	0	0	0	0
DGBOIHOK_00285	OHHCFEHC_00266	0	0	NaN	261	54.3333	206.667	0	0	0	0
DGBOIHOK_00284	OHHCFEHC_00265	0.000908128	0	#NAME?	1419	317.167	1101.83	1	0	0.000907578	0
DGBOIHOK_00283	OHHCFEHC_00264	0.000891928	0	#NAME?	1419	297.167	1121.83	1	0	0.000891398	0
DGBOIHOK_00282	OHHCFEHC_00263	0.00348534	0.00322581	1.08045	1461	310.667	1150.33	4	1	0.00347725	0.00321888
DGBOIHOK_00281	OHHCFEHC_00262	0.00147312	0	#NAME?	861	181.5	679.5	1	0	0.00147167	0
DGBOIHOK_00280	OHHCFEHC_00261	0.00335446	0.00416668	0.805068	1137	240.667	896.333	3	1	0.00334697	0.00415512
DGBOIHOK_00278	OHHCFEHC_00259	0	0	NaN	945	214.5	730.5	0	0	0	0
DGBOIHOK_00277	OHHCFEHC_00258	0	0	NaN	552	115.333	436.667	0	0	0	0
DGBOIHOK_00274	OHHCFEHC_00255	0	0	NaN	816	173	643	0	0	0	0
DGBOIHOK_00273	OHHCFEHC_00254	0.00372826	0	#NAME?	1020	213.333	806.667	3	0	0.00371901	0
DGBOIHOK_00272	OHHCFEHC_00253	0	0	NaN	576	121.167	454.833	0	0	0	0
DGBOIHOK_00271	OHHCFEHC_00252	0.00087668	0	#NAME?	1464	322.667	1141.33	1	0	0.000876168	0
DGBOIHOK_00264	OHHCFEHC_00245	0.00353219	0	#NAME?	1080	228.667	851.333	3	0	0.00352388	0
DGBOIHOK_00263	OHHCFEHC_00244	0	0.0160864	0	288	62.8333	225.167	0	1	0	0.0159151
DGBOIHOK_00262	OHHCFEHC_00243	0.0140849	0.0175447	0.802804	1629	374.833	1254.17	17.5	6.5	0.0139535	0.017341
DGBOIHOK_00166	OHHCFEHC_00151	0.000826105	0.00606984	0.1361	1542	330.833	1211.17	1	2	0.00082565	0.00604534
DGBOIHOK_00167	OHHCFEHC_00152	0	0.00656459	0	1317	306	1011	0	2	0	0.00653595
DGBOIHOK_00168	OHHCFEHC_00153	0.0047431	0.00870837	0.54466	1077	231	846	4	2	0.00472813	0.00865801
DGBOIHOK_00169	OHHCFEHC_00154	0.00251499	0.00544879	0.461568	2544	552.583	1991.42	5	3	0.00251078	0.00542905
DGBOIHOK_00042	OHHCFEHC_00034	0.00249066	0	#NAME?	1017	212.667	804.333	2	0	0.00248653	0
DGBOIHOK_00041	OHHCFEHC_00033	0	0	NaN	426	92.1667	333.833	0	0	0	0
DGBOIHOK_00039	OHHCFEHC_00031	0	0	NaN	864	180.5	683.5	0	0	0	0
DGBOIHOK_00037	OHHCFEHC_00029	0	0	NaN	519	96.6667	422.333	0	0	0	0
DGBOIHOK_00035	OHHCFEHC_00028	0.00586513	0	#NAME?	213	41.8333	171.167	1	0	0.00584226	0
DGBOIHOK_00031	OHHCFEHC_00025	0.00636339	0.0132796	0.479186	1017	227.917	789.083	5	3	0.00633647	0.0131627
DGBOIHOK_00029	OHHCFEHC_00023	0.0310711	0.0391223	0.794203	624	131.167	492.833	15	5	0.0304363	0.0381194
DGBOIHOK_00020	OHHCFEHC_00016	0	0.0319197	0	321	64	257	0	2	0	0.03125
DGBOIHOK_00021	OHHCFEHC_00017	0	0	NaN	132	28.1667	103.833	0	0	0	0
DGBOIHOK_00022	OHHCFEHC_00018	0.00285837	0	#NAME?	2220	467.417	1752.58	5	0	0.00285293	0
DGBOIHOK_00024	OHHCFEHC_00020	0.00290768	0.00584229	0.497696	861	171.833	689.167	2	1	0.00290206	0.00581959
DGBOIHOK_00026	OHHCFEHC_00021	0	0	NaN	759	154.667	604.333	0	0	0	0
DGBOIHOK_00027	OHHCFEHC_00022	0	0	NaN	771	166.667	604.333	0	0	0	0
DGBOIHOK_00019	OHHCFEHC_00015	0	0	NaN	339	71.3333	267.667	0	0	0	0
DGBOIHOK_00018	OHHCFEHC_00014	0.00196496	0.00742121	0.264776	645	135.417	509.583	1	1	0.00196239	0.00738462
DGBOIHOK_00017	OHHCFEHC_00013	0.00357975	0.00277585	1.2896	1761	360.917	1400.08	5	1	0.00357122	0.00277072
DGBOIHOK_00016	OHHCFEHC_00012	0.00249688	0	#NAME?	504	102.833	401.167	1	0	0.00249273	0
DGBOIHOK_00015	OHHCFEHC_00011	0.000983123	0.00714717	0.137554	1299	281.167	1017.83	1	2	0.000982479	0.00711322
DGBOIHOK_00014	OHHCFEHC_00010	0.000948354	0.00176031	0.538744	2679	568.75	2110.25	2	1	0.000947755	0.00175824
DGBOIHOK_00013	OHHCFEHC_00009	0	0	NaN	948	207.333	740.667	0	0	0	0
DGBOIHOK_00012	OHHCFEHC_00008	0	0	NaN	537	117.333	419.667	0	0	0	0
DGBOIHOK_00011	OHHCFEHC_00007	0.00537637	0	#NAME?	486	112.667	373.333	2	0	0.00535714	0
DGBOIHOK_00010	OHHCFEHC_00006	0	0	NaN	306	66	240	0	0	0	0
DGBOIHOK_00009	OHHCFEHC_00005	0	0	NaN	1881	416.5	1464.5	0	0	0	0
DGBOIHOK_00292	OHHCFEHC_00273	0.00128178	0	#NAME?	1008	227.167	780.833	1	0	0.00128068	0
DGBOIHOK_00293	OHHCFEHC_00274	0.00133452	0	#NAME?	942	192	750	1	0	0.00133333	0
DGBOIHOK_00294	OHHCFEHC_00275	0	0	NaN	1041	225.167	815.833	0	0	0	0
DGBOIHOK_00295	OHHCFEHC_00276	0	0.00641715	0	714	156.5	557.5	0	1	0	0.00638978
DGBOIHOK_00296	OHHCFEHC_00277	0.00180886	0.00625655	0.289115	714	160.5	553.5	1	1	0.00180668	0.00623053
DGBOIHOK_00298	OHHCFEHC_00279	0.00618135	0	#NAME?	618	130.667	487.333	3	0	0.00615595	0
DGBOIHOK_00299	OHHCFEHC_00280	0.00217707	0	#NAME?	585	125	460	1	0	0.00217391	0
DGBOIHOK_00314	OHHCFEHC_00294	0.00281426	0	#NAME?	447	91	356	1	0	0.00280899	0
DGBOIHOK_00315	OHHCFEHC_00295	0.00238095	0	#NAME?	525	104.333	420.667	1	0	0.00237718	0
