# Supplementary material for: Comparative Genomics Reveals Three Genetic Groups of the Whitefly Obligate Endosymbiont Candidatus Portiera aleyrodidarum
Source: Insects. 2023 Nov 17;14(11):888. doi: 10.3390/insects14110888 (PMC10672337; doi:10.3390/insects14110888)
Supplement: Supplementary file 1 [file insects-14-00888-s001.zip › Table S4.xlsx]

## Sheet: AlDi
CDS	T3	C3	A3	G3	CAI	CBI	Fop	ENC	GC3s	GC	L_sym	L_aa	Gravy	Aromo	GC1	GC2	GC3
AHGBMIHK_00001	0.5534	0.0321	0.6245	0.0674	0.214	-0.08	0.384	32.86	0.073	0.295	620	632	-0.489873	0.042722	46.29	33.18	9
AHGBMIHK_00002	0.5597	0.041	0.6603	0.0661	0.154	-0.203	0.321	33.09	0.074	0.28	349	352	-0.755682	0.079545	40.79	34.84	8.22
AHGBMIHK_00003	0.5667	0.0347	0.6114	0.0773	0.158	-0.143	0.341	34.06	0.076	0.255	695	709	-0.15811	0.076164	38.03	29.01	9.44
AHGBMIHK_00004	0.6818	0.0152	0.623	0.0566	0.177	-0.114	0.356	31.88	0.046	0.195	87	89	-0.678652	0.101124	31.11	20	7.78
AHGBMIHK_00005	0.5814	0.0349	0.6437	0.0625	0.129	-0.144	0.327	34.92	0.062	0.181	113	116	-0.331035	0.103448	24.79	20.51	8.55
AHGBMIHK_00006	0.5625	0.0393	0.6266	0.0694	0.159	-0.12	0.344	31.85	0.074	0.238	717	723	-0.259889	0.042877	37.98	25.41	8.15
AHGBMIHK_00007	0.6294	0.0192	0.5982	0.0758	0.18	-0.056	0.385	32.45	0.062	0.235	418	428	-0.30701	0.079439	37.06	24.94	8.39
AHGBMIHK_00010	0.5491	0.0256	0.6182	0.0727	0.163	-0.157	0.325	32.2	0.069	0.276	582	602	-0.029236	0.07309	40.8	32.01	10.12
AHGBMIHK_00011	0.5664	0.0088	0.6692	0.066	0.158	-0.1	0.365	33.45	0.05	0.23	159	162	-0.52963	0.037037	38.04	23.93	6.75
AHGBMIHK_00013	0.6047	0.0233	0.6016	0.0773	0.136	-0.249	0.281	34	0.064	0.228	359	361	-0.234349	0.099723	29.56	31.77	6.91
AHGBMIHK_00015	0.5429	0.0114	0.5878	0.0412	0.092	-0.295	0.207	31.16	0.032	0.192	188	193	1.14767	0.103627	21.13	30.41	5.67
AHGBMIHK_00017	0.5432	0.0288	0.6573	0.0653	0.126	-0.215	0.293	32.92	0.063	0.208	335	344	0.015988	0.098837	24.35	29.28	8.7
AHGBMIHK_00019	0.6108	0.0359	0.6182	0.0602	0.167	-0.097	0.362	33.48	0.064	0.221	218	228	-0.287719	0.070175	31.88	23.58	10.48
AHGBMIHK_00020	0.5816	0.051	0.6667	0.0473	0.134	-0.156	0.323	34.62	0.066	0.169	257	262	-0.208015	0.076336	23.95	18.25	8.37
AHGBMIHK_00022	0.5829	0.0281	0.6473	0.0695	0.139	-0.194	0.308	33.12	0.063	0.201	907	932	-0.146567	0.107296	26.9	24.54	8.79
AHGBMIHK_00023	0.6038	0.0192	0.6989	0.0744	0.134	-0.245	0.286	31.29	0.054	0.169	406	417	-0.274341	0.172662	20.33	22.49	7.89
AHGBMIHK_00024	0.5556	0.0309	0.6067	0.0481	0.163	-0.055	0.377	32.11	0.06	0.295	403	418	-0.313876	0.059809	44.15	34.84	9.31
AHGBMIHK_00025	0.5484	0.043	0.6089	0.0897	0.133	-0.235	0.289	35.27	0.091	0.262	350	361	-0.312742	0.074792	35.08	31.49	11.88
AHGBMIHK_00026	0.5518	0.0387	0.6643	0.054	0.156	-0.184	0.307	32.64	0.064	0.241	729	759	-0.264295	0.102767	33.82	28.16	10.13
AHGBMIHK_00029	0.5532	0.0284	0.5745	0.0574	0.171	-0.085	0.371	33.83	0.065	0.297	170	173	0.147977	0.057803	43.1	37.36	8.05
AHGBMIHK_00030	0.7	0.04	0.617	0.0556	0.171	-0.205	0.324	24.82	0.059	0.181	68	70	-0.488571	0.1	21.13	23.94	8.45
AHGBMIHK_00031	0.6385	0.0231	0.621	0.0989	0.145	-0.213	0.302	31.04	0.07	0.172	172	174	-0.295402	0.114943	22.86	20.57	8
AHGBMIHK_00032	0.5505	0.0488	0.6218	0.0651	0.133	-0.157	0.319	34.97	0.078	0.206	357	364	0.066209	0.098901	26.03	26.03	9.86
AHGBMIHK_00033	0.4842	0.0428	0.6118	0.0685	0.129	-0.197	0.283	33.52	0.085	0.286	519	551	0.432305	0.105263	35.51	36.41	13.77
AHGBMIHK_00034	0.595	0.0412	0.5721	0.0551	0.158	-0.129	0.333	34.07	0.07	0.281	540	551	-0.329946	0.07804	42.39	32.79	8.88
AHGBMIHK_00037	0.6154	0.0192	0.7368	0.0238	0.178	-0.101	0.368	24.51	0.026	0.15	76	78	-0.335897	0.076923	27.85	11.39	5.06
AHGBMIHK_00040	0.5853	0.0369	0.6216	0.0518	0.157	-0.203	0.301	34.3	0.062	0.251	535	556	-0.165288	0.107914	35.55	29.98	9.69
AHGBMIHK_00041	0.6538	0.0769	0.5294	0.0213	0.274	-0.086	0.409	34.2	0.076	0.343	66	68	-0.308824	0.117647	52.17	39.13	10.14
AHGBMIHK_00042	0.5288	0.0576	0.5571	0.1111	0.161	-0.188	0.315	37.42	0.121	0.311	355	362	-0.230663	0.08011	41.32	38.02	13.77
AHGBMIHK_00043	0.586	0.043	0.5575	0.0731	0.191	-0.133	0.351	35.42	0.084	0.318	450	469	-0.206823	0.06823	45.32	37.87	12.34
AHGBMIHK_00044	0.638	0.0429	0.5753	0.0756	0.163	-0.168	0.328	32.93	0.078	0.226	204	208	-0.182692	0.129808	31.58	26.32	9.57
AHGBMIHK_00045	0.5563	0.0307	0.5643	0.0983	0.156	-0.111	0.346	35.27	0.091	0.277	353	363	0.048209	0.07438	38.19	33.24	11.54
AHGBMIHK_00046	0.5972	0.0495	0.5208	0.0926	0.143	-0.174	0.317	35.74	0.1	0.286	341	363	-0.025069	0.088154	36.26	33.79	15.38
AHGBMIHK_00047	0.5982	0.0313	0.5505	0.1049	0.14	-0.257	0.273	35.14	0.09	0.283	267	277	-0.249098	0.115523	38.13	34.17	12.23
AHGBMIHK_00048	0.6271	0.0169	0.5753	0.0656	0.169	-0.221	0.291	36.33	0.053	0.258	206	213	0.044601	0.122066	37.38	31.31	8.41
AHGBMIHK_00049	0.5086	0.0229	0.5677	0.0787	0.109	-0.22	0.251	35.81	0.073	0.284	191	201	1.08856	0.124378	36.63	36.14	11.88
AHGBMIHK_00050	0.5802	0.0494	0.5967	0.0878	0.155	-0.134	0.337	35.7	0.095	0.262	409	418	-0.358373	0.090909	37.95	28.88	11.46
AHGBMIHK_00053	0.5828	0.053	0.562	0.1304	0.157	-0.173	0.314	31.92	0.122	0.239	188	190	-0.268948	0.068421	32.98	25.65	13.09
AHGBMIHK_00054	0.5596	0.055	0.6465	0.0395	0.144	-0.179	0.313	34.24	0.067	0.231	134	140	-0.12	0.121429	30.5	27.66	11.35
AHGBMIHK_00055	0.5104	0.0417	0.6237	0.1205	0.131	-0.227	0.289	34.81	0.116	0.286	121	127	-0.213386	0.110236	33.59	35.94	16.41
AHGBMIHK_00058	0.5665	0.0548	0.5799	0.0792	0.14	-0.183	0.305	35.45	0.094	0.257	776	799	-0.085732	0.106383	34.25	30.88	12
AHGBMIHK_00059	0.6031	0.0506	0.5451	0.1307	0.162	-0.191	0.308	35.4	0.121	0.268	321	332	-0.411446	0.108434	36.04	29.13	15.02
AHGBMIHK_00060	0.573	0.0899	0.5056	0.1333	0.161	-0.148	0.342	43.03	0.158	0.297	114	118	-0.761865	0.127119	36.13	34.45	18.49
AHGBMIHK_00061	0.5745	0.0213	0.617	0.1136	0.152	-0.086	0.371	44.39	0.097	0.228	62	63	-1.06667	0.111111	25	31.25	10.94
AHGBMIHK_00062	0.5694	0.0139	0.6915	0.0602	0.188	-0.047	0.393	35.08	0.054	0.247	112	116	-0.890517	0.068966	41.88	23.08	9.4
AHGBMIHK_00063	0.59	0.0379	0.6024	0.0671	0.165	-0.1	0.353	33.03	0.072	0.25	538	555	-0.276397	0.077477	36.87	28.06	10.07
AHGBMIHK_00067	0.5902	0.0459	0.5657	0.0775	0.178	-0.12	0.354	34.76	0.088	0.279	396	404	-0.05297	0.113861	39.01	33.83	10.86
AHGBMIHK_00069	0.7407	0.0926	0.4634	0.0303	0.252	-0.216	0.292	38.67	0.092	0.313	65	66	0.05303	0.060606	46.27	37.31	10.45
AHGBMIHK_00070	0.4977	0.0465	0.6256	0.1047	0.137	-0.204	0.296	35.39	0.105	0.273	267	270	-0.063333	0.077778	38.01	32.47	11.44
AHGBMIHK_00071	0.5296	0.081	0.5292	0.1137	0.168	-0.176	0.319	37.77	0.145	0.341	379	392	-0.146429	0.079082	46.82	37.91	17.3
AHGBMIHK_00072	0.5952	0.0635	0.6364	0.0519	0.13	-0.204	0.299	34.17	0.076	0.202	157	160	0.031875	0.1375	31.06	19.88	9.32
AHGBMIHK_00075	0.5163	0.0842	0.4933	0.164	0.177	-0.128	0.348	40.52	0.182	0.343	457	472	0.091949	0.061441	46.3	35.52	20.72
AHGBMIHK_00077	0.5395	0.0684	0.5602	0.1569	0.179	-0.165	0.336	39.25	0.158	0.308	863	896	-0.496317	0.103795	42.14	31.44	18.84
AHGBMIHK_00078	0.5014	0.072	0.5676	0.1656	0.154	-0.115	0.345	41.75	0.166	0.287	469	487	-0.361807	0.104723	35.86	30.33	19.88
AHGBMIHK_00086	0.5893	0.0179	0.6545	0.0851	0.139	-0.116	0.351	35.98	0.068	0.224	74	79	-0.94557	0.075949	26.25	28.75	12.5
AHGBMIHK_00087	0.5741	0.0231	0.6425	0.0718	0.163	-0.151	0.331	32.29	0.065	0.266	275	284	-0.575	0.091549	40.7	29.47	9.47
AHGBMIHK_00088	0.5366	0.0915	0.5797	0.0609	0.134	-0.148	0.321	37.27	0.116	0.239	190	194	-0.154124	0.134021	26.67	31.28	13.33
AHGBMIHK_00091	0.5726	0.029	0.5646	0.1115	0.141	-0.248	0.275	35.58	0.094	0.275	447	460	0.031304	0.104348	37.31	33.19	11.93
AHGBMIHK_00092	0.4839	0.0323	0.5948	0.1383	0.144	-0.211	0.289	36.12	0.119	0.294	419	426	0.073944	0.068075	41.92	32.79	13.35
AHGBMIHK_00093	0.5422	0.0361	0.62	0.0723	0.163	0.03	0.44	37.39	0.078	0.251	116	118	-0.616102	0.059322	35.29	30.25	9.24
AHGBMIHK_00095	0.6129	0.0323	0.5536	0.1	0.159	-0.111	0.342	27.76	0.092	0.261	76	78	-0.79359	0.128205	32.91	34.18	11.39
AHGBMIHK_00096	0.502	0.0474	0.6527	0.0841	0.185	-0.17	0.331	34.18	0.094	0.283	329	338	-0.244675	0.085799	41.59	31.27	11.8
AHGBMIHK_00097	0.4453	0.0234	0.6493	0.0991	0.131	-0.182	0.297	35.45	0.089	0.284	158	161	0.156522	0.037267	43.21	30.86	10.49
AHGBMIHK_00098	0.5211	0.0532	0.5976	0.1054	0.166	-0.188	0.312	36.2	0.114	0.307	552	576	-0.075	0.09375	42.81	33.97	15.08
AHGBMIHK_00099	0.5968	0.0538	0.4625	0.072	0.144	-0.148	0.304	35.03	0.093	0.252	204	208	1	0.110577	32.06	32.06	11
AHGBMIHK_00104	0.5667	0.0167	0.6184	0.1111	0.185	-0.018	0.416	39.64	0.09	0.221	89	92	-0.7	0.054348	27.96	25.81	11.83
AHGBMIHK_00105	0.5447	0.0117	0.6047	0.1226	0.14	-0.209	0.298	33.84	0.09	0.263	322	331	-0.17855	0.093656	34.34	32.83	11.45
AHGBMIHK_00106	0.5	0.0758	0.4412	0.2295	0.155	-0.087	0.39	36.61	0.232	0.361	82	83	-0.775904	0.072289	39.29	44.05	23.81
AHGBMIHK_00107	0.5	0.0323	0.7159	0.0986	0.149	-0.157	0.34	28.71	0.087	0.213	103	105	-0.639048	0.057143	35.85	17.92	10.38
AHGBMIHK_00109	0.5165	0.011	0.6	0.1282	0.127	-0.193	0.286	28.63	0.098	0.253	112	116	-0.233621	0.068966	31.62	30.77	13.68
AHGBMIHK_00110	0.4802	0.0278	0.6265	0.1357	0.135	-0.233	0.266	34.41	0.116	0.303	319	326	-0.240491	0.042945	46.79	30.58	13.46
AHGBMIHK_00111	0.483	0.0476	0.5951	0.1702	0.135	-0.122	0.347	38.82	0.156	0.291	199	204	-0.657353	0.058824	38.54	30.73	17.56
AHGBMIHK_00112	0.434	0.0566	0.62	0.1034	0.133	-0.273	0.276	32.11	0.122	0.352	123	125	-0.3744	0.04	42.06	49.21	13.49
AHGBMIHK_00113	0.4066	0.033	0.6364	0.1882	0.108	-0.167	0.311	37.02	0.16	0.294	119	120	-0.67	0.041667	36.36	34.71	16.53
AHGBMIHK_00114	0.4615	0.0385	0.6333	0.16	0.159	0.008	0.417	51.45	0.139	0.288	36	37	-0.681081	0	34.21	34.21	18.42
AHGBMIHK_00115	0.4357	0.0322	0.6435	0.1226	0.098	-0.334	0.205	32.05	0.106	0.253	405	420	0.599762	0.12381	30.88	31.12	13.78
AHGBMIHK_00116	0.4752	0.0297	0.6614	0.0804	0.168	0.005	0.431	32.89	0.083	0.264	144	144	-0.680556	0.055556	33.79	36.55	8.28
AHGBMIHK_00118	0.4231	0.0154	0.6978	0.1017	0.123	-0.231	0.289	31.49	0.084	0.284	166	170	-0.102353	0.076471	39.77	34.5	10.53
AHGBMIHK_00119	0.4157	0.0449	0.7083	0.0714	0.146	-0.049	0.391	34.48	0.087	0.283	115	119	-0.44874	0.05042	36.67	35.83	11.67
AHGBMIHK_00120	0.5276	0.0236	0.6214	0.1121	0.141	-0.149	0.329	36.93	0.094	0.253	170	175	-0.365143	0.068571	34.66	28.98	11.93
AHGBMIHK_00121	0.4574	0.0532	0.6117	0.1481	0.147	-0.142	0.341	38.24	0.138	0.278	123	127	-0.185039	0.070866	35.16	31.25	17.19
AHGBMIHK_00122	0.3521	0.0845	0.6988	0.1067	0.126	-0.195	0.299	33.83	0.144	0.304	97	101	-0.825743	0.069307	33.33	39.22	17.65
AHGBMIHK_00123	0.4773	0.0227	0.6714	0.1026	0.123	-0.136	0.331	34.36	0.087	0.249	172	177	-0.353107	0.073446	32.58	30.34	11.24
AHGBMIHK_00124	0.4776	0	0.7179	0.1587	0.123	-0.162	0.347	26.31	0.102	0.24	98	100	-0.907	0.05	34.65	25.74	11.88
AHGBMIHK_00125	0.4211	0.0316	0.625	0.1209	0.135	-0.181	0.303	36.09	0.118	0.325	119	123	-0.094309	0.03252	45.16	37.1	14.52
AHGBMIHK_00126	0.5179	0.0357	0.6765	0.0893	0.209	0.051	0.451	36.68	0.085	0.208	82	85	-0.485882	0.047059	27.91	22.09	11.63
AHGBMIHK_00127	0.475	0.05	0.7358	0.087	0.158	-0.139	0.328	23.54	0.094	0.182	64	66	-0.727273	0.060606	26.87	16.42	11.94
AHGBMIHK_00128	0.4043	0	0.681	0.1373	0.129	-0.182	0.313	31.95	0.107	0.328	131	137	-0.675912	0.065693	46.38	36.96	14.49
AHGBMIHK_00129	0.4586	0.0446	0.6836	0.0861	0.167	-0.106	0.357	34.95	0.094	0.281	213	223	-0.488341	0.067265	40.62	29.91	13.39
AHGBMIHK_00130	0.359	0.0128	0.6854	0.1757	0.113	-0.295	0.243	30.27	0.136	0.274	103	107	-0.151402	0.056075	30.56	34.26	16.67
AHGBMIHK_00131	0.4921	0.0317	0.5694	0.1774	0.149	-0.012	0.412	36.78	0.153	0.311	85	91	-0.632967	0.065934	36.96	34.78	20.65
AHGBMIHK_00132	0.4579	0.0374	0.6279	0.1344	0.113	-0.181	0.32	36.71	0.124	0.316	266	273	-0.773993	0.051282	39.05	40.88	14.6
AHGBMIHK_00133	0.5167	0.0167	0.6923	0.0857	0.215	0.127	0.489	32.58	0.076	0.214	92	95	-0.465263	0.073684	33.33	19.79	11.46
AHGBMIHK_00134	0.3724	0.0345	0.7024	0.1471	0.101	-0.285	0.254	30.69	0.127	0.242	197	204	-0.358824	0.063725	25.85	30.73	15.61
AHGBMIHK_00135	0.4315	0.0342	0.6667	0.1348	0.121	-0.178	0.33	36.94	0.118	0.258	203	209	-0.388038	0.038278	31.9	31.43	14.29
AHGBMIHK_00136	0.4416	0	0.6628	0.1467	0.152	-0.253	0.265	29.67	0.108	0.304	102	104	-0.565385	0.028846	45.71	32.38	12.38
AHGBMIHK_00137	0.4046	0.0263	0.6822	0.1246	0.144	-0.16	0.325	32.29	0.112	0.336	385	397	-0.232242	0.057935	50.25	36.43	13.82
AHGBMIHK_00139	0.4	0.0364	0.712	0.1091	0.134	-0.117	0.356	36.54	0.107	0.299	149	157	-0.542675	0.070064	40.51	33.54	15.19
AHGBMIHK_00140	0.404	0.0404	0.6509	0.09	0.121	-0.151	0.32	36.11	0.107	0.331	122	123	-0.681301	0.04065	41.13	45.97	11.29
AHGBMIHK_00142	0.4721	0.0431	0.6947	0.07	0.15	-0.139	0.336	32.93	0.082	0.276	1318	1359	-0.371229	0.063282	40.81	31.1	10.96
AHGBMIHK_00143	0.4225	0.0563	0.767	0.0714	0.206	0.071	0.471	34.83	0.084	0.22	119	123	-0.476423	0.04065	37.9	16.13	11.29
AHGBMIHK_00144	0.5086	0.0259	0.7581	0.0722	0.132	-0.12	0.344	28.8	0.061	0.142	163	169	-0.170414	0.094675	19.41	13.53	9.41
AHGBMIHK_00146	0.4554	0.0198	0.7258	0.0645	0.117	-0.216	0.306	25.4	0.056	0.226	144	149	-0.228188	0.033557	31.33	28	8.67
AHGBMIHK_00147	0.4688	0.0234	0.7664	0.0531	0.132	-0.109	0.351	29.28	0.052	0.21	174	178	-0.44045	0.089888	32.4	22.91	7.26
AHGBMIHK_00152	0.4715	0.0447	0.6226	0.102	0.085	-0.287	0.208	33.82	0.095	0.196	274	283	1.09117	0.137809	21.83	24.65	12.32
AHGBMIHK_00153	0.439	0.0366	0.7324	0.0513	0.078	-0.359	0.183	25.77	0.054	0.158	93	97	1.48866	0.134021	18.37	19.39	9.18
AHGBMIHK_00154	0.538	0.0234	0.6418	0.07	0.086	-0.302	0.206	31.42	0.058	0.178	189	197	1.07513	0.167513	21.21	22.22	9.6
AHGBMIHK_00155	0.5397	0.0407	0.5996	0.0629	0.121	-0.262	0.252	32.9	0.073	0.252	604	652	0.720552	0.18865	28.64	32.77	14.09
AHGBMIHK_00156	0.5192	0.024	0.6834	0.0584	0.116	-0.204	0.283	31.42	0.054	0.179	258	272	0.290073	0.125	20.15	23.44	10.26
AHGBMIHK_00158	0.4898	0.0204	0.6842	0.098	0.182	-0.036	0.406	28.54	0.087	0.291	69	71	-1.16479	0.112676	37.5	37.5	11.11
AHGBMIHK_00159	0.6145	0.0291	0.6082	0.0542	0.143	-0.23	0.285	32.04	0.056	0.213	337	342	-0.079824	0.119883	29.74	27.11	7.29
AHGBMIHK_00161	0.4831	0.0281	0.6948	0.0738	0.109	-0.229	0.281	31.34	0.068	0.242	441	454	-0.184581	0.068282	33.85	29.01	9.45
AHGBMIHK_00162	0.4811	0.0189	0.7925	0.0698	0.104	-0.18	0.308	34.3	0.056	0.153	143	144	-0.295139	0.104167	22.07	17.24	6.21
AHGBMIHK_00163	0.4528	0	0.8276	0	0.122	-0.174	0.319	28.47	0	0.192	72	73	-0.556164	0.109589	25.68	29.73	1.35
AHGBMIHK_00164	0.5857	0	0.7612	0.0465	0.095	-0.205	0.287	22.07	0.021	0.091	94	95	0.205263	0.094737	16.67	7.29	3.12
AHGBMIHK_00168	0.5375	0.0447	0.638	0.0976	0.141	-0.231	0.291	35.42	0.098	0.277	857	890	-0.388427	0.117978	37.71	32.1	13.13
AHGBMIHK_00169	0.4764	0.0429	0.645	0.0647	0.157	-0.13	0.336	32.12	0.081	0.283	283	292	0.018493	0.058219	38.23	35.49	10.92
AHGBMIHK_00171	0.5128	0.0385	0.6742	0.0824	0.127	-0.213	0.304	31.08	0.082	0.239	293	309	-0.258253	0.110032	29.35	29.35	12.9
AHGBMIHK_00173	0.4823	0.0265	0.6091	0.0833	0.089	-0.263	0.231	32.65	0.073	0.227	247	257	1.0572	0.136187	25.97	31.01	10.85
AHGBMIHK_00177	0.5455	0.0182	0.6552	0	0.132	-0.098	0.348	27.17	0.014	0.241	69	72	-0.191667	0.055556	35.62	30.14	5.48
AHGBMIHK_00178	0.6071	0.0464	0.6949	0.0489	0.147	-0.246	0.292	31.55	0.062	0.169	356	362	-0.259116	0.165746	20.94	22.04	7.71
AHGBMIHK_00179	0.5508	0.0308	0.6847	0.0517	0.139	-0.215	0.293	30.54	0.055	0.199	403	414	0.026812	0.120773	26.99	24.58	7.95
AHGBMIHK_00180	0.5845	0.0317	0.7489	0.0503	0.105	-0.318	0.244	27.79	0.048	0.112	356	361	-0.137396	0.138504	12.98	14.36	6.08
AHGBMIHK_00182	0.5397	0.0384	0.6773	0.0629	0.155	-0.173	0.335	31.98	0.069	0.236	462	475	-0.281895	0.126316	29.2	32.14	9.45
AHGBMIHK_00183	0.4984	0.0228	0.7148	0.0805	0.115	-0.227	0.279	31.83	0.067	0.215	387	393	-0.169466	0.094148	30.71	25.38	8.12
AHGBMIHK_00184	0.6	0.0087	0.7087	0.0585	0.148	-0.211	0.301	31.04	0.041	0.189	296	312	-0.223077	0.163462	24.92	22.68	8.95
AHGBMIHK_00187	0.5583	0.0184	0.6538	0.0665	0.141	-0.208	0.307	31.78	0.057	0.247	596	617	-0.226094	0.082658	31.55	33.66	8.9
AHGBMIHK_00188	0.4874	0.0318	0.701	0.0624	0.13	-0.2	0.294	30.9	0.066	0.246	756	770	-0.244416	0.084416	35.93	29.44	8.3
AHGBMIHK_00190	0.5345	0.045	0.7475	0.0303	0.113	-0.204	0.304	31.53	0.051	0.161	428	437	-0.271854	0.139588	19.41	21.69	7.08
AHGBMIHK_00194	0.5339	0.0236	0.6594	0.0492	0.147	-0.184	0.315	31.98	0.051	0.237	413	421	0.075535	0.07601	34.12	29.86	6.87
AHGBMIHK_00197	0.543	0.0462	0.6972	0.0442	0.124	-0.201	0.303	32.49	0.062	0.186	793	805	-0.319379	0.089441	24.57	23.57	7.57
AHGBMIHK_00198	0.6062	0.031	0.678	0.0311	0.151	-0.195	0.313	31.94	0.042	0.2	288	294	-0.328912	0.112245	27.12	26.44	6.1
AHGBMIHK_00202	0.7049	0	0.7262	0.0213	0.095	-0.414	0.196	23.58	0.007	0.056	148	149	-0.035571	0.201342	6.67	8.67	1.33
AHGBMIHK_00205	0.5193	0.0442	0.6058	0.0651	0.146	-0.18	0.301	32.57	0.081	0.269	432	448	0.233036	0.09375	37.42	32.07	11.36
AHGBMIHK_00206	0.5393	0.0393	0.6439	0.0595	0.125	-0.264	0.253	31.79	0.068	0.22	454	469	0.238593	0.1258	27.66	28.51	10
AHGBMIHK_00213	0.586	0.0412	0.6545	0.0678	0.139	-0.19	0.313	32.39	0.072	0.217	512	529	-0.493951	0.124764	28.11	26.6	10.19
AHGBMIHK_00214	0.5251	0.0365	0.7222	0.0449	0.121	-0.261	0.264	31.97	0.055	0.181	273	278	-0.095324	0.111511	23.66	23.66	7.17
AHGBMIHK_00215	0.6142	0.0472	0.6449	0.0519	0.135	-0.279	0.261	34.52	0.064	0.184	157	161	-0.2	0.10559	26.54	19.75	8.64
AHGBMIHK_00216	0.5889	0.0435	0.6035	0.0628	0.156	-0.151	0.337	34.15	0.074	0.251	309	322	-0.06646	0.118012	32.2	31.58	11.15
AHGBMIHK_00217	0.5931	0.0258	0.7053	0.0508	0.125	-0.246	0.272	31.13	0.048	0.152	441	452	-0.151548	0.152655	18.76	19.65	7.06
AHGBMIHK_00219	0.6512	0.0186	0.6546	0.0201	0.166	-0.182	0.321	30.22	0.026	0.177	274	278	-0.032374	0.125899	25.45	23.66	3.94
AHGBMIHK_00221	0.5067	0.0347	0.628	0.0353	0.102	-0.256	0.242	32.21	0.053	0.225	418	432	0.843287	0.106481	28.87	30.25	8.31
AHGBMIHK_00222	0.5126	0.0084	0.6939	0.1528	0.088	-0.399	0.206	33.21	0.085	0.216	141	142	-0.129577	0.112676	27.97	27.27	9.09
AHGBMIHK_00224	0.56	0.04	0.6452	0.0357	0.159	-0.081	0.374	28.88	0.057	0.251	123	126	-0.596032	0.119048	33.07	33.86	7.87
AHGBMIHK_00225	0.4762	0.0381	0.7477	0.0465	0.14	-0.099	0.355	31.65	0.058	0.204	138	142	-0.234507	0.105634	29.37	23.08	8.39
AHGBMIHK_00226	0.512	0.0301	0.6481	0.0462	0.126	-0.152	0.313	32.83	0.055	0.231	201	208	0.173077	0.067308	30.62	29.67	8.61
AHGBMIHK_00227	0.6563	0	0.7273	0	0.111	-0.241	0.256	23.05	0	0.092	82	83	-0.413253	0.084337	14.29	11.9	1.19
AHGBMIHK_00228	0.6203	0.0354	0.5778	0.0597	0.142	-0.216	0.303	31.17	0.064	0.225	468	474	-0.094937	0.122363	28	31.79	7.58
AHGBMIHK_00229	0.5983	0.0256	0.6979	0.0612	0.152	-0.162	0.331	32.71	0.055	0.167	474	480	-0.429583	0.120833	22.45	21	6.65
AHGBMIHK_00230	0.5922	0.0364	0.6937	0.0549	0.137	-0.288	0.264	30.29	0.059	0.178	478	486	-0.132922	0.185185	22.38	23.61	7.39
AHGBMIHK_00231	0.6106	0.0133	0.6502	0.0616	0.128	-0.237	0.284	34.99	0.043	0.154	282	286	0.013636	0.132867	17.77	22.65	5.57
AHGBMIHK_00232	0.587	0.041	0.716	0.0335	0.127	-0.221	0.291	31.48	0.049	0.151	364	377	-0.042971	0.180371	16.67	20.37	8.2
AHGBMIHK_00234	0.584	0.042	0.551	0.0452	0.165	-0.171	0.312	32.86	0.065	0.28	308	315	0.089841	0.047619	41.14	34.18	8.54
AHGBMIHK_00235	0.5894	0.0397	0.7164	0.0098	0.12	-0.171	0.318	31.28	0.036	0.169	192	195	-0.34359	0.087179	26.02	19.39	5.1
AHGBMIHK_00238	0.6326	0.0093	0.6421	0.0523	0.152	-0.126	0.343	29.1	0.037	0.164	268	269	-0.015613	0.115242	22.96	22.22	4.07
AHGBMIHK_00239	0.5238	0.033	0.6836	0.0537	0.124	-0.214	0.29	33.93	0.059	0.193	338	342	0.21462	0.096491	26.53	24.2	7
AHGBMIHK_00240	0.5921	0.0329	0.6099	0.0811	0.157	-0.204	0.3	36.27	0.074	0.229	190	192	-0.047396	0.09375	34.2	25.91	8.29
AHGBMIHK_00241	0.5729	0.0398	0.6226	0.0569	0.153	-0.134	0.336	32.71	0.067	0.231	479	492	-0.227439	0.107724	32.05	27.99	9.13
AHGBMIHK_00249	0.5793	0.0453	0.6169	0.0539	0.157	-0.135	0.348	33.8	0.07	0.249	388	405	-0.350617	0.11358	32.76	31.03	10.84
AHGBMIHK_00250	0.5373	0.0299	0.5698	0.1096	0.191	0.108	0.474	31.75	0.105	0.34	95	97	-0.302062	0.020619	59.18	29.59	12.24
AHGBMIHK_00251	0.4785	0.0455	0.6133	0.0846	0.168	-0.098	0.371	34.84	0.1	0.338	529	548	-0.257117	0.027372	49.73	38.43	13.11
AHGBMIHK_00252	0.5667	0.0436	0.6094	0.0694	0.171	-0.092	0.36	35.05	0.079	0.261	494	504	-0.326389	0.061508	40.79	27.72	9.7
AHGBMIHK_00253	0.5313	0.0313	0.5942	0.0828	0.148	-0.174	0.316	32.39	0.082	0.281	427	439	-0.051936	0.061503	37.05	36.36	10.91
AHGBMIHK_00254	0.5442	0.0141	0.6526	0.084	0.15	-0.15	0.332	31.67	0.066	0.244	364	371	-0.307817	0.086253	34.41	30.38	8.33
AHGBMIHK_00255	0.547	0.0447	0.6012	0.0877	0.162	-0.147	0.332	35.52	0.093	0.269	817	839	-0.281168	0.079857	39.05	29.88	11.67
AHGBMIHK_00258	0.5214	0.0272	0.6914	0.0766	0.149	-0.233	0.289	32.24	0.071	0.245	325	338	-0.279882	0.097633	33.92	28.61	10.62
AHGBMIHK_00259	0.5196	0.0392	0.6087	0.1124	0.164	-0.174	0.321	35.15	0.102	0.243	137	140	0.011429	0.042857	30.5	29.79	12.06
AHGBMIHK_00261	0.5588	0.0196	0.6923	0.0949	0.128	-0.221	0.3	32.95	0.069	0.179	277	283	-0.319788	0.084806	23.59	21.13	8.8
AHGBMIHK_00263	0.561	0.0163	0.7459	0.0833	0.106	-0.245	0.278	32.33	0.053	0.106	169	173	-0.214451	0.115607	11.49	12.64	7.47
AHGBMIHK_00264	0.4653	0.0099	0.7638	0.0918	0.14	-0.092	0.364	33.17	0.065	0.171	154	156	-0.300641	0.070513	26.75	16.56	7.64
AHGBMIHK_00267	0.5494	0.0343	0.6696	0.0499	0.131	-0.192	0.314	31.15	0.057	0.225	592	599	-0.297496	0.103506	30.83	29.67	6.83
AHGBMIHK_00269	0.4699	0.0602	0.7255	0.0467	0.088	-0.265	0.235	30.48	0.074	0.174	204	214	0.442056	0.163551	17.67	22.79	11.63
AHGBMIHK_00270	0.6914	0.0123	0.6667	0.0952	0.113	-0.348	0.229	*****	0.048	0.085	105	106	-0.171698	0.179245	9.35	10.28	5.61
AHGBMIHK_00271	0.5625	0.0208	0.6591	0.1111	0.103	-0.257	0.279	22.89	0.082	0.219	61	64	-0.921875	0.140625	21.54	30.77	12.31
AHGBMIHK_00273	0.5496	0.0319	0.7193	0.0467	0.138	-0.187	0.318	30.41	0.051	0.185	740	753	-0.32842	0.10757	25.33	23.34	6.76
AHGBMIHK_00275	0.6175	0.0092	0.7047	0.0387	0.128	-0.251	0.281	28.88	0.029	0.197	278	287	-0.278397	0.142857	28.12	25	5.9
AHGBMIHK_00276	0.5603	0.0377	0.6429	0.0559	0.155	-0.133	0.343	32.6	0.065	0.229	508	518	-0.039768	0.104247	32.18	28.13	8.29
AHGBMIHK_00278	0.5762	0.019	0.7037	0.0523	0.125	-0.253	0.274	32.02	0.045	0.167	266	270	-0.20963	0.144444	20.66	23.25	5.9
AHGBMIHK_00279	0.4444	0.0404	0.7179	0.102	0.072	-0.412	0.156	26.37	0.083	0.198	109	113	1.36106	0.20354	22.81	24.56	11.4
AHGBMIHK_00280	0.5497	0.0596	0.6207	0.0547	0.166	-0.17	0.312	35.25	0.085	0.283	189	200	-0.2285	0.1	37.31	33.83	13.43
AHGBMIHK_00281	0.5618	0.0369	0.6425	0.0695	0.133	-0.253	0.272	34.22	0.072	0.261	556	587	-0.305452	0.127768	34.69	31.46	12.07
AHGBMIHK_00282	0.5781	0.0391	0.6299	0.0938	0.145	-0.181	0.321	33.57	0.083	0.198	168	172	-0.219186	0.081395	23.12	25.43	10.4
AHGBMIHK_00283	0.55	0.0353	0.6168	0.0727	0.148	-0.147	0.336	33.98	0.077	0.283	417	435	-0.234483	0.094253	36.47	36.7	11.47
AHGBMIHK_00284	0.6097	0.0361	0.5748	0.0959	0.145	-0.204	0.309	33.76	0.086	0.251	875	900	-0.275889	0.105556	31.63	32.41	11.1
AHGBMIHK_00285	0.5956	0.0551	0.5339	0.0542	0.133	-0.237	0.266	32.35	0.079	0.244	304	317	0.795899	0.179811	31.45	29.87	11.64
AHGBMIHK_00286	0.5862	0.0207	0.6484	0.055	0.159	-0.217	0.294	34.72	0.051	0.259	177	179	-0.113408	0.122905	35.56	35.56	6.11
AHGBMIHK_00287	0.4828	0.0483	0.576	0.0619	0.121	-0.226	0.232	32.81	0.084	0.222	155	161	1.40435	0.10559	26.54	27.78	11.73
AHGBMIHK_00288	0.5862	0	0.5385	0.0727	0.106	-0.207	0.258	25.96	0.041	0.225	97	102	1.41765	0.117647	32.04	27.18	8.74
AHGBMIHK_00289	0.5766	0.0237	0.5737	0.0776	0.11	-0.336	0.202	32.99	0.063	0.205	603	631	0.874802	0.160063	23.42	27.69	10.44
AHGBMIHK_00296	0.5464	0.0447	0.5664	0.0386	0.129	-0.244	0.234	31.87	0.065	0.238	325	334	1.02066	0.131737	32.54	29.55	8.96
AHGBMIHK_00297	0.595	0.0289	0.6713	0.0598	0.146	-0.215	0.283	29.53	0.059	0.199	307	314	-0.162102	0.140127	27.62	23.81	8.25
AHGBMIHK_00298	0.6028	0.0279	0.5952	0.0739	0.135	-0.211	0.283	32.86	0.066	0.217	346	351	-0.05755	0.11396	30.4	26.42	7.95
AHGBMIHK_00299	0.5817	0.0337	0.6186	0.0244	0.174	-0.151	0.337	30.38	0.044	0.28	252	257	-0.10856	0.070039	42.64	34.88	6.2
AHGBMIHK_00300	0.5276	0.0151	0.6503	0.0735	0.105	-0.267	0.253	31.66	0.055	0.219	237	242	0.207025	0.078512	30.04	27.98	7.82
AHGBMIHK_00301	0.6369	0.0238	0.6056	0.0625	0.153	-0.24	0.289	34.19	0.054	0.229	204	210	-0.208571	0.138095	32.7	27.49	8.06
AHGBMIHK_00302	0.6242	0.0242	0.5986	0.0756	0.157	-0.203	0.318	31.44	0.065	0.243	201	207	-0.387923	0.111111	33.65	29.81	9.13
AHGBMIHK_00307	0.5872	0.0459	0.7115	0.0361	0.15	-0.145	0.342	32.4	0.055	0.183	146	151	-0.431126	0.145695	22.37	23.68	8.55
AHGBMIHK_00308	0.575	0.025	0.6992	0.0392	0.167	-0.11	0.352	32.11	0.043	0.209	162	166	-0.348795	0.060241	34.73	20.96	6.59

## Sheet: AlFl
CDS	T3	C3	A3	G3	CAI	CBI	Fop	ENC	GC3s	GC	L_sym	L_aa	Gravy	Aromo	GC1	GC2	GC3
DGGJMCBK_00001	0.5577	0.0299	0.6304	0.0584	0.202	-0.1	0.373	33.28	0.065	0.293	620	632	-0.490506	0.042722	46.29	33.18	8.21
DGGJMCBK_00002	0.5688	0.0372	0.6615	0.0619	0.152	-0.202	0.321	33.4	0.069	0.281	349	352	-0.75483	0.079545	41.93	34.56	7.65
DGGJMCBK_00003	0.5751	0.033	0.6073	0.0753	0.156	-0.14	0.345	33.61	0.073	0.253	696	709	-0.142877	0.077574	37.75	29.01	9.01
DGGJMCBK_00004	0.6818	0.0152	0.6066	0.0755	0.177	-0.114	0.356	32.48	0.057	0.199	87	89	-0.678652	0.101124	31.11	20	7.78
DGGJMCBK_00005	0.6047	0.0116	0.6437	0.0625	0.127	-0.164	0.319	32.67	0.044	0.175	113	116	-0.374138	0.103448	23.93	21.37	6.84
DGGJMCBK_00006	0.5627	0.0358	0.6336	0.0679	0.161	-0.124	0.344	31.27	0.07	0.237	715	723	-0.254495	0.047026	37.85	25.28	8.01
DGGJMCBK_00007	0.6422	0.0064	0.5951	0.0789	0.18	-0.055	0.385	32.46	0.055	0.234	418	428	-0.300701	0.079439	37.3	24.94	7.69
DGGJMCBK_00010	0.5256	0.0342	0.6348	0.0705	0.155	-0.17	0.318	33.22	0.074	0.28	581	602	-0.040532	0.07309	40.8	32.34	10.78
DGGJMCBK_00011	0.6316	0.0088	0.6124	0.0667	0.179	-0.07	0.384	32.32	0.05	0.233	159	162	-0.558025	0.037037	38.04	24.54	6.75
DGGJMCBK_00013	0.5947	0.0299	0.6235	0.0583	0.133	-0.254	0.279	33.38	0.058	0.226	359	361	-0.235734	0.102493	29.83	31.49	6.35
DGGJMCBK_00015	0.5429	0.0114	0.5959	0.0417	0.087	-0.292	0.213	32.09	0.032	0.195	188	193	1.11399	0.098446	22.16	30.41	5.67
DGGJMCBK_00017	0.5487	0.0181	0.66	0.0697	0.124	-0.212	0.295	32.23	0.057	0.205	336	344	-0.001453	0.098837	24.35	29.28	7.83
DGGJMCBK_00019	0.5988	0.0359	0.6364	0.0522	0.164	-0.081	0.372	32.3	0.06	0.219	218	228	-0.289035	0.070175	31.88	23.58	10.04
DGGJMCBK_00020	0.6071	0.0204	0.6774	0.0556	0.131	-0.181	0.311	33.91	0.047	0.158	257	262	-0.235114	0.083969	22.81	17.87	6.46
DGGJMCBK_00022	0.5748	0.0308	0.6548	0.0657	0.137	-0.198	0.304	32.98	0.063	0.202	908	932	-0.149571	0.104077	27.33	24.65	8.68
DGGJMCBK_00023	0.5942	0.016	0.7107	0.0741	0.128	-0.249	0.283	30.94	0.052	0.165	406	417	-0.285612	0.17506	19.38	22.49	7.66
DGGJMCBK_00024	0.5508	0.0277	0.6231	0.0377	0.154	-0.068	0.369	30.84	0.05	0.288	404	419	-0.31957	0.059666	42.86	35	8.33
DGGJMCBK_00025	0.5484	0.0323	0.6324	0.0711	0.132	-0.241	0.286	32.42	0.071	0.257	350	361	-0.31302	0.077562	34.81	32.04	9.94
DGGJMCBK_00026	0.5604	0.0315	0.6697	0.0472	0.154	-0.185	0.307	31.48	0.055	0.238	733	763	-0.291088	0.102228	33.9	28.14	9.16
DGGJMCBK_00029	0.5532	0.0284	0.5745	0.0574	0.173	-0.075	0.376	34.42	0.065	0.299	170	173	0.147977	0.057803	43.68	37.36	8.05
DGGJMCBK_00030	0.6923	0.0192	0.625	0.0556	0.152	-0.27	0.29	26.81	0.043	0.176	69	70	-0.477143	0.1	19.72	26.76	5.63
DGGJMCBK_00031	0.6231	0.0231	0.64	0.087	0.139	-0.233	0.291	31.91	0.064	0.172	172	174	-0.312069	0.114943	23.43	20.57	7.43
DGGJMCBK_00032	0.5505	0.0383	0.6387	0.0561	0.131	-0.157	0.32	32.7	0.065	0.203	356	364	0.075549	0.096154	26.3	26.03	8.77
DGGJMCBK_00033	0.4977	0.0339	0.6108	0.0654	0.134	-0.176	0.295	32.76	0.075	0.284	518	551	0.431216	0.105263	35.69	36.23	13.04
DGGJMCBK_00034	0.5839	0.0414	0.5792	0.0549	0.165	-0.122	0.337	33.75	0.071	0.282	537	549	-0.324226	0.076503	42.36	33.09	9.09
DGGJMCBK_00037	0.6154	0.0192	0.7368	0.0238	0.178	-0.101	0.368	24.51	0.026	0.15	76	78	-0.335897	0.076923	27.85	11.39	5.06
DGGJMCBK_00040	0.5884	0.0326	0.6247	0.0491	0.154	-0.199	0.303	33.48	0.056	0.248	531	550	-0.166182	0.107273	35.57	29.95	8.89
DGGJMCBK_00041	0.6346	0.0962	0.52	0.0435	0.281	-0.114	0.394	31.17	0.106	0.348	66	68	-0.348529	0.117647	52.17	37.68	13.04
DGGJMCBK_00042	0.5354	0.0438	0.5679	0.103	0.152	-0.187	0.315	35.6	0.104	0.308	355	362	-0.216022	0.077348	41.6	38.29	12.12
DGGJMCBK_00043	0.5887	0.0403	0.5562	0.0764	0.187	-0.158	0.338	35.43	0.084	0.317	450	469	-0.201493	0.070362	45.11	37.66	12.34
DGGJMCBK_00044	0.6402	0.0427	0.5793	0.0684	0.159	-0.184	0.319	32.55	0.074	0.223	204	208	-0.175	0.129808	31.58	25.84	9.09
DGGJMCBK_00045	0.5548	0.024	0.5801	0.0894	0.153	-0.126	0.337	33.16	0.079	0.273	353	363	0.025344	0.071625	37.64	33.52	10.44
DGGJMCBK_00046	0.6056	0.0387	0.5356	0.0737	0.144	-0.162	0.322	33.02	0.079	0.277	342	363	-0.013774	0.085399	36.26	33.52	13.19
DGGJMCBK_00047	0.5982	0.0268	0.565	0.0864	0.134	-0.256	0.273	33.22	0.075	0.278	267	277	-0.235379	0.108303	37.77	34.53	10.79
DGGJMCBK_00048	0.6477	0.017	0.5338	0.0806	0.172	-0.196	0.306	36.27	0.063	0.264	206	213	0.027699	0.117371	37.85	31.78	9.35
DGGJMCBK_00049	0.5143	0.0229	0.5677	0.0709	0.115	-0.203	0.262	35.81	0.068	0.284	191	201	1.08856	0.124378	37.13	36.14	11.39
DGGJMCBK_00050	0.5864	0.0401	0.6033	0.0846	0.157	-0.132	0.337	34.14	0.086	0.256	409	418	-0.326077	0.090909	37.71	28.4	10.5
DGGJMCBK_00053	0.5828	0.0596	0.5662	0.1239	0.157	-0.195	0.303	30.25	0.122	0.237	188	190	-0.261053	0.078947	32.46	25.65	13.09
DGGJMCBK_00054	0.5596	0.0642	0.6364	0.039	0.152	-0.177	0.313	35.11	0.075	0.236	134	140	-0.082143	0.121429	30.5	28.37	12.06
DGGJMCBK_00055	0.5	0.0729	0.6277	0.0824	0.14	-0.181	0.314	33.27	0.116	0.291	121	127	-0.262205	0.110236	35.16	35.94	16.41
DGGJMCBK_00058	0.5576	0.053	0.5772	0.0939	0.137	-0.196	0.296	35.41	0.102	0.261	777	799	-0.079224	0.106383	34.75	31	12.62
DGGJMCBK_00059	0.6038	0.0385	0.5726	0.11	0.155	-0.207	0.297	34.96	0.099	0.265	323	332	-0.396687	0.108434	37.84	29.13	12.31
DGGJMCBK_00060	0.6292	0.0674	0.4773	0.1351	0.173	-0.138	0.351	37.76	0.14	0.285	114	118	-0.795763	0.135593	34.45	34.45	16.81
DGGJMCBK_00061	0.587	0.0435	0.6087	0.093	0.18	-0.026	0.41	41.95	0.098	0.233	61	63	-1.1619	0.111111	25	31.25	12.5
DGGJMCBK_00062	0.5833	0.0139	0.6809	0.0602	0.196	-0.032	0.402	38	0.054	0.25	112	116	-0.890517	0.068966	42.74	23.08	9.4
DGGJMCBK_00063	0.601	0.0333	0.5827	0.0809	0.165	-0.094	0.355	33.28	0.078	0.252	538	555	-0.292613	0.075676	36.87	27.88	10.61
DGGJMCBK_00067	0.5884	0.0518	0.5676	0.0703	0.174	-0.122	0.354	35.09	0.088	0.281	396	404	-0.059901	0.111386	39.51	34.07	10.86
DGGJMCBK_00070	0.7407	0.1111	0.45	0.0303	0.244	-0.248	0.277	39.41	0.108	0.318	65	66	0.027273	0.075758	46.27	37.31	11.94
DGGJMCBK_00071	0.5093	0.0327	0.6351	0.093	0.136	-0.223	0.286	34.95	0.086	0.27	266	270	-0.064815	0.077778	38.38	32.84	9.96
DGGJMCBK_00072	0.5327	0.081	0.5324	0.1059	0.172	-0.16	0.329	38.24	0.139	0.338	380	392	-0.131377	0.079082	46.82	37.91	16.54
DGGJMCBK_00073	0.619	0.0476	0.6364	0.039	0.127	-0.233	0.28	30.74	0.057	0.194	157	160	-0.018125	0.13125	31.06	19.25	7.45
DGGJMCBK_00076	0.5232	0.0763	0.488	0.1714	0.177	-0.125	0.35	40.55	0.179	0.341	457	472	0.11928	0.057203	45.88	35.73	20.51
DGGJMCBK_00078	0.5463	0.0668	0.5572	0.1554	0.179	-0.177	0.329	39.03	0.155	0.308	864	896	-0.490179	0.102679	42.7	31.22	18.51
DGGJMCBK_00079	0.5	0.0852	0.5676	0.1516	0.157	-0.097	0.355	40.75	0.166	0.29	470	487	-0.330801	0.102669	36.89	30.33	19.67
DGGJMCBK_00087	0.6296	0.0185	0.6863	0.0227	0.153	-0.116	0.366	38.77	0.028	0.228	71	76	-1.16316	0.092105	28.57	29.87	9.09
DGGJMCBK_00088	0.5907	0.0186	0.6346	0.0659	0.168	-0.144	0.335	30.83	0.058	0.265	275	284	-0.567958	0.091549	41.05	29.47	8.77
DGGJMCBK_00089	0.5617	0.0864	0.5532	0.069	0.141	-0.156	0.319	37.13	0.115	0.236	191	195	-0.139487	0.138462	26.02	31.12	13.27
DGGJMCBK_00092	0.5805	0.029	0.5586	0.1083	0.146	-0.225	0.289	34.6	0.092	0.274	447	460	0.038696	0.104348	37.09	33.19	11.71
DGGJMCBK_00093	0.4883	0.0292	0.5936	0.1372	0.143	-0.233	0.278	34.22	0.115	0.289	418	426	0.096714	0.065728	40.52	32.79	13.11
DGGJMCBK_00094	0.5663	0.0361	0.6061	0.0723	0.171	0.017	0.431	35.82	0.078	0.252	116	119	-0.620168	0.058824	35.83	29.17	10
DGGJMCBK_00096	0.6066	0.0164	0.5965	0.08	0.137	-0.18	0.303	29.39	0.066	0.248	76	78	-0.846154	0.128205	31.65	34.18	8.86
DGGJMCBK_00097	0.5039	0.0508	0.6489	0.0793	0.191	-0.176	0.327	33.45	0.094	0.284	330	338	-0.213609	0.085799	41.89	31.56	11.5
DGGJMCBK_00098	0.4453	0.0313	0.6418	0.0991	0.128	-0.168	0.304	36.14	0.095	0.28	158	161	0.171429	0.037267	41.98	30.25	11.11
DGGJMCBK_00099	0.5364	0.0442	0.5869	0.1111	0.165	-0.189	0.31	35.74	0.11	0.303	554	576	-0.065104	0.095486	42.63	33.8	14.38
DGGJMCBK_00100	0.5806	0.0484	0.4813	0.0794	0.135	-0.179	0.284	35.72	0.093	0.252	204	208	0.996635	0.110577	32.06	32.06	11
DGGJMCBK_00105	0.55	0.0167	0.6316	0.1094	0.172	-0.038	0.404	40.28	0.09	0.225	89	92	-0.797826	0.054348	27.96	26.88	11.83
DGGJMCBK_00106	0.5637	0.0077	0.5938	0.1121	0.141	-0.203	0.302	33.92	0.08	0.257	324	331	-0.168278	0.096677	33.73	33.13	9.94
DGGJMCBK_00107	0.5522	0.0746	0.4478	0.1897	0.169	-0.12	0.373	33.01	0.193	0.333	83	84	-0.703571	0.083333	37.65	41.18	20
DGGJMCBK_00108	0.5484	0.0161	0.6705	0.1268	0.156	-0.14	0.35	32.11	0.097	0.216	103	105	-0.639048	0.057143	35.85	17.92	11.32
DGGJMCBK_00110	0.5275	0	0.6111	0.1154	0.124	-0.178	0.295	29.89	0.08	0.247	112	116	-0.233621	0.068966	31.62	30.77	11.97
DGGJMCBK_00111	0.5	0.024	0.6124	0.1345	0.143	-0.203	0.285	35.04	0.113	0.303	319	326	-0.251534	0.042945	47.09	30.58	13.15
DGGJMCBK_00112	0.4932	0.027	0.6074	0.1631	0.141	-0.142	0.337	34.49	0.136	0.284	199	204	-0.625	0.058824	38.05	31.22	15.61
DGGJMCBK_00113	0.4245	0.066	0.6162	0.1047	0.137	-0.239	0.295	30.81	0.131	0.357	122	125	-0.328	0.04	42.06	49.21	15.08
DGGJMCBK_00114	0.4066	0.0549	0.6162	0.1882	0.113	-0.139	0.328	42.25	0.176	0.297	119	120	-0.67	0.041667	35.54	34.71	18.18
DGGJMCBK_00115	0.3846	0.0769	0.7	0.12	0.141	0.008	0.417	32.49	0.139	0.288	36	37	-0.681081	0	34.21	34.21	18.42
DGGJMCBK_00116	0.4467	0.0266	0.6533	0.1067	0.098	-0.358	0.193	31.11	0.09	0.25	398	414	0.581401	0.125604	30.84	31.57	12.53
DGGJMCBK_00117	0.4851	0.0198	0.6614	0.0804	0.171	0.017	0.438	31.7	0.076	0.262	144	144	-0.680556	0.055556	33.79	36.55	7.59
DGGJMCBK_00119	0.4351	0.0076	0.6957	0.1034	0.129	-0.222	0.295	29.11	0.078	0.282	166	170	-0.076471	0.070588	39.18	35.09	9.94
DGGJMCBK_00120	0.4253	0.0345	0.6939	0.0814	0.146	-0.032	0.4	34.91	0.087	0.283	115	119	-0.470588	0.05042	36.67	35.83	11.67
DGGJMCBK_00121	0.5635	0.0079	0.6099	0.1017	0.149	-0.087	0.365	33.09	0.076	0.248	170	175	-0.369714	0.068571	34.66	28.98	10.23
DGGJMCBK_00122	0.4731	0.043	0.6214	0.1341	0.154	-0.162	0.333	35.8	0.122	0.27	123	127	-0.243307	0.070866	34.38	31.25	15.62
DGGJMCBK_00123	0.4085	0.0563	0.6747	0.1067	0.121	-0.2	0.299	35.13	0.124	0.29	97	101	-0.872277	0.079208	31.37	39.22	15.69
DGGJMCBK_00124	0.4545	0.0455	0.6786	0.0948	0.129	-0.088	0.36	35.4	0.099	0.249	172	177	-0.361582	0.073446	31.46	30.34	12.36
DGGJMCBK_00125	0.4928	0	0.7143	0.1475	0.121	-0.155	0.347	26.62	0.092	0.233	98	100	-0.86	0.05	33.66	25.74	10.89
DGGJMCBK_00126	0.4421	0.0105	0.6154	0.1398	0.137	-0.184	0.3	34.13	0.117	0.322	120	123	-0.153658	0.03252	45.97	37.1	13.71
DGGJMCBK_00127	0.5179	0.0357	0.6618	0.1071	0.207	0.051	0.451	41.12	0.098	0.212	82	85	-0.485882	0.047059	27.91	22.09	12.79
DGGJMCBK_00128	0.4878	0.0488	0.7308	0.0889	0.142	-0.173	0.313	26.04	0.094	0.182	64	66	-0.79697	0.060606	25.37	17.91	11.94
DGGJMCBK_00129	0.4043	0.0213	0.681	0.1176	0.135	-0.155	0.328	32.19	0.107	0.326	131	137	-0.675912	0.065693	45.65	36.96	14.49
DGGJMCBK_00130	0.471	0.0258	0.7143	0.0667	0.174	-0.106	0.358	32.12	0.066	0.271	212	223	-0.546637	0.067265	40.18	29.46	11.16
DGGJMCBK_00131	0.3718	0.0256	0.6932	0.1486	0.112	-0.282	0.252	31.57	0.126	0.274	103	107	-0.226168	0.056075	31.48	34.26	15.74
DGGJMCBK_00132	0.4921	0.0159	0.6111	0.1452	0.153	-0.052	0.388	36.47	0.118	0.304	85	91	-0.632967	0.065934	38.04	34.78	17.39
DGGJMCBK_00133	0.4444	0.0278	0.6481	0.129	0.102	-0.224	0.293	34.02	0.113	0.311	266	273	-0.758974	0.051282	38.32	41.24	13.5
DGGJMCBK_00134	0.5593	0.0169	0.6795	0.0714	0.24	0.143	0.5	26.72	0.065	0.207	92	95	-0.477895	0.063158	33.33	18.75	10.42
DGGJMCBK_00135	0.3878	0.0272	0.7126	0.1269	0.107	-0.264	0.264	30.16	0.107	0.239	197	204	-0.334314	0.063725	26.83	30.73	13.66
DGGJMCBK_00136	0.4589	0.0274	0.6609	0.1197	0.129	-0.16	0.34	34.87	0.103	0.254	203	209	-0.389474	0.038278	31.9	31.43	12.86
DGGJMCBK_00137	0.4286	0.026	0.6512	0.1467	0.154	-0.203	0.294	30.8	0.127	0.311	102	104	-0.565385	0.028846	45.71	32.38	14.29
DGGJMCBK_00138	0.3607	0.0361	0.7281	0.1111	0.137	-0.192	0.306	30.63	0.109	0.334	385	397	-0.230731	0.057935	50	36.43	13.57
DGGJMCBK_00140	0.3874	0	0.7661	0.1009	0.125	-0.153	0.336	30.12	0.074	0.285	149	157	-0.55414	0.070064	39.24	33.54	12.03
DGGJMCBK_00141	0.39	0.05	0.6415	0.1	0.115	-0.163	0.311	37.02	0.123	0.339	122	123	-0.686179	0.04065	41.13	46.77	12.9
DGGJMCBK_00143	0.4819	0.0303	0.6991	0.0678	0.144	-0.164	0.321	31.78	0.071	0.273	1318	1359	-0.371744	0.063282	40.74	31.18	9.85
DGGJMCBK_00144	0.4444	0.0694	0.7451	0.0723	0.222	0.071	0.471	35.25	0.092	0.222	119	123	-0.476423	0.04065	37.9	16.13	12.1
DGGJMCBK_00145	0.5304	0.0087	0.7581	0.0722	0.132	-0.114	0.35	29.14	0.049	0.138	163	169	-0.178698	0.100592	19.41	13.53	8.24
DGGJMCBK_00147	0.4455	0.0198	0.7339	0.0645	0.118	-0.216	0.306	25.48	0.056	0.226	144	149	-0.228188	0.033557	31.33	28	8.67
DGGJMCBK_00148	0.4922	0.0234	0.7259	0.0636	0.132	-0.105	0.351	34.5	0.058	0.216	171	174	-0.312644	0.091954	33.71	23.43	7.43
DGGJMCBK_00153	0.4675	0.0488	0.6274	0.0966	0.086	-0.29	0.208	32.07	0.095	0.193	274	283	1.08834	0.137809	21.13	24.65	12.32
DGGJMCBK_00154	0.4512	0.0122	0.7465	0.0488	0.066	-0.411	0.151	29.26	0.032	0.162	93	97	1.42268	0.134021	20.41	20.41	7.14
DGGJMCBK_00155	0.5263	0.0292	0.637	0.0808	0.085	-0.305	0.201	32.51	0.069	0.178	189	197	1.13959	0.162437	21.21	21.21	10.61
DGGJMCBK_00156	0.546	0.0349	0.6059	0.0546	0.117	-0.275	0.243	32.65	0.063	0.248	604	652	0.723926	0.191718	28.64	32.62	13.17
DGGJMCBK_00157	0.4952	0.024	0.7085	0.0581	0.112	-0.209	0.279	31.61	0.054	0.181	258	272	0.289338	0.125	20.88	23.44	10.26
DGGJMCBK_00159	0.551	0.0408	0.6667	0.0392	0.22	0.118	0.493	28.53	0.058	0.286	69	71	-1.17042	0.112676	38.89	37.5	8.33
DGGJMCBK_00160	0.6087	0.029	0.6255	0.0448	0.14	-0.228	0.288	32.84	0.05	0.212	337	342	-0.07807	0.122807	29.74	27.11	6.71
DGGJMCBK_00162	0.5028	0.014	0.6977	0.0623	0.107	-0.227	0.281	30.37	0.05	0.236	441	454	-0.185683	0.068282	33.85	29.01	7.69
DGGJMCBK_00163	0.5	0.0189	0.7736	0.0698	0.109	-0.156	0.322	34.79	0.056	0.153	143	144	-0.295139	0.104167	22.07	17.24	6.21
DGGJMCBK_00164	0.4528	0	0.8276	0	0.122	-0.174	0.319	28.47	0	0.192	72	73	-0.556164	0.109589	25.68	29.73	1.35
DGGJMCBK_00165	0.5857	0	0.7246	0.0682	0.097	-0.184	0.298	22.12	0.032	0.098	94	95	0.252631	0.084211	16.67	8.33	4.17
DGGJMCBK_00169	0.5455	0.0361	0.6433	0.0924	0.143	-0.229	0.292	34.64	0.088	0.272	857	890	-0.396854	0.117978	37.26	31.99	12.12
DGGJMCBK_00170	0.4678	0.0472	0.6422	0.0693	0.148	-0.16	0.318	32.83	0.088	0.287	283	292	0.008561	0.058219	38.57	35.49	11.6
DGGJMCBK_00172	0.5214	0.0299	0.6727	0.0884	0.124	-0.215	0.304	33.45	0.078	0.235	293	309	-0.285761	0.110032	28.39	29.35	12.58
DGGJMCBK_00174	0.4735	0.0265	0.6224	0.0833	0.086	-0.269	0.227	33.33	0.073	0.227	247	257	1.07043	0.140078	26.36	30.62	10.85
DGGJMCBK_00178	0.5636	0	0.6552	0	0.13	-0.102	0.348	25.86	0	0.231	69	72	-0.181945	0.055556	34.25	30.14	4.11
DGGJMCBK_00179	0.6093	0.0538	0.7064	0.0216	0.151	-0.216	0.31	30.16	0.054	0.169	355	362	-0.291989	0.165746	21.21	22.31	7.16
DGGJMCBK_00180	0.5552	0.0337	0.6837	0.0433	0.138	-0.215	0.293	30.35	0.052	0.199	403	414	0.027536	0.120773	27.23	24.58	7.71
DGGJMCBK_00181	0.5836	0.032	0.7446	0.0506	0.104	-0.323	0.241	31.65	0.048	0.113	353	358	-0.118715	0.136872	13.09	14.48	6.13
DGGJMCBK_00183	0.5495	0.0357	0.6744	0.0594	0.157	-0.17	0.338	31.13	0.065	0.236	462	475	-0.271158	0.126316	29.62	31.93	9.03
DGGJMCBK_00184	0.5065	0.0196	0.737	0.0511	0.117	-0.233	0.277	29.06	0.047	0.208	386	393	-0.189059	0.096692	30.46	25.38	6.35
DGGJMCBK_00185	0.6034	0.0129	0.6931	0.0655	0.14	-0.24	0.282	31.43	0.048	0.191	294	310	-0.192903	0.167742	24.76	22.83	9.65
DGGJMCBK_00188	0.5592	0.0163	0.6621	0.0584	0.142	-0.207	0.307	31.72	0.05	0.246	596	617	-0.224149	0.082658	31.88	33.66	8.25
DGGJMCBK_00189	0.4817	0.0417	0.6954	0.0624	0.131	-0.189	0.299	31.5	0.074	0.25	756	770	-0.223766	0.084416	36.32	29.44	9.08
DGGJMCBK_00191	0.5329	0.0419	0.7508	0.0302	0.113	-0.202	0.304	31.96	0.049	0.159	428	437	-0.281694	0.141876	19.41	21.23	6.85
DGGJMCBK_00195	0.5355	0.0148	0.6719	0.0458	0.147	-0.194	0.31	31.24	0.041	0.23	413	421	0.1	0.07601	33.65	29.38	5.92
DGGJMCBK_00197	0.5449	0.0409	0.7094	0.0394	0.12	-0.22	0.292	32.01	0.055	0.181	805	817	-0.330477	0.093023	24.33	23.11	6.85
DGGJMCBK_00198	0.6123	0.0308	0.6732	0.0248	0.152	-0.185	0.316	31.24	0.038	0.196	288	294	-0.317347	0.108844	26.78	26.1	5.76
DGGJMCBK_00201	0.7025	0	0.7294	0.0213	0.094	-0.396	0.203	22.98	0.007	0.054	148	149	0.010738	0.194631	7.33	7.33	1.33
DGGJMCBK_00204	0.5507	0.0301	0.5988	0.0515	0.147	-0.181	0.3	31.33	0.06	0.263	433	448	0.253572	0.09375	37.64	32.07	9.13
DGGJMCBK_00205	0.5323	0.0284	0.6667	0.062	0.121	-0.285	0.24	30.99	0.061	0.216	462	479	0.252192	0.125261	27.5	27.71	9.58
DGGJMCBK_00212	0.6083	0.0292	0.6451	0.0717	0.141	-0.186	0.316	31.73	0.064	0.212	512	529	-0.518526	0.124764	27.74	26.42	9.43
DGGJMCBK_00213	0.5251	0.0365	0.7085	0.0573	0.12	-0.261	0.264	32.52	0.062	0.183	273	278	-0.080216	0.111511	23.3	24.01	7.89
DGGJMCBK_00214	0.622	0.0394	0.6449	0.0519	0.134	-0.29	0.255	33.93	0.057	0.182	157	161	-0.2	0.10559	26.54	19.75	8.02
DGGJMCBK_00215	0.6032	0.0278	0.6167	0.0524	0.155	-0.163	0.33	32.62	0.055	0.244	309	322	-0.076708	0.121118	32.2	31.58	9.29
DGGJMCBK_00216	0.592	0.0172	0.7082	0.0544	0.121	-0.252	0.268	31.22	0.043	0.151	441	452	-0.14292	0.150442	18.76	19.87	6.62
DGGJMCBK_00218	0.6419	0.0186	0.6649	0.0201	0.164	-0.175	0.325	30.12	0.026	0.177	274	278	-0.032374	0.125899	25.45	23.66	3.94
DGGJMCBK_00220	0.5013	0.04	0.6261	0.0354	0.103	-0.249	0.246	31.94	0.057	0.225	418	432	0.859953	0.106481	28.64	30.02	8.78
DGGJMCBK_00221	0.5042	0	0.7245	0.1408	0.082	-0.408	0.199	30.94	0.071	0.207	141	142	-0.077465	0.119718	27.27	26.57	7.69
DGGJMCBK_00223	0.5657	0.0303	0.6489	0.0353	0.146	-0.125	0.35	30.93	0.049	0.249	123	126	-0.566667	0.111111	33.07	33.86	7.09
DGGJMCBK_00224	0.4906	0.0189	0.7642	0.0353	0.13	-0.148	0.326	30.32	0.036	0.195	138	142	-0.23169	0.105634	28.67	23.08	6.29
DGGJMCBK_00225	0.5181	0.0301	0.6543	0.031	0.128	-0.154	0.313	31.74	0.045	0.226	201	208	0.176442	0.067308	30.14	29.67	7.66
DGGJMCBK_00226	0.6563	0	0.7273	0	0.114	-0.241	0.256	23.05	0	0.092	82	83	-0.386747	0.096386	14.29	11.9	1.19
DGGJMCBK_00227	0.638	0.0304	0.5766	0.0415	0.139	-0.216	0.302	30.61	0.049	0.221	467	474	-0.078059	0.116034	28.42	31.37	6.32
DGGJMCBK_00228	0.5869	0.0199	0.7243	0.0498	0.144	-0.178	0.321	32.14	0.044	0.165	474	480	-0.432917	0.120833	22.87	21	5.61
DGGJMCBK_00229	0.5818	0.0312	0.7125	0.0553	0.131	-0.309	0.251	30.06	0.054	0.175	478	486	-0.124691	0.185185	22.18	23.41	6.98
DGGJMCBK_00230	0.6222	0.0178	0.6552	0.0342	0.132	-0.212	0.298	33.52	0.032	0.148	282	286	-0.08007	0.122378	17.07	22.65	4.53
DGGJMCBK_00231	0.5918	0.0408	0.7125	0.0339	0.127	-0.232	0.287	30.51	0.05	0.153	363	377	-0.038462	0.183024	16.67	20.63	8.47
DGGJMCBK_00233	0.5573	0.0496	0.5796	0.0352	0.162	-0.155	0.321	32.29	0.065	0.28	308	315	0.089841	0.047619	41.14	34.18	8.54
DGGJMCBK_00234	0.6093	0.0265	0.7143	0.0099	0.12	-0.181	0.313	30.71	0.026	0.162	192	195	-0.353333	0.087179	25.51	18.88	4.08
DGGJMCBK_00237	0.6435	0.0093	0.6243	0.0592	0.155	-0.126	0.343	28.95	0.041	0.165	268	269	0.009294	0.118959	22.96	22.22	4.44
DGGJMCBK_00238	0.5275	0.022	0.6941	0.0537	0.121	-0.23	0.281	33.09	0.05	0.192	338	342	0.210234	0.099415	27.11	24.2	6.12
DGGJMCBK_00239	0.6093	0.0199	0.6056	0.0789	0.161	-0.186	0.305	35.76	0.063	0.229	190	192	-0.038542	0.088542	36.27	24.87	7.25
DGGJMCBK_00240	0.562	0.029	0.6495	0.0541	0.141	-0.17	0.315	32.3	0.056	0.228	479	492	-0.227033	0.107724	32.45	27.79	8.11
DGGJMCBK_00248	0.5806	0.0355	0.6233	0.063	0.15	-0.156	0.338	32.57	0.067	0.248	388	405	-0.373086	0.116049	32.51	31.03	10.59
DGGJMCBK_00249	0.5507	0.029	0.5882	0.0694	0.181	0.055	0.442	35.62	0.074	0.333	95	97	-0.269072	0.020619	59.18	30.61	9.18
DGGJMCBK_00250	0.4869	0.0453	0.6071	0.085	0.169	-0.092	0.374	35.24	0.1	0.338	529	548	-0.254745	0.027372	49.91	38.25	13.11
DGGJMCBK_00251	0.5615	0.0385	0.6214	0.0698	0.167	-0.103	0.354	35.43	0.075	0.259	494	504	-0.330357	0.061508	40.79	27.52	9.31
DGGJMCBK_00252	0.5286	0.0314	0.6006	0.0759	0.148	-0.18	0.314	31.24	0.077	0.279	427	439	-0.057175	0.059226	36.82	36.59	10.45
DGGJMCBK_00253	0.5282	0.0211	0.6643	0.0815	0.137	-0.19	0.309	31.84	0.069	0.243	363	371	-0.301617	0.083558	33.6	30.11	8.87
DGGJMCBK_00254	0.5787	0.0324	0.5919	0.0766	0.167	-0.141	0.335	33.48	0.076	0.265	817	839	-0.298689	0.076281	39.4	29.88	10
DGGJMCBK_00257	0.5194	0.0388	0.6803	0.0718	0.156	-0.201	0.308	33.02	0.077	0.251	325	338	-0.278107	0.094675	34.81	29.2	11.21
DGGJMCBK_00258	0.5392	0.0392	0.5776	0.1209	0.175	-0.166	0.328	33.59	0.109	0.248	137	140	-0.022857	0.042857	30.5	30.5	12.77
DGGJMCBK_00260	0.5561	0.0244	0.6957	0.0897	0.13	-0.216	0.303	32.93	0.069	0.18	277	283	-0.2947	0.084806	23.59	21.48	8.8
DGGJMCBK_00262	0.561	0.0163	0.7236	0.1163	0.107	-0.257	0.271	*****	0.071	0.11	170	173	-0.252023	0.115607	11.49	12.64	8.62
DGGJMCBK_00263	0.4653	0	0.7717	0.0909	0.136	-0.101	0.357	33.03	0.058	0.169	154	156	-0.305128	0.070513	26.75	16.56	7.01
DGGJMCBK_00266	0.5451	0.0322	0.6755	0.0471	0.128	-0.195	0.313	31.25	0.054	0.225	592	599	-0.270784	0.103506	31.17	29.83	6.5
DGGJMCBK_00268	0.4759	0.0663	0.7124	0.0472	0.09	-0.249	0.245	29.12	0.078	0.174	204	214	0.443458	0.163551	17.21	22.79	12.09
DGGJMCBK_00269	0.7089	0	0.6471	0.093	0.119	-0.322	0.24	*****	0.038	0.082	104	106	-0.171698	0.179245	8.41	10.28	5.61
DGGJMCBK_00270	0.5625	0.0208	0.6591	0.1111	0.103	-0.257	0.279	22.89	0.082	0.219	61	64	-0.921875	0.140625	21.54	30.77	12.31
DGGJMCBK_00272	0.5522	0.0319	0.7279	0.0326	0.135	-0.184	0.319	29.54	0.043	0.182	740	753	-0.341169	0.10757	25.33	23.47	5.97
DGGJMCBK_00274	0.6175	0.0092	0.7098	0.0323	0.126	-0.253	0.281	28.86	0.025	0.195	278	287	-0.326829	0.139373	27.43	25.35	5.56
DGGJMCBK_00275	0.5754	0.0302	0.6445	0.0467	0.156	-0.13	0.344	31.59	0.053	0.224	508	518	-0.061969	0.102317	31.98	27.94	7.13
DGGJMCBK_00277	0.5735	0.0237	0.6931	0.0592	0.125	-0.258	0.271	32.1	0.053	0.168	266	270	-0.232222	0.140741	20.3	23.25	6.64
DGGJMCBK_00278	0.4343	0.0303	0.7564	0.08	0.068	-0.454	0.128	25.83	0.064	0.192	109	113	1.35487	0.20354	22.81	24.56	9.65
DGGJMCBK_00279	0.5695	0.0331	0.625	0.0635	0.165	-0.208	0.291	32.96	0.069	0.277	189	200	-0.226	0.1	37.31	33.33	11.94
DGGJMCBK_00280	0.5752	0.0174	0.6474	0.0795	0.128	-0.275	0.261	33.07	0.061	0.255	555	587	-0.343271	0.132879	34.01	31.12	11.22
DGGJMCBK_00281	0.6016	0.0234	0.6299	0.0833	0.138	-0.202	0.31	33.35	0.065	0.19	168	172	-0.221512	0.081395	22.54	25.43	8.67
DGGJMCBK_00282	0.55	0.0441	0.6192	0.0545	0.15	-0.121	0.35	32.88	0.072	0.28	417	435	-0.222069	0.094253	35.78	36.93	11.01
DGGJMCBK_00283	0.6214	0.0319	0.5728	0.0907	0.145	-0.22	0.299	32.55	0.079	0.248	875	900	-0.267778	0.105556	31.41	32.41	10.43
DGGJMCBK_00284	0.5867	0.059	0.5409	0.0545	0.124	-0.254	0.257	32.47	0.083	0.245	303	317	0.788643	0.179811	31.13	29.87	12.26
DGGJMCBK_00285	0.5931	0.0138	0.6512	0.0455	0.163	-0.207	0.299	33.59	0.04	0.259	177	179	-0.099441	0.117318	35.56	36.67	5
DGGJMCBK_00286	0.5034	0.0414	0.5565	0.0737	0.121	-0.238	0.226	32.59	0.084	0.215	155	161	1.41491	0.111801	25.31	27.16	11.73
DGGJMCBK_00287	0.5862	0.0115	0.5325	0.0741	0.109	-0.213	0.258	26.09	0.052	0.229	97	102	1.38529	0.127451	32.04	27.18	9.71
DGGJMCBK_00288	0.5688	0.0217	0.594	0.0627	0.104	-0.33	0.207	32.01	0.053	0.203	605	632	0.92136	0.162975	23.54	27.96	9.32
DGGJMCBK_00295	0.5536	0.0311	0.581	0.0345	0.122	-0.277	0.214	31.24	0.05	0.232	323	334	1.03144	0.128743	32.24	28.96	8.06
DGGJMCBK_00296	0.5926	0.0247	0.6852	0.0495	0.144	-0.226	0.277	28.73	0.049	0.192	307	314	-0.128026	0.136943	26.98	23.49	7.3
DGGJMCBK_00297	0.6063	0.0209	0.6056	0.07	0.129	-0.245	0.266	34.08	0.058	0.211	346	351	-0.033903	0.119658	29.55	26.42	7.1
DGGJMCBK_00298	0.6039	0.0242	0.6103	0.018	0.179	-0.135	0.345	29.17	0.032	0.278	252	257	-0.112451	0.070039	43.02	34.88	5.04
DGGJMCBK_00299	0.55	0.02	0.6409	0.0519	0.109	-0.234	0.274	33.43	0.046	0.218	237	242	0.221488	0.082645	30.45	27.98	7
DGGJMCBK_00300	0.6391	0.0178	0.6268	0.0696	0.146	-0.254	0.284	35.85	0.053	0.227	208	214	-0.241589	0.140187	33.95	26.05	7.91
DGGJMCBK_00301	0.6364	0.0242	0.5874	0.0672	0.163	-0.183	0.328	31.8	0.06	0.242	201	207	-0.37971	0.10628	33.65	29.81	8.65
DGGJMCBK_00306	0.6019	0.037	0.7087	0.0366	0.144	-0.157	0.338	33	0.048	0.181	145	151	-0.443709	0.145695	21.71	23.68	8.55
DGGJMCBK_00307	0.5763	0.0169	0.712	0.0291	0.167	-0.091	0.364	29.35	0.031	0.201	162	166	-0.333735	0.066265	33.53	20.96	5.39

## Sheet: AdSh
CDS	T3	C3	A3	G3	CAI	CBI	Fop	ENC	GC3s	GC	L_sym	L_aa	Gravy	Aromo	GC1	GC2	GC3
ECCAONPG_00001	0.5876	0.0214	0.6316	0.0346	0.202	-0.078	0.384	31.47	0.041	0.285	612	625	-0.49072	0.0416	46.17	33.07	6.07
ECCAONPG_00002	0.6198	0.0342	0.6557	0.0376	0.161	-0.229	0.306	32.01	0.05	0.266	340	343	-0.84519	0.078717	41.28	32.56	5.81
ECCAONPG_00003	0.5788	0.0293	0.633	0.0438	0.167	-0.145	0.343	31	0.051	0.248	689	707	-0.167327	0.067893	37.43	29.52	7.63
ECCAONPG_00004	0.6923	0.0154	0.6349	0.0364	0.182	-0.08	0.375	34.15	0.034	0.181	88	90	-0.736667	0.1	29.67	18.68	5.49
ECCAONPG_00005	0.6292	0.0225	0.6709	0	0.122	-0.228	0.279	26.73	0.018	0.149	111	114	-0.285965	0.114035	21.74	18.26	4.35
ECCAONPG_00006	0.5865	0.0146	0.64	0.0548	0.168	-0.126	0.34	29.95	0.045	0.227	706	714	-0.154062	0.05042	38.18	24.34	5.59
ECCAONPG_00007	0.6534	0.0184	0.6111	0.0462	0.186	-0.078	0.375	31.26	0.042	0.224	429	440	-0.301591	0.077273	35.83	24.72	6.58
ECCAONPG_00010	0.5687	0.0086	0.6402	0.0542	0.148	-0.2	0.306	31.22	0.041	0.264	579	600	-0.091167	0.075	39.43	32.28	7.49
ECCAONPG_00011	0.646	0.0088	0.632	0.02	0.209	-0.029	0.406	29.06	0.019	0.224	155	158	-0.403165	0.044304	38.99	23.9	3.77
ECCAONPG_00013	0.625	0.023	0.5946	0.0488	0.14	-0.248	0.28	31.45	0.047	0.222	361	363	-0.145179	0.093664	30.49	30.77	5.49
ECCAONPG_00015	0.5198	0.0282	0.6294	0.0105	0.089	-0.344	0.181	30.08	0.032	0.198	188	195	1.07846	0.112821	22.96	29.59	6.63
ECCAONPG_00017	0.5398	0.0173	0.6601	0.066	0.115	-0.246	0.273	31.94	0.053	0.213	341	346	0.169364	0.095376	26.8	30.26	6.63
ECCAONPG_00019	0.5917	0.0592	0.5964	0.0458	0.167	-0.073	0.377	32.77	0.074	0.229	215	223	-0.147085	0.067265	31.25	26.79	10.71
ECCAONPG_00020	0.565	0.04	0.7391	0.007	0.133	-0.182	0.314	28.79	0.035	0.153	258	262	-0.30458	0.076336	22.05	18.63	4.94
ECCAONPG_00022	0.603	0.0269	0.6571	0.0291	0.138	-0.2	0.305	30.76	0.038	0.193	920	945	-0.118095	0.108995	26.53	24.95	6.34
ECCAONPG_00023	0.613	0.0186	0.718	0.025	0.117	-0.301	0.252	30.68	0.028	0.163	400	411	-0.252798	0.167883	19.66	23.79	5.34
ECCAONPG_00024	0.5908	0.0215	0.6086	0.0209	0.176	-0.063	0.374	29.33	0.032	0.282	404	419	-0.301909	0.062053	43.33	34.52	6.67
ECCAONPG_00025	0.561	0.0244	0.6404	0.0417	0.121	-0.245	0.279	32.38	0.046	0.246	348	358	-0.258939	0.072626	33.43	32.87	7.24
ECCAONPG_00026	0.567	0.0309	0.6796	0.0317	0.143	-0.226	0.287	30.24	0.044	0.23	729	759	-0.294598	0.098814	31.97	28.68	8.16
ECCAONPG_00029	0.5486	0.0278	0.5693	0.0756	0.177	-0.095	0.365	34.55	0.076	0.301	170	173	0.13237	0.057803	43.68	36.78	9.2
ECCAONPG_00030	0.6757	0.0135	0.5846	0.0889	0.14	-0.178	0.323	23.41	0.054	0.149	93	94	0.074468	0.106383	15.79	22.11	6.32
ECCAONPG_00031	0.6691	0.0147	0.6471	0.023	0.137	-0.227	0.297	28.4	0.023	0.167	172	174	-0.279885	0.132184	25.14	21.14	3.43
ECCAONPG_00032	0.5651	0.024	0.6629	0.0388	0.122	-0.223	0.283	28.4	0.042	0.19	357	364	0.025275	0.093407	25.21	25.48	6.03
ECCAONPG_00033	0.5182	0.0295	0.6077	0.0368	0.133	-0.176	0.293	31.32	0.051	0.272	508	540	0.534074	0.101852	34.2	36.6	10.72
ECCAONPG_00034	0.6087	0.0206	0.5947	0.0313	0.159	-0.153	0.322	31.87	0.037	0.272	534	546	-0.338645	0.071429	41.68	33.82	5.85
ECCAONPG_00037	0.58	0.02	0.7222	0.0513	0.154	-0.129	0.352	*****	0.042	0.151	71	73	-0.332877	0.054795	24.32	14.86	6.76
ECCAONPG_00040	0.5874	0.0117	0.6336	0.0677	0.137	-0.245	0.273	31.69	0.049	0.234	527	546	-0.059524	0.111722	33.82	28.15	8.23
ECCAONPG_00041	0.625	0.0893	0.5536	0.0392	0.245	-0.132	0.384	32.64	0.096	0.342	73	76	-0.452632	0.105263	51.95	36.36	12.99
ECCAONPG_00042	0.6128	0.0168	0.5848	0.0215	0.165	-0.178	0.322	30.55	0.028	0.285	354	362	-0.235635	0.077348	41.87	38.29	4.96
ECCAONPG_00043	0.615	0.0294	0.5549	0.058	0.189	-0.155	0.338	31.99	0.062	0.301	450	468	-0.185043	0.068376	42.86	37.31	10.02
ECCAONPG_00044	0.6606	0.0303	0.5931	0.0336	0.162	-0.2	0.309	32.97	0.044	0.216	204	208	-0.265385	0.125	31.1	27.27	6.22
ECCAONPG_00045	0.5768	0.0205	0.6204	0.0175	0.16	-0.137	0.33	30.41	0.029	0.257	349	361	0.049861	0.074792	37.85	32.87	6.08
ECCAONPG_00046	0.6477	0.0214	0.5263	0.055	0.159	-0.159	0.326	31.49	0.053	0.27	340	363	-0.066391	0.07989	35.44	34.07	11.26
ECCAONPG_00047	0.615	0.0442	0.5584	0.0491	0.152	-0.232	0.288	32.73	0.067	0.278	267	277	-0.224549	0.122744	38.13	34.89	10.07
ECCAONPG_00048	0.6994	0.0231	0.5103	0.0488	0.202	-0.156	0.337	33.81	0.049	0.259	205	212	-0.048585	0.132075	36.62	32.86	7.98
ECCAONPG_00049	0.4798	0.0173	0.6323	0.0391	0.105	-0.225	0.249	31.46	0.042	0.278	189	200	1.0245	0.115	36.32	37.31	9.45
ECCAONPG_00050	0.6018	0.0213	0.634	0.0349	0.152	-0.156	0.319	31.38	0.039	0.244	408	418	-0.259091	0.078947	37.95	28.88	6.44
ECCAONPG_00053	0.6184	0.0526	0.5852	0.0636	0.17	-0.157	0.33	30.49	0.08	0.219	188	190	-0.253684	0.078947	30.89	26.18	8.9
ECCAONPG_00054	0.5714	0.0536	0.6489	0.0286	0.133	-0.256	0.263	32.05	0.06	0.221	133	139	-0.03813	0.129496	30	25.71	10.71
ECCAONPG_00055	0.5688	0.0459	0.6476	0.0341	0.154	-0.129	0.348	29.95	0.058	0.244	138	145	-0.217242	0.110345	30.82	31.51	10.96
ECCAONPG_00058	0.6066	0.0316	0.5951	0.0329	0.151	-0.18	0.307	31.55	0.046	0.239	760	779	-0.043261	0.105263	34.36	30.38	6.92
ECCAONPG_00059	0.6406	0.0156	0.5915	0.0603	0.165	-0.187	0.31	30.99	0.05	0.25	319	329	-0.387234	0.106383	36.97	30	7.88
ECCAONPG_00060	0.6854	0.0562	0.4881	0.0571	0.19	-0.058	0.396	37.41	0.081	0.275	111	115	-0.71913	0.130435	37.07	33.62	11.21
ECCAONPG_00061	0.6522	0.0435	0.617	0	0.211	0.079	0.475	*****	0.033	0.206	61	63	-1.05556	0.095238	23.44	31.25	6.25
ECCAONPG_00062	0.5286	0	0.7273	0.0513	0.164	-0.061	0.381	33.49	0.038	0.255	105	110	-0.777273	0.063636	43.24	24.32	9.01
ECCAONPG_00063	0.6247	0.0256	0.5961	0.0359	0.162	-0.127	0.34	30.46	0.043	0.239	536	553	-0.266908	0.079566	35.2	29.06	7.22
ECCAONPG_00067	0.6372	0.0274	0.5972	0.0206	0.184	-0.129	0.352	30.56	0.035	0.256	395	404	-0.038366	0.111386	38.27	32.59	5.68
ECCAONPG_00070	0.7647	0.0784	0.4571	0	0.259	-0.284	0.271	*****	0.068	0.311	59	60	0.015	0.05	44.26	40.98	8.2
ECCAONPG_00071	0.5392	0.0138	0.6512	0.0621	0.148	-0.213	0.292	31.84	0.052	0.264	271	276	-0.147826	0.076087	40.43	31.77	7.22
ECCAONPG_00072	0.582	0.0557	0.5451	0.0656	0.172	-0.153	0.338	33.72	0.09	0.316	379	393	-0.127735	0.07888	44.92	37.31	12.18
ECCAONPG_00073	0.6434	0.0155	0.6486	0.0247	0.129	-0.221	0.283	28.73	0.025	0.196	159	163	-0.046626	0.116564	34.15	20.12	4.88
ECCAONPG_00076	0.5707	0.0524	0.4781	0.1533	0.185	-0.119	0.353	38.3	0.144	0.323	459	473	0.196829	0.059197	44.51	35.23	17.09
ECCAONPG_00078	0.5897	0.0547	0.5433	0.1338	0.186	-0.165	0.337	37.78	0.13	0.304	843	877	-0.422235	0.109464	42.6	32	16.4
ECCAONPG_00079	0.5511	0.0625	0.5686	0.1134	0.17	-0.119	0.342	37.04	0.123	0.274	448	466	-0.295279	0.107296	36.19	30.19	15.85
ECCAONPG_00087	0.5745	0	0.6346	0.1333	0.148	-0.088	0.379	25.13	0.091	0.263	66	71	-1.19155	0.084507	30.56	31.94	15.28
ECCAONPG_00088	0.6193	0.0138	0.6106	0.0707	0.176	-0.156	0.327	32.32	0.058	0.269	278	287	-0.607317	0.090592	43.06	28.82	8.68
ECCAONPG_00089	0.6108	0.0898	0.5145	0.0684	0.158	-0.133	0.332	36.57	0.117	0.245	196	200	-0.0695	0.145	30.85	29.35	13.43
ECCAONPG_00092	0.601	0.0236	0.5767	0.0746	0.151	-0.235	0.285	32.09	0.065	0.265	446	460	-0.02413	0.1	36.88	33.19	9.33
ECCAONPG_00093	0.5114	0.0057	0.6078	0.1231	0.131	-0.262	0.261	32.02	0.084	0.284	417	426	0.146714	0.061033	40.28	34.43	10.3
ECCAONPG_00094	0.618	0.0112	0.5521	0.0769	0.166	-0.058	0.391	35.39	0.061	0.266	115	118	-0.34661	0.067797	37.82	32.77	8.4
ECCAONPG_00096	0.619	0.0159	0.5439	0.16	0.141	-0.161	0.329	30.64	0.114	0.252	79	82	-0.771951	0.134146	27.71	32.53	14.46
ECCAONPG_00097	0.5618	0.012	0.5992	0.1233	0.197	-0.164	0.334	32.18	0.094	0.289	329	340	-0.207647	0.085294	43.4	30.79	12.32
ECCAONPG_00098	0.4511	0.015	0.6406	0.1321	0.138	-0.283	0.241	34.45	0.101	0.29	158	160	0.110625	0.0375	43.48	31.68	11.18
ECCAONPG_00099	0.5487	0.0199	0.6154	0.0907	0.167	-0.231	0.29	33.14	0.077	0.296	555	578	-0.106575	0.095156	42.49	34.89	11.4
ECCAONPG_00100	0.6339	0.0437	0.4744	0.016	0.156	-0.124	0.325	28.03	0.05	0.254	200	206	0.939806	0.116505	33.82	34.3	7.73
ECCAONPG_00104	0.5	0.0385	0.6129	0.1455	0.226	-0.059	0.392	30.55	0.135	0.26	74	77	-0.971429	0.064935	29.49	30.77	17.95
ECCAONPG_00105	0.5423	0.0077	0.6024	0.1274	0.134	-0.213	0.294	32.5	0.09	0.261	323	335	-0.146866	0.098507	33.63	32.14	12.2
ECCAONPG_00106	0.4783	0.0435	0.6308	0.1017	0.137	-0.17	0.337	36.05	0.108	0.317	83	84	-0.710714	0.059524	41.18	41.18	12.94
ECCAONPG_00107	0.5313	0	0.7143	0.1212	0.145	-0.195	0.324	30.06	0.078	0.225	102	105	-0.58	0.066667	37.74	19.81	10.38
ECCAONPG_00109	0.4945	0.011	0.6556	0.1013	0.144	-0.133	0.327	30.3	0.08	0.256	113	116	-0.375862	0.077586	32.48	33.33	10.26
ECCAONPG_00110	0.4901	0.004	0.6289	0.1461	0.137	-0.253	0.255	32.93	0.104	0.299	318	325	-0.273846	0.04	46.63	30.67	12.27
ECCAONPG_00111	0.5	0.0205	0.6159	0.1458	0.156	-0.115	0.354	33.4	0.121	0.279	198	203	-0.625616	0.068966	37.25	31.86	14.22
ECCAONPG_00112	0.4414	0	0.7129	0.0562	0.111	-0.344	0.238	29.18	0.04	0.339	126	128	-0.496094	0.054688	44.19	51.16	5.43
ECCAONPG_00113	0.4646	0	0.6633	0.1098	0.106	-0.266	0.25	29.83	0.075	0.281	120	121	-0.404959	0.049587	37.7	37.7	8.2
ECCAONPG_00114	0.4231	0	0.7241	0.1304	0.102	-0.117	0.343	26	0.086	0.27	35	37	-0.516216	0	31.58	34.21	15.79
ECCAONPG_00115	0.4201	0.0118	0.6431	0.1429	0.088	-0.343	0.199	32.34	0.102	0.263	391	408	0.717892	0.107843	31.54	33.25	14.18
ECCAONPG_00116	0.419	0.019	0.6032	0.2056	0.131	-0.141	0.34	38.72	0.167	0.292	144	144	-0.429861	0.034722	35.17	35.17	16.55
ECCAONPG_00118	0.4488	0	0.6765	0.1304	0.137	-0.201	0.317	29.91	0.091	0.282	164	168	-0.107143	0.095238	37.87	34.91	11.24
ECCAONPG_00119	0.4875	0	0.6939	0.069	0.221	0.065	0.46	32.36	0.053	0.267	113	116	-0.553448	0.043103	39.32	32.48	7.69
ECCAONPG_00120	0.4773	0.0303	0.662	0.0847	0.131	-0.109	0.345	33.05	0.082	0.255	171	175	-0.285714	0.062857	35.23	30.68	10.23
ECCAONPG_00121	0.4945	0.011	0.6538	0.0941	0.153	-0.15	0.336	32.36	0.074	0.252	122	127	-0.262992	0.062992	32.81	31.25	11.72
ECCAONPG_00122	0.4306	0.0139	0.7037	0.1	0.088	-0.323	0.229	29.4	0.083	0.271	96	101	-0.931683	0.079208	27.45	40.2	12.75
ECCAONPG_00123	0.5159	0.0079	0.6439	0.1132	0.117	-0.215	0.294	32.72	0.08	0.243	163	169	-0.304734	0.076923	30.59	30.59	11.18
ECCAONPG_00124	0.4769	0	0.7654	0.0806	0.156	-0.017	0.429	28.99	0.051	0.203	98	100	-0.716	0.06	31.68	22.77	6.93
ECCAONPG_00125	0.3871	0.0215	0.6542	0.1263	0.145	-0.201	0.292	29.96	0.117	0.32	120	123	-0.220325	0.03252	43.55	37.9	13.71
ECCAONPG_00126	0.4727	0	0.7	0.1207	0.161	-0.116	0.354	32.56	0.085	0.204	82	85	-0.404706	0.035294	26.74	22.09	11.63
ECCAONPG_00127	0.4595	0	0.7222	0.125	0.151	-0.046	0.387	24.78	0.097	0.193	62	64	-0.934375	0.03125	26.15	18.46	13.85
ECCAONPG_00128	0.4947	0.0105	0.6372	0.1	0.184	-0.116	0.354	33.95	0.085	0.326	130	137	-0.653285	0.072993	47.1	36.96	13.04
ECCAONPG_00129	0.491	0.0299	0.6467	0.1019	0.163	-0.11	0.356	32.73	0.095	0.289	222	231	-0.390043	0.069264	41.81	31.47	12.93
ECCAONPG_00130	0.4643	0.0119	0.6947	0.0741	0.14	-0.174	0.321	30.09	0.063	0.256	112	116	-0.472414	0.043103	31.62	35.04	9.4
ECCAONPG_00131	0.5821	0	0.625	0.0857	0.195	0.026	0.442	30.42	0.063	0.281	95	101	-0.805941	0.069307	38.24	33.33	11.76
ECCAONPG_00132	0.4739	0.0095	0.6204	0.1429	0.118	-0.219	0.297	33.32	0.11	0.32	263	268	-0.796642	0.048507	41.26	41.64	12.64
ECCAONPG_00133	0.4237	0.0169	0.7273	0.0959	0.192	0.049	0.438	29.03	0.09	0.228	89	92	-0.504348	0.065217	32.26	24.73	11.83
ECCAONPG_00134	0.4126	0.007	0.6686	0.1631	0.118	-0.231	0.286	33.04	0.122	0.257	196	204	-0.52549	0.04902	28.29	32.68	15.61
ECCAONPG_00135	0.4583	0.0069	0.6467	0.1606	0.117	-0.241	0.294	31.27	0.117	0.27	197	205	-0.443414	0.039024	34.47	31.55	15.05
ECCAONPG_00136	0.4026	0	0.6744	0.1757	0.166	-0.247	0.265	31.06	0.127	0.308	102	104	-0.468269	0.028846	46.67	30.48	14.29
ECCAONPG_00137	0.3831	0.0097	0.7469	0.089	0.134	-0.208	0.296	28.42	0.073	0.323	385	397	-0.21738	0.057935	49.5	37.19	10.05
ECCAONPG_00139	0.3694	0.036	0.7561	0.1009	0.136	-0.117	0.356	28.97	0.101	0.287	149	157	-0.659236	0.063694	37.34	33.54	14.56
ECCAONPG_00140	0.3922	0.0196	0.7115	0.0722	0.11	-0.208	0.293	27.61	0.073	0.312	123	124	-0.776613	0.048387	37.6	47.2	8
ECCAONPG_00142	0.4527	0.0079	0.7311	0.0873	0.134	-0.229	0.286	29.33	0.067	0.269	1322	1363	-0.382979	0.066031	40.25	31.01	9.46
ECCAONPG_00143	0.4444	0	0.7203	0.13	0.227	0.036	0.446	28.2	0.1	0.221	130	134	-0.552985	0.029851	37.78	15.56	12.59
ECCAONPG_00144	0.3761	0.0092	0.8583	0.0722	0.098	-0.129	0.335	25.21	0.051	0.143	158	165	-0.200606	0.060606	18.67	15.06	9.04
ECCAONPG_00145	0.4227	0.0103	0.775	0.0526	0.128	-0.159	0.336	27.01	0.043	0.23	140	145	-0.317242	0.034483	32.88	28.08	7.53
ECCAONPG_00146	0.4634	0	0.7737	0.0603	0.138	-0.156	0.324	28.63	0.041	0.213	170	174	-0.451724	0.097701	33.14	24	6.29
ECCAONPG_00152	0.4458	0	0.7209	0.0625	0.07	-0.361	0.166	28.84	0.033	0.171	271	284	1.12782	0.123239	19.3	24.21	7.72
ECCAONPG_00153	0.3678	0	0.8125	0.0444	0.056	-0.363	0.162	24.31	0.02	0.152	99	105	1.61333	0.104762	21.7	16.04	7.55
ECCAONPG_00154	0.4684	0.0063	0.7111	0.0714	0.084	-0.328	0.185	27.39	0.045	0.173	178	187	1.18449	0.128342	20.21	22.87	9.04
ECCAONPG_00155	0.4926	0.0037	0.6592	0.0994	0.1	-0.363	0.189	30.05	0.062	0.255	599	649	0.703544	0.172573	30	32.92	13.38
ECCAONPG_00156	0.5176	0.005	0.7208	0.0637	0.117	-0.199	0.289	27.66	0.043	0.185	256	272	0.087132	0.125	23.08	22.34	9.89
ECCAONPG_00158	0.625	0	0.6491	0.0192	0.231	0.15	0.515	24.73	0.015	0.286	68	71	-1.28169	0.112676	38.89	40.28	5.56
ECCAONPG_00159	0.6338	0.0775	0.5378	0.0157	0.169	-0.171	0.321	35.23	0.075	0.242	333	337	0.068249	0.118694	33.43	30.47	8.58
ECCAONPG_00161	0.4886	0.0142	0.7064	0.0696	0.107	-0.239	0.278	31.7	0.055	0.239	439	454	-0.231938	0.059471	33.19	30.11	8.57
ECCAONPG_00162	0.4952	0.0286	0.7905	0.0988	0.114	-0.185	0.329	32.8	0.075	0.161	146	147	-0.614286	0.115646	22.3	17.57	8.11
ECCAONPG_00163	0.4815	0.0185	0.7368	0.0625	0.147	-0.124	0.347	27.78	0.056	0.205	72	73	-0.594521	0.109589	24.32	29.73	6.76
ECCAONPG_00164	0.5405	0.0135	0.7143	0.1154	0.103	-0.16	0.314	28.56	0.069	0.12	102	103	0.021359	0.07767	19.23	8.65	7.69
ECCAONPG_00168	0.4786	0.0214	0.6965	0.1344	0.129	-0.286	0.262	31.04	0.104	0.274	836	870	-0.536896	0.112644	36.05	32.03	13.89
ECCAONPG_00169	0.3982	0.0088	0.7149	0.1127	0.134	-0.229	0.273	29.87	0.09	0.271	289	299	-0.01204	0.056856	37	32	12.33
ECCAONPG_00171	0.4353	0.0345	0.7074	0.1071	0.116	-0.198	0.308	32.11	0.099	0.268	292	309	-0.313592	0.093851	32.9	32.26	14.84
ECCAONPG_00173	0.4018	0.0045	0.6269	0.1772	0.077	-0.305	0.192	34.32	0.118	0.254	245	256	0.973047	0.117188	27.63	32.68	15.95
ECCAONPG_00177	0.4737	0.193	0.5455	0.0233	0.2	0.064	0.449	46.59	0.174	0.301	69	72	-0.25	0.055556	38.36	30.14	20.55
ECCAONPG_00178	0.662	0.0767	0.6009	0.011	0.172	-0.221	0.307	33.58	0.069	0.206	348	355	-0.135493	0.169014	28.09	24.72	8.71
ECCAONPG_00179	0.5032	0.0223	0.6898	0.1097	0.12	-0.227	0.287	33.23	0.083	0.21	400	412	-0.05534	0.104369	27.36	24.46	10.9
ECCAONPG_00180	0.5525	0.0195	0.7719	0.0751	0.119	-0.301	0.253	29.7	0.054	0.137	336	342	-0.290936	0.108187	18.37	15.74	7
ECCAONPG_00182	0.5114	0.0114	0.6648	0.1351	0.149	-0.186	0.33	33.39	0.097	0.257	455	473	-0.289006	0.122622	31.86	32.07	13.08
ECCAONPG_00184	0.473	0.0169	0.7609	0.0612	0.116	-0.206	0.288	32.89	0.052	0.212	386	391	-0.145524	0.094629	33.67	23.47	6.38
ECCAONPG_00185	0.5844	0	0.7273	0.0448	0.161	-0.131	0.337	25.64	0.029	0.202	104	114	-0.470175	0.157895	26.09	23.48	11.3
ECCAONPG_00189	0.4979	0.0253	0.6644	0.122	0.139	-0.22	0.303	32.91	0.099	0.267	585	609	-0.260755	0.083744	32.46	33.93	13.44
ECCAONPG_00190	0.4595	0.0101	0.7107	0.0904	0.118	-0.206	0.288	31.23	0.069	0.248	754	772	-0.219819	0.079016	35.19	30.01	9.06
ECCAONPG_00191	0.5601	0.0909	0.6678	0.0125	0.148	-0.13	0.34	32.04	0.08	0.192	426	436	-0.25367	0.135321	24.49	22.88	10.07
ECCAONPG_00195	0.4924	0.0214	0.6487	0.1264	0.149	-0.216	0.298	33.93	0.099	0.254	406	418	0.002392	0.066986	34.13	29.36	12.41
ECCAONPG_00197	0.5569	0.0853	0.6445	0.0213	0.139	-0.158	0.328	32.75	0.081	0.206	827	841	-0.207134	0.091558	27.43	24.7	9.62
ECCAONPG_00198	0.6009	0.0307	0.6717	0.0321	0.146	-0.21	0.301	33.36	0.043	0.213	282	287	-0.259582	0.114983	30.21	27.43	5.9
ECCAONPG_00201	0.6697	0.0092	0.7342	0.0192	0.099	-0.353	0.211	31.75	0.015	0.08	133	137	-0.085402	0.138686	10.87	8.7	4.35
ECCAONPG_00204	0.5695	0.0545	0.5811	0.0216	0.15	-0.154	0.322	32.16	0.06	0.261	432	448	0.227232	0.091518	36.53	32.29	9.35
ECCAONPG_00205	0.5165	0.0137	0.7278	0.0435	0.113	-0.291	0.242	28.87	0.036	0.203	442	458	0.221179	0.126638	26.8	27.02	6.97
ECCAONPG_00212	0.6241	0.0169	0.6215	0.0842	0.14	-0.223	0.294	32.25	0.061	0.211	510	528	-0.4375	0.126894	27.41	26.65	9.26
ECCAONPG_00213	0.5701	0.0271	0.6904	0.0516	0.125	-0.196	0.308	33.45	0.051	0.184	276	281	-0.188968	0.106762	24.11	24.47	6.74
ECCAONPG_00214	0.625	0.0667	0.6042	0.0294	0.147	-0.259	0.273	35.06	0.07	0.202	143	147	-0.1	0.095238	29.05	21.62	9.46
ECCAONPG_00215	0.5885	0.0462	0.6295	0.011	0.145	-0.223	0.289	30.52	0.045	0.24	308	319	0.04953	0.112853	32.81	31.25	7.81
ECCAONPG_00216	0.5722	0.0278	0.7349	0.0565	0.113	-0.298	0.243	31.62	0.051	0.157	448	460	-0.182609	0.147826	20.17	19.09	7.59
ECCAONPG_00218	0.5646	0.0383	0.6768	0.085	0.147	-0.177	0.322	33.27	0.077	0.199	273	278	-0.098921	0.107914	26.88	23.3	9.32
ECCAONPG_00219	0.5224	0.0554	0.5818	0.0447	0.104	-0.213	0.27	33.69	0.076	0.227	422	434	0.861521	0.103687	28.97	28.97	10.11
ECCAONPG_00220	0.5512	0.0551	0.6061	0.0676	0.123	-0.257	0.275	35.2	0.085	0.231	142	144	0.145833	0.104167	29.66	29.66	9.66
ECCAONPG_00222	0.5354	0.0101	0.7204	0.0125	0.126	-0.199	0.311	27.34	0.016	0.227	122	125	-0.6592	0.096	28.57	34.92	3.97
ECCAONPG_00223	0.534	0	0.6697	0.1	0.144	-0.16	0.314	33.62	0.066	0.209	137	142	-0.232394	0.091549	29.37	23.08	9.79
ECCAONPG_00224	0.4485	0.0182	0.6951	0.0746	0.122	-0.191	0.289	32.41	0.065	0.234	201	208	0.239423	0.0625	31.1	29.19	9.57
ECCAONPG_00225	0.6087	0.029	0.7115	0	0.102	-0.281	0.222	26.67	0.025	0.106	81	82	-0.118293	0.085366	15.66	12.05	3.61
ECCAONPG_00226	0.5964	0.0558	0.6231	0.023	0.154	-0.201	0.318	31.11	0.06	0.224	468	475	-0.075789	0.124211	27.94	31.72	7.35
ECCAONPG_00227	0.575	0.0583	0.695	0.0224	0.145	-0.165	0.325	32.63	0.057	0.176	471	478	-0.312761	0.100418	23.59	22.34	7.1
ECCAONPG_00228	0.6181	0.0503	0.6444	0.0366	0.142	-0.274	0.272	32.3	0.061	0.191	478	486	-0.082716	0.162551	23.61	26.08	7.6
ECCAONPG_00229	0.5852	0.0524	0.6754	0.029	0.121	-0.222	0.29	33.86	0.057	0.16	279	284	0.019366	0.137324	19.3	21.05	7.37
ECCAONPG_00230	0.5949	0.0547	0.6957	0.0121	0.125	-0.304	0.253	30.3	0.052	0.164	364	377	0.065783	0.204244	16.93	23.81	8.47
ECCAONPG_00232	0.5946	0.0232	0.5749	0.03	0.176	-0.131	0.338	28.55	0.039	0.265	308	315	0.074921	0.047619	38.61	34.49	6.01
ECCAONPG_00233	0.5986	0.0282	0.6906	0.0388	0.13	-0.162	0.323	29.9	0.042	0.172	189	190	-0.207895	0.084211	29.32	17.28	4.71
ECCAONPG_00236	0.6036	0.0225	0.6632	0.0338	0.136	-0.22	0.285	28.73	0.037	0.162	270	271	0.14059	0.118081	23.9	20.59	4.04
ECCAONPG_00237	0.5162	0.0217	0.7092	0.0354	0.118	-0.197	0.302	29.86	0.039	0.186	334	340	0.129118	0.091176	24.05	26.1	5.57
ECCAONPG_00238	0.6101	0.0377	0.6222	0.03	0.147	-0.255	0.268	33.37	0.047	0.212	190	192	0.095313	0.09375	32.12	25.39	5.7
ECCAONPG_00239	0.5438	0.0232	0.6639	0.0632	0.123	-0.204	0.294	33.12	0.057	0.226	477	492	-0.196951	0.101626	31.64	27.38	8.52
ECCAONPG_00247	0.5987	0.0127	0.6633	0.0165	0.145	-0.199	0.312	30.66	0.02	0.24	391	405	-0.377531	0.108642	34.48	32.02	5.42
ECCAONPG_00248	0.6087	0.029	0.5595	0.0417	0.236	0.142	0.489	33.14	0.053	0.33	94	96	-0.251042	0.020833	59.79	30.93	7.22
ECCAONPG_00249	0.5653	0.0285	0.5902	0.0373	0.198	-0.016	0.417	30.96	0.051	0.324	530	551	-0.234301	0.027223	50.36	38.04	8.7
ECCAONPG_00250	0.5825	0.0284	0.6455	0.0387	0.176	-0.102	0.357	32.25	0.047	0.244	493	505	-0.368515	0.059406	38.93	27.08	6.92
ECCAONPG_00251	0.5444	0.0139	0.6161	0.0609	0.131	-0.22	0.289	30.49	0.052	0.273	425	439	-0.055581	0.059226	37.05	36.59	8.41
ECCAONPG_00252	0.5448	0.0072	0.7216	0.0268	0.149	-0.212	0.3	27.99	0.022	0.225	357	366	-0.307104	0.095628	33.51	29.16	4.63
ECCAONPG_00253	0.5981	0.017	0.5902	0.0608	0.167	-0.121	0.345	32.17	0.054	0.26	803	827	-0.271221	0.067715	39.25	30.56	8.09
ECCAONPG_00256	0.567	0.0115	0.7037	0.0243	0.148	-0.223	0.297	30.29	0.024	0.231	327	338	-0.298225	0.091716	33.92	29.5	5.6
ECCAONPG_00257	0.5648	0.0278	0.6636	0.012	0.15	-0.215	0.301	27.48	0.029	0.224	136	140	0.004286	0.05	31.21	29.79	5.67
ECCAONPG_00259	0.5654	0.0187	0.7194	0.0694	0.118	-0.255	0.283	33.1	0.051	0.165	276	283	-0.24841	0.095406	20.77	21.13	7.39
ECCAONPG_00261	0.5492	0.0164	0.7661	0.0449	0.114	-0.197	0.298	29.67	0.036	0.11	168	172	-0.097674	0.104651	14.45	12.72	5.78
ECCAONPG_00262	0.4434	0.0283	0.8487	0.0222	0.146	-0.081	0.373	25.54	0.033	0.169	153	156	-0.207051	0.057692	27.39	17.83	5.1
ECCAONPG_00265	0.5378	0.0216	0.6933	0.0489	0.131	-0.196	0.309	31.45	0.047	0.223	598	606	-0.276898	0.09736	32.45	28.5	5.93
ECCAONPG_00267	0.5	0.0185	0.7006	0.0648	0.091	-0.23	0.259	28.23	0.05	0.168	201	210	0.495714	0.142857	17.54	23.7	9
ECCAONPG_00268	0.5663	0.0482	0.7612	0.0889	0.11	-0.272	0.255	34.94	0.075	0.09	106	108	0.081481	0.194444	10.09	7.34	9.17
ECCAONPG_00269	0.7667	0.0333	0.4857	0.0323	0.222	0.131	0.5	26.33	0.048	0.242	42	44	-1.38409	0.045455	24.44	37.78	8.89
ECCAONPG_00271	0.5367	0.0577	0.7164	0.0241	0.138	-0.2	0.31	31.13	0.059	0.2	729	745	-0.288054	0.097987	27.61	24.4	7.91
ECCAONPG_00273	0.6376	0.0138	0.6825	0.047	0.138	-0.304	0.255	28.72	0.036	0.2	278	287	-0.308711	0.149826	28.47	24.65	6.6
ECCAONPG_00274	0.5752	0.0316	0.6667	0.0255	0.165	-0.147	0.337	30.42	0.041	0.223	514	523	-0.050669	0.101338	33.02	28.05	5.73
ECCAONPG_00275	0.6095	0.0429	0.6404	0.0362	0.13	-0.247	0.277	34.58	0.055	0.175	256	259	-0.090734	0.138996	22.69	23.08	6.54
ECCAONPG_00276	0.505	0.0198	0.7143	0.0213	0.084	-0.465	0.128	27.38	0.028	0.189	109	113	1.33186	0.212389	24.56	25.44	6.14
ECCAONPG_00277	0.5741	0.0309	0.6781	0.0238	0.137	-0.258	0.265	29.93	0.04	0.257	200	213	-0.370423	0.112676	34.58	32.24	9.81
ECCAONPG_00278	0.5901	0.0451	0.6475	0.0285	0.143	-0.246	0.278	31.6	0.054	0.257	553	587	-0.350596	0.139693	34.86	31.29	10.88
ECCAONPG_00279	0.5736	0.0233	0.6638	0.0581	0.128	-0.261	0.27	32.52	0.05	0.205	159	164	-0.014024	0.079268	26.67	26.67	7.88
ECCAONPG_00280	0.5788	0.0229	0.6254	0.0302	0.135	-0.181	0.316	30.45	0.039	0.272	415	432	-0.162037	0.085648	35.8	37.88	7.62
ECCAONPG_00281	0.635	0.0196	0.6242	0.0355	0.144	-0.263	0.279	30.27	0.036	0.235	857	884	-0.28948	0.10181	31.3	32.66	6.55
ECCAONPG_00282	0.6029	0.0221	0.55	0.0563	0.115	-0.303	0.227	29.76	0.05	0.228	300	313	0.83738	0.172524	29.3	29.94	8.92
ECCAONPG_00283	0.6042	0	0.6515	0.0354	0.189	-0.174	0.316	31.33	0.023	0.257	177	179	-0.077095	0.122905	36.67	36.67	3.33
ECCAONPG_00284	0.5338	0.0203	0.56	0.0326	0.103	-0.246	0.219	30.65	0.039	0.203	155	161	1.48137	0.099379	24.69	28.4	7.41
ECCAONPG_00285	0.5647	0	0.5658	0.0755	0.1	-0.257	0.232	26.5	0.042	0.227	95	100	1.344	0.12	31.68	27.72	8.91
ECCAONPG_00286	0.5753	0.0108	0.6032	0.0386	0.098	-0.343	0.193	31.17	0.03	0.188	605	631	1.02631	0.14897	22.47	27.06	6.96
ECCAONPG_00293	0.5552	0.0103	0.5889	0.0452	0.114	-0.277	0.211	30.3	0.037	0.227	322	334	1.10719	0.11976	31.94	28.66	7.16
ECCAONPG_00295	0.5809	0	0.7656	0.0093	0.138	-0.221	0.281	24.94	0.006	0.151	178	181	-0.018785	0.121547	23.63	19.23	2.2
ECCAONPG_00296	0.6431	0.0141	0.6192	0.0211	0.142	-0.228	0.284	30.99	0.024	0.204	338	348	-0.079023	0.12931	28.94	26.93	5.16
ECCAONPG_00297	0.6238	0.0238	0.6075	0.0065	0.182	-0.214	0.308	27.36	0.024	0.267	250	255	-0.074118	0.078431	41.02	34.38	4.3
ECCAONPG_00298	0.603	0.0101	0.6279	0.0168	0.116	-0.249	0.267	29.14	0.017	0.198	232	237	0.259494	0.084388	28.99	26.47	3.78
ECCAONPG_00299	0.681	0	0.5986	0.0446	0.156	-0.223	0.299	28.83	0.025	0.212	201	208	-0.127404	0.129808	31.58	25.84	5.74
ECCAONPG_00300	0.6688	0.0064	0.5821	0.0357	0.151	-0.177	0.33	30.37	0.027	0.241	188	195	-0.331795	0.102564	35.2	30.61	6.12
ECCAONPG_00305	0.6139	0.0198	0.703	0.0395	0.168	-0.12	0.362	32.28	0.036	0.177	138	143	-0.373427	0.153846	22.22	24.31	6.94
ECCAONPG_00306	0.6434	0.0155	0.6744	0.0093	0.173	-0.085	0.376	30.87	0.017	0.2	173	178	-0.416292	0.08427	32.96	22.35	5.03

## Sheet: PeMo
CDS	T3	C3	A3	G3	CAI	CBI	Fop	ENC	GC3s	GC	L_sym	L_aa	Gravy	Aromo	GC1	GC2	GC3
ECIEDBMP_00001	0.5777	0.0378	0.6222	0.0393	0.197	-0.083	0.382	32.16	0.057	0.289	618	631	-0.488907	0.042789	45.89	33.07	7.59
ECIEDBMP_00002	0.614	0.0588	0.6314	0.0362	0.183	-0.158	0.347	33.28	0.068	0.272	352	356	-0.792697	0.081461	40.62	32.77	7.84
ECIEDBMP_00003	0.5693	0.0277	0.6218	0.0611	0.171	-0.133	0.348	30.7	0.061	0.253	687	705	-0.159575	0.066667	37.68	29.75	8.5
ECIEDBMP_00004	0.6462	0.0462	0.6032	0.0926	0.175	-0.103	0.364	41.07	0.091	0.196	88	90	-0.733333	0.1	28.57	18.68	10.99
ECIEDBMP_00005	0.618	0.0225	0.6835	0	0.122	-0.246	0.27	26.61	0.018	0.15	111	113	-0.288496	0.106195	22.81	18.42	3.51
ECIEDBMP_00006	0.5806	0.0165	0.6271	0.0665	0.163	-0.141	0.331	31.18	0.054	0.234	698	707	-0.123621	0.049505	38.7	24.72	6.64
ECIEDBMP_00007	0.6327	0.0278	0.6118	0.0474	0.174	-0.088	0.369	32.02	0.05	0.226	423	433	-0.220092	0.078522	35.25	25.12	7.14
ECIEDBMP_00011	0.5589	0.0236	0.6291	0.0585	0.147	-0.179	0.316	32.6	0.057	0.271	579	600	-0.114833	0.076667	39.6	32.61	8.99
ECIEDBMP_00012	0.6207	0.0259	0.6328	0.0291	0.201	-0.009	0.421	32.68	0.038	0.23	159	161	-0.491925	0.043478	38.27	25.31	4.94
ECIEDBMP_00014	0.598	0.0399	0.61	0.0429	0.143	-0.231	0.29	32.57	0.058	0.234	359	361	-0.183934	0.091413	32.04	31.49	6.63
ECIEDBMP_00016	0.5114	0.017	0.6389	0.0211	0.086	-0.34	0.182	28.89	0.027	0.195	187	193	1.11244	0.103627	23.2	29.38	5.67
ECIEDBMP_00018	0.5294	0.0346	0.656	0.0711	0.119	-0.248	0.273	32.47	0.07	0.218	341	346	0.172543	0.095376	26.51	30.26	8.36
ECIEDBMP_00020	0.5833	0.0714	0.5964	0.0455	0.171	-0.072	0.377	33.82	0.084	0.235	215	223	-0.160987	0.067265	32.59	25.89	11.61
ECIEDBMP_00021	0.5707	0.0303	0.7486	0	0.132	-0.187	0.313	28.53	0.023	0.149	256	260	-0.288462	0.080769	21.46	19.16	3.83
ECIEDBMP_00023	0.6082	0.0272	0.6497	0.0304	0.143	-0.186	0.314	30.76	0.039	0.196	917	939	-0.166241	0.106496	27.23	25.32	6.28
ECIEDBMP_00024	0.5994	0.0217	0.7111	0.049	0.117	-0.287	0.261	30.8	0.042	0.167	402	413	-0.242857	0.159806	19.57	23.67	6.76
ECIEDBMP_00025	0.5754	0.0369	0.5976	0.0347	0.175	-0.046	0.383	30.42	0.054	0.286	405	419	-0.301193	0.062053	42.86	34.05	8.57
ECIEDBMP_00026	0.566	0.0347	0.6255	0.0502	0.131	-0.226	0.288	33.78	0.06	0.25	351	361	-0.290859	0.069252	34.53	31.77	8.56
ECIEDBMP_00027	0.5582	0.0377	0.6759	0.0316	0.146	-0.217	0.294	30.28	0.049	0.233	729	759	-0.286957	0.097497	31.58	29.47	8.68
ECIEDBMP_00030	0.5278	0.0208	0.6058	0.0672	0.151	-0.145	0.335	33.2	0.065	0.297	170	173	0.13237	0.057803	43.68	36.78	8.05
ECIEDBMP_00031	0.7	0.06	0.5682	0.0857	0.186	-0.086	0.394	24.77	0.091	0.199	66	67	-0.59403	0.089552	22.06	26.47	10.29
ECIEDBMP_00032	0.6591	0.0227	0.6129	0.0435	0.148	-0.164	0.329	29.23	0.041	0.174	170	172	-0.246512	0.116279	24.86	21.97	5.2
ECIEDBMP_00033	0.5724	0.0303	0.6404	0.0537	0.124	-0.234	0.277	29.69	0.055	0.196	361	368	0.082065	0.100543	26.02	25.2	7.32
ECIEDBMP_00034	0.5046	0.0276	0.6058	0.054	0.13	-0.171	0.297	32.66	0.062	0.28	502	536	0.553358	0.100746	34.82	36.87	12.1
ECIEDBMP_00035	0.5913	0.0342	0.5865	0.0401	0.158	-0.159	0.318	32.51	0.055	0.282	532	544	-0.309743	0.068015	42.75	34.13	7.52
ECIEDBMP_00037	0.5965	0.0175	0.75	0.0263	0.137	-0.181	0.32	34.08	0.027	0.147	75	77	-0.338961	0.077922	25.64	12.82	5.13
ECIEDBMP_00040	0.5853	0.0261	0.6138	0.0732	0.143	-0.213	0.292	33.31	0.065	0.245	521	541	-0.107024	0.109057	34.5	28.78	9.96
ECIEDBMP_00041	0.5577	0.1154	0.5882	0.0213	0.24	-0.114	0.394	30.55	0.106	0.353	66	68	-0.308824	0.117647	52.17	39.13	13.04
ECIEDBMP_00042	0.5953	0.0268	0.5803	0.0345	0.164	-0.171	0.326	32.02	0.045	0.292	353	361	-0.253186	0.074792	41.99	38.95	6.63
ECIEDBMP_00043	0.6	0.0293	0.5444	0.0805	0.186	-0.146	0.34	34.55	0.078	0.311	450	468	-0.184829	0.061966	43.92	37.95	11.51
ECIEDBMP_00044	0.6606	0.0303	0.6042	0.0256	0.165	-0.186	0.314	32.88	0.039	0.21	204	208	-0.2125	0.129808	31.1	25.84	5.74
ECIEDBMP_00045	0.5589	0.037	0.6137	0.0215	0.159	-0.117	0.341	30.84	0.045	0.266	352	363	0.012121	0.07438	38.74	33.52	7.42
ECIEDBMP_00046	0.6321	0.0179	0.5338	0.0731	0.149	-0.168	0.321	32.54	0.062	0.273	340	364	-0.075549	0.076923	35.62	33.97	12.33
ECIEDBMP_00047	0.6154	0.0452	0.5602	0.0446	0.16	-0.23	0.292	31.86	0.065	0.28	260	269	-0.226022	0.118959	38.52	35.56	9.63
ECIEDBMP_00048	0.6897	0.0172	0.5172	0.0484	0.193	-0.159	0.328	33.14	0.044	0.262	204	211	0.016588	0.118483	38.21	32.55	7.55
ECIEDBMP_00049	0.48	0.0229	0.6169	0.0556	0.107	-0.22	0.253	33.16	0.058	0.278	190	200	1.1175	0.115	35.82	36.82	10.45
ECIEDBMP_00050	0.5915	0.0305	0.6278	0.0421	0.16	-0.121	0.34	32.22	0.051	0.248	409	418	-0.286842	0.069378	37.95	29.12	7.4
ECIEDBMP_00053	0.625	0.0526	0.5985	0.055	0.17	-0.166	0.324	30.81	0.074	0.216	188	190	-0.328948	0.078947	31.41	25.13	8.38
ECIEDBMP_00054	0.5714	0.0536	0.6489	0.0282	0.129	-0.267	0.256	32.18	0.06	0.216	133	139	-0.046043	0.136691	28.57	25.71	10.71
ECIEDBMP_00055	0.5455	0.0545	0.6699	0.0471	0.135	-0.186	0.317	29.46	0.072	0.235	139	146	-0.276027	0.116438	28.57	29.93	12.24
ECIEDBMP_00058	0.5949	0.0332	0.5996	0.0508	0.146	-0.196	0.299	32.44	0.058	0.238	760	778	-0.055527	0.109255	33.5	30.04	7.96
ECIEDBMP_00059	0.6107	0.0191	0.594	0.0816	0.146	-0.194	0.303	32.74	0.066	0.257	320	330	-0.294849	0.112121	37.16	30.51	9.37
ECIEDBMP_00060	0.6742	0.0449	0.4881	0.087	0.185	-0.061	0.396	33.38	0.09	0.27	111	115	-0.757391	0.130435	34.48	33.62	12.07
ECIEDBMP_00061	0.6739	0.0435	0.5957	0	0.213	0.108	0.492	25.99	0.033	0.206	61	63	-1.05556	0.095238	23.44	31.25	6.25
ECIEDBMP_00062	0.5352	0.0141	0.7079	0.0513	0.165	-0.072	0.377	32.17	0.047	0.252	106	110	-0.794545	0.063636	41.44	25.23	9.01
ECIEDBMP_00063	0.6195	0.0302	0.5848	0.0492	0.154	-0.148	0.324	31.09	0.054	0.239	534	551	-0.168058	0.08167	35.33	27.9	8.33
ECIEDBMP_00067	0.6212	0.0394	0.5862	0.0328	0.179	-0.12	0.356	31.36	0.053	0.261	396	404	-0.031931	0.108911	38.27	32.59	7.16
ECIEDBMP_00070	0.7368	0.0526	0.475	0	0.224	-0.257	0.281	33.5	0.047	0.303	64	65	0.093846	0.046154	40.91	42.42	6.06
ECIEDBMP_00071	0.5352	0.0235	0.6364	0.0698	0.148	-0.196	0.299	33.25	0.064	0.268	264	269	-0.15316	0.074349	40	32.22	8.15
ECIEDBMP_00072	0.5666	0.0588	0.5556	0.0697	0.164	-0.171	0.327	33.68	0.095	0.316	379	393	-0.127226	0.081425	44.67	37.06	12.69
ECIEDBMP_00073	0.6045	0.0373	0.6339	0.0488	0.132	-0.189	0.298	29.6	0.056	0.202	161	165	0.021212	0.115152	32.53	20.48	7.83
ECIEDBMP_00076	0.5627	0.0613	0.4823	0.1485	0.191	-0.09	0.368	37.88	0.149	0.323	456	471	0.200212	0.055202	44.49	34.75	17.8
ECIEDBMP_00078	0.5859	0.0598	0.5347	0.1282	0.193	-0.139	0.35	37.85	0.132	0.308	831	867	-0.39158	0.10496	42.74	32.6	16.82
ECIEDBMP_00079	0.5543	0.0641	0.5603	0.1193	0.166	-0.126	0.337	36.87	0.126	0.272	451	470	-0.262553	0.108511	35.46	29.72	16.14
ECIEDBMP_00087	0.5625	0.0208	0.6415	0.1111	0.142	-0.096	0.373	25.82	0.09	0.254	67	71	-1.15915	0.084507	29.17	31.94	13.89
ECIEDBMP_00088	0.6193	0.0138	0.5941	0.0734	0.162	-0.146	0.332	33.46	0.059	0.273	271	280	-0.587857	0.092857	41.64	30.96	8.9
ECIEDBMP_00089	0.6415	0.0818	0.52	0.0095	0.161	-0.145	0.32	34.07	0.077	0.238	181	185	0.072973	0.145946	32.26	29.03	10.22
ECIEDBMP_00092	0.5794	0.0265	0.5701	0.1107	0.147	-0.228	0.289	33.83	0.09	0.274	446	460	-0.03913	0.097826	36.88	33.41	11.71
ECIEDBMP_00093	0.5171	0.0171	0.5821	0.1338	0.135	-0.232	0.28	33.91	0.1	0.288	418	426	0.135916	0.061033	40.05	34.43	11.71
ECIEDBMP_00094	0.6023	0.0227	0.5579	0.0759	0.166	-0.055	0.395	37.27	0.07	0.27	114	116	-0.509483	0.068966	37.61	34.19	8.55
ECIEDBMP_00095	0.6102	0	0.5179	0.2245	0.134	-0.193	0.316	31.3	0.145	0.266	76	79	-0.83038	0.139241	27.5	33.75	18.75
ECIEDBMP_00096	0.5534	0.0198	0.5817	0.136	0.19	-0.15	0.34	36.13	0.109	0.293	329	338	-0.16716	0.091716	43.36	30.97	13.27
ECIEDBMP_00097	0.4104	0.0299	0.6667	0.1296	0.129	-0.29	0.233	34.22	0.113	0.288	159	161	0.124224	0.037267	41.98	31.48	12.35
ECIEDBMP_00098	0.5255	0.0333	0.6051	0.115	0.168	-0.217	0.298	35.02	0.105	0.307	554	578	-0.085294	0.093426	43.18	34.72	14.16
ECIEDBMP_00099	0.6141	0.0435	0.4713	0.0476	0.15	-0.097	0.338	28.75	0.07	0.259	201	207	0.944927	0.111111	34.13	34.13	9.62
ECIEDBMP_00104	0.5091	0.0545	0.6032	0.1455	0.209	-0.085	0.377	36.88	0.143	0.272	77	81	-0.851852	0.049383	31.71	30.49	19.51
ECIEDBMP_00105	0.543	0.0156	0.5896	0.1402	0.134	-0.211	0.296	33.06	0.106	0.267	321	331	-0.225982	0.096677	34.94	31.63	13.25
ECIEDBMP_00106	0.5143	0.0429	0.5909	0.1	0.147	-0.152	0.345	35.69	0.107	0.314	84	85	-0.682353	0.058824	40.7	40.7	12.79
ECIEDBMP_00107	0.5156	0	0.7209	0.1194	0.146	-0.164	0.34	29.99	0.078	0.216	103	105	-0.599048	0.07619	36.79	18.87	9.43
ECIEDBMP_00109	0.5055	0.011	0.6517	0.1013	0.147	-0.143	0.327	29.56	0.08	0.259	113	116	-0.44569	0.077586	32.48	34.19	10.26
ECIEDBMP_00110	0.4921	0.0079	0.6299	0.1382	0.136	-0.236	0.265	34.3	0.101	0.297	317	325	-0.249231	0.04	46.01	30.67	12.27
ECIEDBMP_00111	0.4834	0.0331	0.6098	0.1597	0.157	-0.113	0.353	35.28	0.139	0.285	201	207	-0.525121	0.072464	37.5	31.25	16.35
ECIEDBMP_00112	0.422	0.0183	0.6931	0.0682	0.106	-0.321	0.25	31.09	0.065	0.349	124	126	-0.394444	0.047619	44.88	51.18	7.87
ECIEDBMP_00113	0.4545	0.0101	0.6907	0.1	0.092	-0.338	0.215	28.39	0.074	0.276	121	122	-0.461475	0.04918	37.4	36.59	8.13
ECIEDBMP_00114	0.32	0.04	0.7143	0.2174	0.096	-0.155	0.324	38.93	0.176	0.306	34	37	-0.586486	0	31.58	34.21	26.32
ECIEDBMP_00115	0.4649	0.013	0.6189	0.1382	0.093	-0.33	0.21	31.53	0.098	0.249	438	456	0.648026	0.114035	28.23	33.04	13.35
ECIEDBMP_00116	0.4118	0.0196	0.608	0.2075	0.126	-0.151	0.338	40.12	0.169	0.291	142	142	-0.492254	0.042254	34.97	35.66	16.78
ECIEDBMP_00118	0.4385	0	0.6812	0.1391	0.128	-0.218	0.305	30.47	0.096	0.279	167	171	-0.083626	0.087719	37.79	33.72	11.63
ECIEDBMP_00119	0.4815	0.0123	0.701	0.0588	0.217	0.053	0.451	32.95	0.053	0.259	113	116	-0.511207	0.043103	37.61	31.62	7.69
ECIEDBMP_00120	0.5	0.0231	0.6549	0.0855	0.126	-0.114	0.345	32.81	0.076	0.251	171	175	-0.338857	0.062857	35.23	30.11	9.66
ECIEDBMP_00121	0.4839	0.0108	0.6571	0.1034	0.151	-0.173	0.323	33.51	0.081	0.256	124	129	-0.317829	0.062016	33.08	31.54	12.31
ECIEDBMP_00122	0.4444	0.0278	0.679	0.1	0.092	-0.284	0.25	30.21	0.094	0.274	96	101	-0.849505	0.079208	28.43	39.22	13.73
ECIEDBMP_00123	0.5	0.0156	0.6296	0.1101	0.119	-0.194	0.301	32.94	0.086	0.256	163	168	-0.232738	0.065476	33.14	31.95	11.24
ECIEDBMP_00124	0.4923	0	0.7625	0.082	0.156	-0.021	0.429	29.6	0.051	0.203	98	100	-0.733	0.06	30.69	23.76	6.93
ECIEDBMP_00125	0.3763	0.0215	0.6449	0.1474	0.145	-0.201	0.292	31.35	0.133	0.325	120	123	-0.220325	0.03252	43.55	37.9	15.32
ECIEDBMP_00126	0.4727	0.0182	0.6857	0.1207	0.17	-0.074	0.378	34.07	0.098	0.208	82	85	-0.404706	0.035294	26.74	23.26	12.79
ECIEDBMP_00127	0.4595	0	0.7222	0.125	0.151	-0.046	0.387	24.78	0.097	0.193	62	64	-0.934375	0.03125	26.15	18.46	13.85
ECIEDBMP_00128	0.4632	0.0526	0.6283	0.099	0.18	-0.101	0.362	37.13	0.115	0.336	130	137	-0.677372	0.072993	47.1	36.96	15.94
ECIEDBMP_00129	0.4663	0.0245	0.6374	0.1355	0.156	-0.124	0.346	33.17	0.115	0.296	217	226	-0.370796	0.066372	41.85	31.72	14.98
ECIEDBMP_00130	0.4699	0.012	0.7222	0.0519	0.132	-0.195	0.312	29.23	0.046	0.248	109	113	-0.535398	0.044248	30.7	35.09	7.89
ECIEDBMP_00131	0.5588	0.0294	0.6098	0.0986	0.185	0.064	0.464	31.99	0.093	0.288	97	103	-0.868932	0.067961	37.5	33.65	14.42
ECIEDBMP_00132	0.4597	0.0095	0.6389	0.1383	0.118	-0.213	0.3	33.63	0.106	0.32	263	268	-0.792537	0.048507	41.64	41.64	12.27
ECIEDBMP_00133	0.4068	0.0339	0.7273	0.0959	0.195	0.054	0.438	29.06	0.101	0.232	89	92	-0.45	0.065217	33.33	23.66	12.9
ECIEDBMP_00134	0.4184	0.0284	0.655	0.1469	0.128	-0.199	0.306	33.5	0.128	0.261	196	204	-0.492157	0.04902	29.27	32.68	16.1
ECIEDBMP_00135	0.4388	0.0144	0.6522	0.1679	0.112	-0.231	0.3	35.26	0.126	0.267	190	197	-0.36802	0.040609	33.84	30.81	15.66
ECIEDBMP_00136	0.3636	0.026	0.686	0.1757	0.151	-0.247	0.265	33.26	0.147	0.314	102	104	-0.468269	0.028846	46.67	30.48	16.19
ECIEDBMP_00137	0.373	0.0386	0.7287	0.0932	0.14	-0.176	0.314	30.83	0.099	0.333	385	397	-0.206801	0.060453	50	37.19	12.56
ECIEDBMP_00139	0.3423	0.036	0.752	0.1284	0.129	-0.143	0.34	29.35	0.12	0.289	150	157	-0.587261	0.063694	37.34	32.91	16.46
ECIEDBMP_00140	0.3861	0.0198	0.7212	0.0722	0.106	-0.25	0.268	27.44	0.073	0.315	123	124	-0.795968	0.048387	39.2	46.4	8
ECIEDBMP_00142	0.4496	0.0267	0.7179	0.0868	0.141	-0.203	0.301	30.67	0.08	0.275	1317	1359	-0.37844	0.066961	40.51	31.03	10.88
ECIEDBMP_00143	0.4242	0.0152	0.7383	0.1064	0.226	0.072	0.466	28.43	0.093	0.229	118	121	-0.583471	0.033058	39.34	17.21	11.48
ECIEDBMP_00144	0.3645	0.0187	0.8333	0.0792	0.103	-0.08	0.365	25.2	0.063	0.149	159	166	-0.169879	0.060241	19.16	14.97	10.18
ECIEDBMP_00146	0.433	0.0206	0.7647	0.0532	0.125	-0.159	0.336	26.9	0.05	0.228	140	145	-0.335862	0.034483	32.19	27.4	8.22
ECIEDBMP_00147	0.4677	0.0081	0.7647	0.0609	0.134	-0.172	0.312	28.23	0.047	0.211	170	174	-0.411494	0.103448	32.57	23.43	6.86
ECIEDBMP_00153	0.4606	0.0041	0.6995	0.0625	0.07	-0.352	0.174	30.24	0.037	0.18	270	283	1.14311	0.130742	20.42	25.35	8.1
ECIEDBMP_00154	0.4023	0.0115	0.7792	0.0465	0.053	-0.37	0.153	28.29	0.031	0.135	98	101	1.5703	0.108911	19.61	14.71	5.88
ECIEDBMP_00155	0.4487	0.0192	0.7099	0.0918	0.082	-0.336	0.177	27.11	0.069	0.191	175	187	1.18931	0.122995	21.81	22.34	12.77
ECIEDBMP_00156	0.4917	0.0186	0.6481	0.0963	0.102	-0.356	0.193	31.11	0.073	0.256	600	649	0.691988	0.174114	29.54	32.92	14.31
ECIEDBMP_00157	0.4824	0.0302	0.72	0.0745	0.119	-0.191	0.295	33.39	0.07	0.201	258	275	0.125091	0.127273	24.64	22.83	13.04
ECIEDBMP_00159	0.54	0.06	0.6545	0.04	0.213	0.15	0.515	26.4	0.074	0.305	68	71	-1.28169	0.112676	38.89	40.28	11.11
ECIEDBMP_00160	0.6259	0.0769	0.5285	0.0256	0.169	-0.155	0.33	34.5	0.08	0.236	336	341	0.110557	0.11437	30.41	30.7	9.36
ECIEDBMP_00162	0.4914	0.0257	0.6941	0.0704	0.113	-0.206	0.298	33.24	0.064	0.242	436	451	-0.236364	0.059867	32.96	30.09	9.51
ECIEDBMP_00163	0.4742	0.0206	0.7905	0.1059	0.126	-0.157	0.343	32.17	0.079	0.175	140	141	-0.622695	0.120567	25.35	18.31	8.45
ECIEDBMP_00164	0.4815	0.0185	0.7368	0.0625	0.145	-0.128	0.347	28.54	0.056	0.205	72	73	-0.543836	0.109589	24.32	29.73	6.76
ECIEDBMP_00165	0.5455	0.0152	0.7391	0.0638	0.114	-0.152	0.319	27.67	0.044	0.116	91	92	0.122826	0.086957	20.43	8.6	5.38
ECIEDBMP_00169	0.4849	0.0422	0.6815	0.1204	0.135	-0.249	0.285	32.68	0.11	0.275	843	879	-0.505347	0.112628	35.91	31.93	14.66
ECIEDBMP_00170	0.4071	0.0487	0.6752	0.1084	0.14	-0.194	0.297	32.44	0.117	0.282	283	292	-0.023288	0.058219	36.52	33.45	14.68
ECIEDBMP_00172	0.4569	0.0302	0.7031	0.0923	0.121	-0.18	0.318	35.22	0.086	0.264	292	309	-0.261489	0.093851	33.55	31.94	13.55
ECIEDBMP_00174	0.4152	0.0179	0.6244	0.1579	0.084	-0.281	0.213	34.38	0.115	0.25	244	255	1.00823	0.117647	27.73	32.03	15.23
ECIEDBMP_00178	0.4828	0.2069	0.5091	0.0233	0.212	0.064	0.449	42.98	0.188	0.31	69	72	-0.211111	0.055556	38.36	31.51	21.92
ECIEDBMP_00179	0.656	0.0887	0.5973	0.0222	0.176	-0.189	0.327	34.96	0.084	0.204	346	354	-0.159887	0.172316	27.04	23.66	10.42
ECIEDBMP_00180	0.5078	0.0219	0.6967	0.0979	0.117	-0.261	0.264	32.06	0.075	0.206	401	412	0.001699	0.101942	27.85	23.97	9.93
ECIEDBMP_00181	0.5615	0.0269	0.7788	0.052	0.121	-0.293	0.26	31.07	0.047	0.139	338	344	-0.277035	0.116279	18.26	16.81	6.38
ECIEDBMP_00183	0.5142	0.0256	0.6513	0.1322	0.151	-0.193	0.327	34.08	0.105	0.26	455	473	-0.30148	0.122622	31.43	32.49	13.92
ECIEDBMP_00185	0.4747	0.0303	0.7399	0.0697	0.122	-0.189	0.298	33.86	0.067	0.217	386	391	-0.142455	0.094629	33.67	23.47	7.91
ECIEDBMP_00186	0.5556	0.037	0.7123	0.0508	0.131	-0.205	0.291	28.04	0.058	0.19	103	109	-0.20734	0.146789	24.55	21.82	10.91
ECIEDBMP_00190	0.4937	0.0399	0.6422	0.1337	0.14	-0.204	0.312	34.92	0.118	0.274	584	607	-0.253707	0.08402	32.73	34.21	15.13
ECIEDBMP_00191	0.4689	0.0134	0.6992	0.0904	0.119	-0.201	0.291	31.66	0.071	0.249	756	772	-0.213083	0.080311	35.58	30.01	9.06
ECIEDBMP_00192	0.5549	0.0861	0.6777	0.0167	0.149	-0.139	0.337	30.4	0.078	0.193	424	434	-0.279032	0.138249	24.6	23.22	9.89
ECIEDBMP_00196	0.4894	0.0426	0.6456	0.1111	0.146	-0.199	0.309	36.93	0.105	0.253	408	420	-0.015	0.066667	33.49	29.22	13.06
ECIEDBMP_00198	0.5478	0.0866	0.655	0.0235	0.137	-0.152	0.331	33.08	0.083	0.205	829	843	-0.231791	0.09134	27.13	24.53	9.83
ECIEDBMP_00199	0.5844	0.039	0.6716	0.0377	0.14	-0.203	0.302	34.76	0.053	0.211	285	290	-0.228276	0.113793	29.21	27.15	6.87
ECIEDBMP_00202	0.661	0.0339	0.7262	0.0175	0.108	-0.313	0.236	24.38	0.035	0.083	144	148	-0.095946	0.155405	10.74	8.05	6.04
ECIEDBMP_00205	0.5574	0.0656	0.5811	0.0251	0.16	-0.136	0.331	32.97	0.072	0.261	432	448	0.24308	0.091518	36.3	31.4	10.69
ECIEDBMP_00206	0.5205	0.0247	0.7245	0.036	0.113	-0.284	0.247	29.83	0.041	0.208	442	458	0.233406	0.137555	28.32	26.58	7.41
ECIEDBMP_00211	0.6092	0.0267	0.6141	0.0976	0.142	-0.211	0.299	33.49	0.077	0.216	508	526	-0.429278	0.123574	27.13	26.76	10.82
ECIEDBMP_00212	0.5708	0.0398	0.6768	0.0323	0.128	-0.183	0.314	32.87	0.051	0.191	277	283	-0.128975	0.102473	25	25	7.04
ECIEDBMP_00213	0.6311	0.0656	0.596	0.0429	0.152	-0.244	0.286	35.64	0.075	0.201	147	151	-0.154967	0.092715	28.29	21.71	9.87
ECIEDBMP_00214	0.5824	0.0421	0.6416	0.0161	0.148	-0.219	0.293	30.79	0.045	0.241	311	322	0.017081	0.114907	32.51	31.89	7.74
ECIEDBMP_00215	0.5787	0.0225	0.7409	0.0427	0.115	-0.287	0.248	30.76	0.04	0.153	447	460	-0.172609	0.147826	20.17	18.87	6.72
ECIEDBMP_00217	0.5587	0.0423	0.6749	0.0886	0.148	-0.178	0.323	32.04	0.082	0.2	279	285	-0.153333	0.105263	25.87	23.78	10.14
ECIEDBMP_00218	0.504	0.0633	0.5783	0.061	0.105	-0.2	0.277	35.17	0.092	0.234	422	434	0.876959	0.099078	29.43	28.97	11.72
ECIEDBMP_00219	0.5403	0.0484	0.6633	0.0541	0.118	-0.3	0.261	32.26	0.07	0.222	142	144	-0.013194	0.118056	28.28	29.66	8.97
ECIEDBMP_00222	0.505	0.0198	0.7053	0.0617	0.12	-0.201	0.312	26.71	0.056	0.239	125	127	-0.69685	0.110236	29.69	34.38	7.03
ECIEDBMP_00223	0.5146	0	0.6697	0.1222	0.137	-0.16	0.314	38.47	0.08	0.211	137	142	-0.235211	0.091549	28.67	23.08	11.19
ECIEDBMP_00224	0.4524	0.0238	0.7024	0.0584	0.118	-0.186	0.291	33.51	0.058	0.231	206	214	0.23972	0.065421	31.16	28.37	9.3
ECIEDBMP_00225	0.6232	0.0145	0.7018	0	0.101	-0.265	0.238	28.57	0.012	0.098	84	85	-0.185882	0.070588	13.95	12.79	2.33
ECIEDBMP_00226	0.5964	0.0558	0.6208	0.0229	0.153	-0.198	0.318	31.85	0.06	0.228	466	473	-0.069133	0.118393	29.11	31.65	7.38
ECIEDBMP_00227	0.5742	0.0588	0.6997	0.0233	0.145	-0.156	0.331	32.64	0.058	0.175	465	472	-0.267373	0.110169	23.47	21.99	7.19
ECIEDBMP_00228	0.6281	0.0503	0.6384	0.0202	0.146	-0.256	0.282	32.49	0.052	0.189	478	486	-0.092387	0.158436	23.61	26.28	6.78
ECIEDBMP_00229	0.5852	0.0611	0.6495	0.035	0.13	-0.193	0.305	36.26	0.068	0.168	279	284	0.026408	0.137324	20.35	21.4	8.42
ECIEDBMP_00230	0.5852	0.0547	0.697	0.0242	0.124	-0.307	0.25	30.96	0.058	0.167	364	377	0.077454	0.204244	17.2	23.81	8.99
ECIEDBMP_00232	0.5862	0.0383	0.5422	0.0547	0.167	-0.118	0.343	30.44	0.068	0.273	309	315	0.092063	0.04127	38.61	34.49	8.54
ECIEDBMP_00233	0.5857	0.0357	0.7111	0.0505	0.126	-0.197	0.309	29.53	0.053	0.182	188	190	-0.211579	0.094737	31.94	16.23	6.28
ECIEDBMP_00236	0.5973	0.0226	0.6754	0.0272	0.135	-0.213	0.289	28.72	0.033	0.159	270	271	0.159778	0.118081	23.53	20.22	3.68
ECIEDBMP_00237	0.5236	0.0218	0.6972	0.045	0.12	-0.193	0.305	31	0.045	0.188	334	340	0.062647	0.091176	24.05	26.1	6.16
ECIEDBMP_00238	0.5849	0.044	0.6397	0.0297	0.138	-0.255	0.268	32.37	0.053	0.219	190	192	0.070833	0.09375	33.16	25.91	6.22
ECIEDBMP_00239	0.5476	0.0206	0.653	0.0724	0.127	-0.192	0.299	33.29	0.06	0.229	481	493	-0.175253	0.10142	32.59	27.73	8.3
ECIEDBMP_00246	0.586	0.0191	0.6542	0.0327	0.145	-0.192	0.315	32.71	0.036	0.246	391	405	-0.380247	0.108642	34.98	31.77	6.9
ECIEDBMP_00247	0.6	0.0429	0.5476	0.0556	0.229	0.11	0.474	33.73	0.074	0.326	95	97	-0.252577	0.030928	57.14	30.61	10.2
ECIEDBMP_00248	0.5564	0.0408	0.5901	0.0379	0.194	-0.01	0.42	31.55	0.061	0.324	526	545	-0.244771	0.027523	50.18	37.55	9.34
ECIEDBMP_00249	0.5762	0.0284	0.6393	0.0518	0.172	-0.121	0.346	32.64	0.055	0.247	491	503	-0.343539	0.059642	38.89	27.18	7.74
ECIEDBMP_00250	0.5361	0.0333	0.6083	0.0578	0.136	-0.197	0.303	31.01	0.066	0.276	426	439	-0.038724	0.061503	37.05	36.14	9.55
ECIEDBMP_00251	0.5471	0.0181	0.711	0.028	0.151	-0.207	0.307	28.51	0.032	0.23	349	357	-0.357703	0.092437	33.8	29.61	5.31
ECIEDBMP_00252	0.5806	0.02	0.5981	0.0732	0.159	-0.151	0.328	33.38	0.063	0.259	804	829	-0.210253	0.073583	38.07	30.48	9.16
ECIEDBMP_00255	0.562	0.0194	0.7012	0.0245	0.159	-0.203	0.309	30.93	0.031	0.237	324	335	-0.282687	0.098507	35.12	29.46	6.25
ECIEDBMP_00256	0.5463	0.0278	0.6606	0.0357	0.143	-0.218	0.299	28.1	0.044	0.224	137	140	0.017143	0.05	30.5	29.79	6.38
ECIEDBMP_00258	0.5488	0.0279	0.705	0.089	0.118	-0.255	0.281	34.52	0.068	0.174	278	285	-0.177895	0.091228	21.68	21.33	9.09
ECIEDBMP_00260	0.568	0.016	0.752	0.0337	0.115	-0.197	0.3	26.12	0.029	0.119	170	174	-0.062069	0.097701	16	14.29	5.14
ECIEDBMP_00261	0.4528	0.0283	0.8319	0.0215	0.141	-0.071	0.375	31.43	0.033	0.186	152	156	-0.215385	0.057692	30.57	19.11	5.73
ECIEDBMP_00264	0.5302	0.028	0.691	0.0536	0.131	-0.194	0.309	31.44	0.055	0.226	601	608	-0.258388	0.097039	32.84	28.41	6.57
ECIEDBMP_00266	0.4817	0.0305	0.7025	0.0721	0.091	-0.217	0.266	27.48	0.064	0.176	203	212	0.462736	0.136792	17.84	24.88	10.33
ECIEDBMP_00267	0.5904	0.0482	0.75	0.0851	0.112	-0.27	0.259	35.64	0.074	0.088	108	110	-0.068182	0.181818	10.81	6.31	9.01
ECIEDBMP_00268	0.7667	0.0333	0.5152	0.0357	0.207	0.09	0.476	*****	0.048	0.22	42	44	-1.25455	0.068182	24.44	31.11	8.89
ECIEDBMP_00270	0.5275	0.0657	0.7021	0.0465	0.142	-0.194	0.315	32.09	0.077	0.204	723	737	-0.293351	0.097693	27.51	24.25	9.49
ECIEDBMP_00272	0.6119	0.0274	0.701	0.026	0.141	-0.265	0.275	28.94	0.036	0.202	280	289	-0.284083	0.145329	28.62	25.52	6.55
ECIEDBMP_00273	0.5764	0.0326	0.6579	0.0257	0.171	-0.136	0.341	30.28	0.042	0.226	501	510	-0.007451	0.098039	33.86	27.98	5.87
ECIEDBMP_00274	0.6124	0.0526	0.6215	0.0515	0.136	-0.257	0.273	35.69	0.07	0.176	256	259	-0.1	0.138996	21.92	22.69	8.08
ECIEDBMP_00275	0.5149	0.0198	0.7013	0.0213	0.088	-0.439	0.138	28.56	0.028	0.183	109	113	1.3938	0.212389	24.56	23.68	6.14
ECIEDBMP_00276	0.5742	0.0452	0.6304	0.0504	0.136	-0.274	0.254	33.5	0.069	0.277	189	202	-0.273762	0.108911	37.44	32.51	12.81
ECIEDBMP_00277	0.5918	0.0518	0.6247	0.0414	0.144	-0.24	0.281	32.65	0.067	0.262	549	582	-0.356357	0.137457	35.51	31.05	12.01
ECIEDBMP_00278	0.5769	0.0231	0.6667	0.0581	0.125	-0.28	0.264	30.93	0.05	0.203	159	164	-0.089634	0.079268	25.45	27.27	7.88
ECIEDBMP_00279	0.5581	0.0349	0.6294	0.0496	0.135	-0.175	0.319	30.97	0.06	0.275	414	432	-0.171065	0.083333	36.49	36.03	9.93
ECIEDBMP_00280	0.6255	0.0236	0.6123	0.052	0.142	-0.263	0.279	31.21	0.049	0.239	861	887	-0.287148	0.104848	30.97	32.88	7.66
ECIEDBMP_00281	0.5904	0.0148	0.5872	0.044	0.111	-0.311	0.224	29.52	0.037	0.228	299	313	0.839297	0.172524	30.57	29.62	7.96
ECIEDBMP_00282	0.5972	0.0069	0.6641	0.0263	0.184	-0.176	0.316	30.1	0.023	0.261	177	179	-0.128492	0.117318	36.67	37.78	3.33
ECIEDBMP_00283	0.5238	0.0272	0.5645	0.0326	0.107	-0.246	0.221	30.57	0.045	0.207	154	161	1.4677	0.099379	24.69	28.4	8.64
ECIEDBMP_00284	0.5402	0.0115	0.5897	0.0556	0.101	-0.277	0.216	28.29	0.041	0.225	97	102	1.40294	0.117647	32.04	27.18	8.74
ECIEDBMP_00285	0.5658	0.027	0.59	0.0521	0.1	-0.345	0.194	32.32	0.051	0.194	604	630	1.00762	0.150794	22.35	26.78	9.03
ECIEDBMP_00292	0.5601	0.0241	0.5652	0.055	0.119	-0.247	0.231	32.22	0.056	0.229	324	334	1.06946	0.11976	31.64	28.36	8.36
ECIEDBMP_00293	0.5968	0.0202	0.7023	0.0166	0.138	-0.226	0.274	28.13	0.026	0.19	307	314	-0.076752	0.127389	27.94	24.13	4.76
ECIEDBMP_00294	0.6325	0.0283	0.6042	0.0319	0.141	-0.222	0.287	32.46	0.041	0.207	338	347	-0.058502	0.132565	28.16	27.01	6.61
ECIEDBMP_00295	0.599	0.0483	0.5916	0.0189	0.189	-0.178	0.328	29.94	0.052	0.281	250	255	-0.067059	0.070588	41.41	35.55	7.03
ECIEDBMP_00296	0.5744	0.0256	0.6328	0.024	0.123	-0.226	0.284	30.37	0.034	0.208	232	237	0.249789	0.084388	28.99	27.73	5.46
ECIEDBMP_00297	0.6688	0.0064	0.5929	0.0614	0.164	-0.211	0.306	29.12	0.041	0.225	196	204	-0.177451	0.127451	33.17	26.34	7.8
ECIEDBMP_00298	0.6667	0.0064	0.5821	0.045	0.161	-0.163	0.34	28.25	0.032	0.241	188	195	-0.33641	0.102564	35.2	30.1	6.63
ECIEDBMP_00302	0.6289	0.0206	0.7	0.038	0.191	-0.072	0.39	34.39	0.037	0.184	136	141	-0.471631	0.156028	24.65	23.24	7.04
ECIEDBMP_00303	0.6129	0.0323	0.6905	0.0192	0.17	-0.069	0.385	31.8	0.036	0.201	169	174	-0.502874	0.074713	32.57	21.14	6.29

## Sheet: TrVa
CDS	T3	C3	A3	G3	CAI	CBI	Fop	ENC	GC3s	GC	L_sym	L_aa	Gravy	Aromo	GC1	GC2	GC3
IOKJMJML_00001	0.5784	0.0381	0.6113	0.0531	0.203	-0.086	0.38	33.49	0.067	0.294	616	629	-0.469952	0.044515	46.51	32.86	8.57
IOKJMJML_00002	0.6199	0.0443	0.6295	0.0463	0.159	-0.24	0.302	33.28	0.063	0.27	348	351	-0.779487	0.076923	40.91	32.67	7.1
IOKJMJML_00003	0.556	0.0373	0.6152	0.0703	0.163	-0.134	0.347	31.83	0.075	0.261	680	699	-0.149213	0.058655	37.86	30.29	10
IOKJMJML_00004	0.6923	0.0154	0.6349	0.0377	0.19	-0.109	0.364	33.33	0.034	0.181	88	90	-0.712222	0.1	29.67	18.68	5.49
IOKJMJML_00005	0.6292	0.0449	0.6538	0	0.13	-0.2	0.297	27.46	0.036	0.15	111	113	-0.293805	0.115044	21.93	17.54	5.26
IOKJMJML_00006	0.5795	0.0246	0.6161	0.0656	0.174	-0.1	0.355	31.55	0.061	0.241	685	694	-0.162824	0.048991	39.14	25.76	7.34
IOKJMJML_00007	0.6399	0.0193	0.6102	0.0514	0.183	-0.093	0.364	30.67	0.046	0.224	409	419	-0.2179	0.081146	35	25	6.9
IOKJMJML_00010	0.569	0.0191	0.643	0.0431	0.151	-0.176	0.319	31.43	0.043	0.262	583	604	-0.111921	0.074503	39.34	31.74	7.6
IOKJMJML_00011	0.6207	0.0086	0.6484	0.0288	0.185	-0.092	0.371	33.34	0.025	0.233	159	162	-0.445679	0.04321	40.49	24.54	4.29
IOKJMJML_00013	0.6179	0.0266	0.593	0.0625	0.144	-0.252	0.278	32.5	0.058	0.227	360	362	-0.172376	0.096685	30.85	30.85	6.34
IOKJMJML_00015	0.4972	0.0282	0.6383	0.043	0.083	-0.355	0.171	29.91	0.048	0.195	187	193	1.14145	0.108808	22.68	27.84	7.73
IOKJMJML_00018	0.5331	0.0279	0.6496	0.069	0.121	-0.24	0.274	32.84	0.065	0.229	340	346	0.136705	0.098266	30.26	30.26	8.07
IOKJMJML_00020	0.5848	0.0877	0.5802	0.0469	0.171	-0.086	0.367	33.28	0.098	0.244	215	223	-0.168161	0.067265	34.38	25.45	12.95
IOKJMJML_00021	0.5577	0.0817	0.6556	0.0438	0.134	-0.213	0.296	32.92	0.089	0.181	257	261	-0.142529	0.084291	22.52	21.76	10.31
IOKJMJML_00023	0.5766	0.0372	0.6493	0.0578	0.14	-0.209	0.299	31.93	0.064	0.211	911	937	-0.159125	0.106724	28.46	25.69	8.96
IOKJMJML_00024	0.5884	0.0457	0.7004	0.034	0.125	-0.282	0.264	31.98	0.055	0.185	402	417	-0.282974	0.165468	21.05	25.36	8.85
IOKJMJML_00025	0.5741	0.0309	0.6055	0.0311	0.168	-0.083	0.362	30.83	0.047	0.29	403	419	-0.312172	0.062053	43.57	35	8.33
IOKJMJML_00026	0.5719	0.0281	0.635	0.0374	0.126	-0.252	0.277	30.48	0.046	0.247	346	357	-0.27591	0.072829	32.96	33.52	7.54
IOKJMJML_00027	0.552	0.0528	0.6506	0.0473	0.147	-0.221	0.29	33.12	0.071	0.247	728	756	-0.254233	0.101852	33.82	29.72	10.57
IOKJMJML_00029	0.5556	0.0347	0.5766	0.0508	0.177	-0.106	0.359	33.85	0.065	0.295	170	173	0.134104	0.057803	43.1	36.78	8.05
IOKJMJML_00030	0.7255	0.0392	0.5581	0.0882	0.203	-0.098	0.394	28.89	0.076	0.204	66	67	-0.555224	0.104478	23.53	27.94	8.82
IOKJMJML_00031	0.6716	0.0299	0.5984	0.0521	0.173	-0.154	0.337	29.33	0.051	0.194	175	177	-0.310735	0.118644	29.78	21.91	6.18
IOKJMJML_00032	0.5631	0.0239	0.6604	0.0441	0.119	-0.235	0.275	29.59	0.045	0.191	356	363	0.070524	0.093664	25.27	25.55	6.32
IOKJMJML_00033	0.5204	0.0475	0.5899	0.0395	0.137	-0.181	0.294	32.3	0.068	0.279	511	542	0.487085	0.105166	34.62	36.83	12.15
IOKJMJML_00034	0.5858	0.0206	0.5869	0.0549	0.156	-0.157	0.318	33.29	0.054	0.285	535	547	-0.315356	0.06947	43.07	34.85	7.48
IOKJMJML_00036	0.5897	0.0769	0.6667	0.0435	0.143	-0.175	0.327	33.53	0.082	0.187	49	50	-0.096	0.1	31.37	13.73	9.8
IOKJMJML_00039	0.5903	0.0324	0.6104	0.0707	0.141	-0.231	0.283	33.07	0.068	0.245	526	547	-0.148446	0.111517	34.31	28.65	10.4
IOKJMJML_00040	0.6038	0.0943	0.56	0.0426	0.249	-0.093	0.403	30.64	0.104	0.348	67	69	-0.404348	0.115942	52.86	37.14	12.86
IOKJMJML_00041	0.6107	0.0235	0.5833	0.0172	0.177	-0.175	0.325	30.03	0.031	0.288	354	362	-0.223757	0.077348	42.7	38.29	5.23
IOKJMJML_00042	0.5963	0.0321	0.5473	0.08	0.187	-0.145	0.342	34.23	0.08	0.314	450	468	-0.210684	0.066239	44.14	38.38	11.73
IOKJMJML_00043	0.6568	0.0237	0.6084	0.0259	0.16	-0.209	0.302	32.67	0.034	0.212	205	208	-0.177404	0.129808	31.58	26.79	4.78
IOKJMJML_00044	0.57	0.0273	0.5993	0.0388	0.164	-0.12	0.343	30.87	0.049	0.266	350	361	0.004155	0.077562	37.85	33.98	7.73
IOKJMJML_00045	0.6232	0.0246	0.5393	0.0594	0.153	-0.186	0.311	32.32	0.059	0.276	341	365	-0.042192	0.076712	35.79	34.7	12.02
IOKJMJML_00046	0.6044	0.0489	0.5446	0.0599	0.156	-0.223	0.292	34.48	0.079	0.283	267	277	-0.184838	0.119134	37.77	35.61	11.15
IOKJMJML_00047	0.6897	0.0345	0.5035	0.0333	0.19	-0.154	0.332	34.4	0.05	0.266	202	209	0.003828	0.114833	38.57	32.86	8.1
IOKJMJML_00048	0.4826	0.0291	0.6209	0.0391	0.11	-0.208	0.261	32.08	0.053	0.287	188	200	1.0035	0.125	37.31	37.31	10.95
IOKJMJML_00049	0.6012	0.0302	0.6209	0.0347	0.153	-0.162	0.316	32.45	0.047	0.248	408	418	-0.239235	0.078947	37.95	29.36	7.16
IOKJMJML_00052	0.6067	0.08	0.5606	0.0748	0.182	-0.138	0.341	31.6	0.108	0.228	185	187	-0.224599	0.080214	31.38	25.53	11.7
IOKJMJML_00053	0.5893	0.0536	0.6344	0.029	0.139	-0.262	0.263	33.81	0.06	0.223	133	139	-0.043166	0.136691	30.71	25.71	10.71
IOKJMJML_00054	0.5636	0.0545	0.6111	0.0645	0.157	-0.153	0.336	32.16	0.086	0.263	140	146	-0.250685	0.116438	32.65	33.33	12.93
IOKJMJML_00057	0.5823	0.0364	0.5934	0.0611	0.142	-0.205	0.293	32.37	0.067	0.245	762	783	-0.014304	0.108557	33.93	30.48	9.18
IOKJMJML_00058	0.6279	0.0388	0.5947	0.0521	0.168	-0.174	0.322	32.53	0.063	0.256	317	329	-0.413982	0.118541	37.27	29.7	9.7
IOKJMJML_00059	0.6667	0.0667	0.4651	0.0694	0.193	-0.047	0.396	35.87	0.099	0.281	111	115	-0.696522	0.113043	36.21	34.48	12.93
IOKJMJML_00060	0.6522	0.0435	0.6087	0.0244	0.213	0.104	0.492	37.83	0.049	0.217	61	63	-1.18095	0.095238	25	31.25	7.81
IOKJMJML_00061	0.5362	0.0145	0.7065	0.0488	0.186	-0.012	0.411	33.11	0.047	0.259	107	112	-0.808036	0.0625	43.36	24.78	9.73
IOKJMJML_00062	0.6152	0.0438	0.5862	0.0364	0.159	-0.142	0.33	32.06	0.058	0.247	536	553	-0.278481	0.077758	36.46	28.7	8.84
IOKJMJML_00066	0.6449	0.0249	0.5753	0.044	0.187	-0.116	0.358	30.4	0.048	0.262	394	404	-0.07401	0.106436	39.26	32.1	7.16
IOKJMJML_00068	0.7407	0.0926	0.4359	0	0.269	-0.155	0.339	25.08	0.081	0.323	62	64	0.1	0.046875	43.08	43.08	10.77
IOKJMJML_00069	0.5399	0.0376	0.628	0.0588	0.152	-0.188	0.304	33.1	0.068	0.274	263	269	-0.120446	0.078067	41.11	32.22	8.89
IOKJMJML_00070	0.5604	0.0619	0.5467	0.0902	0.176	-0.158	0.336	35.49	0.11	0.322	381	395	-0.162532	0.078481	45.71	36.62	14.14
IOKJMJML_00071	0.6154	0.0308	0.6339	0.0482	0.127	-0.2	0.289	29.34	0.05	0.204	159	163	-0.01227	0.104294	34.15	20.12	7.32
IOKJMJML_00074	0.5688	0.0608	0.478	0.1353	0.184	-0.105	0.36	37.76	0.141	0.328	453	467	0.141542	0.059957	44.66	36.97	16.88
IOKJMJML_00076	0.5777	0.0618	0.5374	0.1342	0.188	-0.161	0.335	38.13	0.137	0.308	844	878	-0.385194	0.103645	43.46	31.85	17.06
IOKJMJML_00077	0.5335	0.0643	0.5741	0.1294	0.162	-0.142	0.33	39.33	0.134	0.279	476	494	-0.337449	0.107287	36.77	30.1	16.57
IOKJMJML_00085	0.5833	0	0.6275	0.1364	0.141	-0.115	0.364	25.16	0.091	0.263	66	71	-1.18592	0.084507	30.56	31.94	15.28
IOKJMJML_00086	0.5972	0.019	0.5862	0.1061	0.166	-0.176	0.313	32.98	0.086	0.284	268	276	-0.590942	0.094203	42.96	30.69	11.19
IOKJMJML_00087	0.619	0.1131	0.5	0.0536	0.171	-0.121	0.342	37.4	0.128	0.243	196	200	-0.0825	0.15	30.35	28.36	14.43
IOKJMJML_00090	0.6016	0.0264	0.5749	0.0743	0.154	-0.232	0.289	32.28	0.067	0.267	446	460	-0.055652	0.1	37.09	33.19	9.54
IOKJMJML_00091	0.494	0.009	0.5905	0.1476	0.137	-0.23	0.28	33.13	0.106	0.296	407	415	0.165301	0.055422	42.79	33.65	12.26
IOKJMJML_00092	0.618	0.0225	0.5474	0.0759	0.174	-0.047	0.4	35.88	0.07	0.268	115	118	-0.511865	0.067797	36.97	33.61	9.24
IOKJMJML_00094	0.6508	0	0.5439	0.14	0.153	-0.182	0.316	33.68	0.089	0.24	79	82	-0.8	0.121951	26.51	33.73	12.05
IOKJMJML_00095	0.5591	0.0197	0.5878	0.1239	0.195	-0.164	0.334	33.17	0.1	0.292	329	338	-0.2	0.085799	43.66	31.27	12.39
IOKJMJML_00096	0.4436	0.015	0.6299	0.1524	0.134	-0.289	0.236	34.8	0.115	0.294	157	159	0.133333	0.037736	43.12	31.88	12.5
IOKJMJML_00097	0.5563	0.0155	0.5935	0.1129	0.162	-0.243	0.283	33.83	0.088	0.301	555	578	-0.100865	0.093426	43.18	34.54	12.44
IOKJMJML_00098	0.6077	0.0608	0.4528	0.0391	0.151	-0.096	0.333	28.9	0.081	0.263	198	204	0.973529	0.093137	33.17	34.63	10.73
IOKJMJML_00103	0.4655	0.0345	0.5833	0.1935	0.183	-0.045	0.398	38.79	0.169	0.275	83	86	-0.896512	0.05814	29.89	32.18	20.69
IOKJMJML_00104	0.5156	0.0195	0.5961	0.1449	0.134	-0.197	0.303	34.67	0.113	0.274	320	331	-0.132326	0.090634	35.24	32.53	14.16
IOKJMJML_00105	0.4493	0.0435	0.5692	0.1833	0.128	-0.187	0.329	39.14	0.171	0.349	82	83	-0.728916	0.048193	41.67	44.05	19.05
IOKJMJML_00106	0.5231	0	0.7386	0.0857	0.152	-0.138	0.352	28.3	0.057	0.223	105	109	-0.561468	0.055046	39.09	19.09	9.09
IOKJMJML_00108	0.5055	0.011	0.6444	0.1013	0.146	-0.133	0.327	30.56	0.08	0.253	113	116	-0.375862	0.077586	31.62	33.33	10.26
IOKJMJML_00109	0.4899	0.0121	0.6275	0.1416	0.151	-0.225	0.273	32.96	0.108	0.304	315	325	-0.234769	0.04	47.55	29.75	13.5
IOKJMJML_00110	0.4898	0.0272	0.6211	0.1489	0.157	-0.113	0.355	33.88	0.127	0.282	197	203	-0.57734	0.068966	37.75	31.37	15.2
IOKJMJML_00111	0.4234	0.009	0.7129	0.0674	0.116	-0.358	0.23	30.28	0.056	0.349	126	128	-0.458594	0.054688	45.74	51.16	6.98
IOKJMJML_00112	0.4565	0.0109	0.6915	0.0875	0.113	-0.237	0.27	29.54	0.07	0.267	115	116	-0.640517	0.043103	35.04	36.75	7.69
IOKJMJML_00113	0.4231	0	0.7241	0.125	0.113	-0.166	0.314	28.67	0.086	0.279	35	37	-0.75946	0	31.58	36.84	15.79
IOKJMJML_00114	0.4189	0.0236	0.6355	0.1566	0.086	-0.372	0.186	32.73	0.12	0.264	393	411	0.62725	0.119221	30.34	32.77	15.78
IOKJMJML_00115	0.3838	0.0101	0.6202	0.2072	0.126	-0.141	0.338	37.98	0.169	0.289	142	142	-0.503521	0.028169	33.57	35.66	16.78
IOKJMJML_00116	0.4662	0.0226	0.6357	0.125	0.153	-0.148	0.343	32.36	0.107	0.293	169	175	-0.072	0.074286	38.64	35.23	14.2
IOKJMJML_00117	0.4368	0.0115	0.6847	0.14	0.187	-0.069	0.388	29.83	0.116	0.276	129	133	-0.626316	0.06015	38.06	29.85	14.18
IOKJMJML_00118	0.4504	0.0382	0.6573	0.1176	0.143	-0.094	0.355	35.75	0.11	0.263	172	175	-0.294286	0.051429	36.93	28.98	12.5
IOKJMJML_00119	0.4674	0.0217	0.6538	0.1059	0.144	-0.193	0.311	32.78	0.09	0.262	122	127	-0.234646	0.062992	33.59	32.03	13.28
IOKJMJML_00120	0.4306	0.0278	0.6914	0.0986	0.096	-0.293	0.25	27.33	0.094	0.287	96	101	-0.972277	0.079208	30.39	41.18	13.73
IOKJMJML_00121	0.5081	0.0161	0.6613	0.0909	0.12	-0.18	0.314	33.18	0.071	0.249	156	163	-0.236196	0.079755	32.32	31.1	10.98
IOKJMJML_00122	0.4769	0	0.7531	0.0938	0.16	-0.02	0.429	31.64	0.061	0.213	98	100	-0.858	0.06	31.68	24.75	7.92
IOKJMJML_00123	0.3656	0.0215	0.6604	0.1489	0.141	-0.216	0.283	32.83	0.133	0.322	120	123	-0.243089	0.03252	43.55	37.9	15.32
IOKJMJML_00124	0.5179	0	0.6957	0.0702	0.166	-0.056	0.383	30.79	0.049	0.194	81	84	-0.302381	0.035714	27.06	22.35	8.24
IOKJMJML_00125	0.4872	0.0513	0.7083	0.122	0.143	-0.033	0.4	*****	0.117	0.194	60	62	-0.98871	0.032258	25.4	17.46	15.87
IOKJMJML_00126	0.4947	0.0105	0.6283	0.11	0.184	-0.116	0.354	33.09	0.092	0.326	130	137	-0.670073	0.072993	46.38	36.96	13.77
IOKJMJML_00127	0.4762	0.0357	0.6316	0.1227	0.17	-0.125	0.345	32.74	0.115	0.295	226	235	-0.377021	0.06383	42.37	30.93	14.83
IOKJMJML_00128	0.4444	0	0.7283	0.0625	0.143	-0.17	0.324	29.16	0.046	0.257	108	113	-0.50531	0.035398	31.58	35.96	9.65
IOKJMJML_00129	0.5	0.0147	0.625	0.1449	0.165	0.009	0.432	40.16	0.116	0.297	95	101	-0.752475	0.059406	38.24	33.33	16.67
IOKJMJML_00130	0.4928	0.0145	0.622	0.1196	0.125	-0.207	0.304	32.97	0.097	0.317	257	262	-0.791603	0.057252	41.83	41.83	11.41
IOKJMJML_00131	0.4	0.0167	0.7342	0.1081	0.19	0.03	0.429	30.14	0.099	0.23	91	94	-0.442553	0.06383	32.63	24.21	12.63
IOKJMJML_00132	0.4167	0.0139	0.6627	0.156	0.119	-0.209	0.296	34.21	0.122	0.258	196	204	-0.489216	0.04902	28.78	32.68	15.61
IOKJMJML_00133	0.4621	0.0138	0.6358	0.1742	0.117	-0.237	0.297	34.39	0.128	0.267	195	201	-0.440299	0.049751	33.17	31.19	15.84
IOKJMJML_00134	0.3766	0.013	0.6628	0.2027	0.163	-0.263	0.255	31.29	0.157	0.321	102	104	-0.443269	0.028846	47.62	30.48	17.14
IOKJMJML_00135	0.3826	0.0257	0.7375	0.0887	0.133	-0.213	0.294	29.45	0.085	0.328	388	400	-0.25575	0.0575	49.88	36.91	11.22
IOKJMJML_00137	0.3694	0.027	0.7561	0.1111	0.126	-0.141	0.342	29.75	0.101	0.282	149	157	-0.618471	0.063694	36.71	32.91	14.56
IOKJMJML_00138	0.3663	0.0297	0.7115	0.0928	0.105	-0.23	0.276	31.54	0.098	0.32	123	124	-0.795968	0.040323	39.2	45.6	10.4
IOKJMJML_00140	0.4378	0.0159	0.7314	0.0941	0.136	-0.228	0.286	29.83	0.078	0.274	1310	1354	-0.386041	0.065731	40.59	31	10.77
IOKJMJML_00141	0.4091	0	0.7692	0.0989	0.211	0.085	0.474	28.56	0.078	0.222	116	120	-0.5925	0.033333	38.02	17.36	10.74
IOKJMJML_00142	0.3636	0.0091	0.855	0.0816	0.1	-0.138	0.329	25.04	0.056	0.142	161	167	-0.032934	0.065868	19.64	14.29	8.93
IOKJMJML_00143	0.4124	0.0412	0.7712	0.043	0.132	-0.133	0.353	28	0.058	0.236	139	144	-0.325	0.034722	33.1	28.28	9.66
IOKJMJML_00144	0.4836	0	0.7737	0.0427	0.149	-0.124	0.341	28.27	0.029	0.209	170	174	-0.473563	0.097701	33.71	23.43	5.14
IOKJMJML_00150	0.4583	0.0042	0.7243	0.034	0.072	-0.343	0.177	28.79	0.022	0.17	271	284	1.09718	0.126761	19.65	24.56	6.67
IOKJMJML_00151	0.4125	0	0.7838	0.0238	0.057	-0.351	0.174	25.91	0.011	0.14	92	95	1.49579	0.094737	20.83	16.67	4.17
IOKJMJML_00152	0.4581	0.0194	0.694	0.0947	0.084	-0.328	0.188	26.88	0.068	0.174	176	184	1.14891	0.13587	20	21.62	10.81
IOKJMJML_00153	0.5109	0.0164	0.636	0.0836	0.112	-0.311	0.22	31.14	0.064	0.257	609	658	0.708663	0.170213	31.26	32.47	13.35
IOKJMJML_00154	0.5128	0.0103	0.7282	0.0577	0.12	-0.197	0.292	28.76	0.043	0.191	253	271	0.128413	0.121771	24.63	21.69	10.66
IOKJMJML_00156	0.6458	0.0208	0.6316	0	0.247	0.174	0.529	25.24	0.015	0.282	68	71	-1.27747	0.112676	37.5	40.28	5.56
IOKJMJML_00157	0.6113	0.0777	0.5469	0.0355	0.175	-0.142	0.339	33.56	0.086	0.249	336	340	0.065588	0.111765	33.72	31.09	9.68
IOKJMJML_00159	0.49	0.0256	0.6773	0.0839	0.111	-0.219	0.288	33.54	0.073	0.246	437	452	-0.227212	0.057522	33.33	30.02	10.38
IOKJMJML_00160	0.4857	0.0381	0.7636	0.1071	0.118	-0.15	0.345	36.24	0.088	0.17	148	149	-0.627517	0.09396	23.33	18	9.33
IOKJMJML_00161	0.4906	0.0377	0.7193	0.0612	0.156	-0.082	0.375	36.15	0.069	0.205	72	73	-0.664384	0.109589	22.97	29.73	8.11
IOKJMJML_00162	0.5484	0.0323	0.7042	0.1042	0.115	-0.162	0.319	26.66	0.077	0.133	91	93	-0.003226	0.107527	20.21	10.64	9.57
IOKJMJML_00166	0.4977	0.0332	0.6954	0.0902	0.139	-0.247	0.287	30.69	0.085	0.272	837	871	-0.490011	0.112514	36.58	33.03	12.04
IOKJMJML_00167	0.4248	0.0221	0.7277	0.0714	0.136	-0.238	0.277	29.25	0.068	0.276	278	292	-0.065069	0.068493	37.54	33.79	11.6
IOKJMJML_00169	0.4342	0.0482	0.7022	0.1123	0.116	-0.2	0.308	35.9	0.111	0.266	289	308	-0.167208	0.097403	33.01	30.42	16.5
IOKJMJML_00171	0.4192	0.048	0.5859	0.1529	0.085	-0.26	0.219	36.35	0.142	0.262	247	257	1.00117	0.11284	28.68	32.56	17.44
IOKJMJML_00175	0.4561	0.1053	0.6034	0.0426	0.146	-0.057	0.377	41.21	0.116	0.301	69	72	-0.134722	0.055556	39.73	34.25	15.07
IOKJMJML_00176	0.6396	0.0954	0.5928	0.0546	0.168	-0.26	0.287	33.66	0.106	0.218	349	358	-0.172626	0.164804	28.97	23.4	12.81
IOKJMJML_00177	0.516	0.0321	0.6688	0.0958	0.13	-0.22	0.29	33.05	0.083	0.217	400	412	0.017961	0.101942	29.54	24.46	10.9
IOKJMJML_00178	0.5615	0.0423	0.7288	0.0611	0.133	-0.219	0.297	32.86	0.065	0.147	340	345	-0.229565	0.113043	20.23	15.9	7.8
IOKJMJML_00180	0.5271	0.0456	0.6474	0.1088	0.156	-0.185	0.333	34.73	0.105	0.261	457	473	-0.325159	0.12685	32.49	32.28	13.5
IOKJMJML_00181	0.4682	0.0635	0.7422	0.0504	0.117	-0.214	0.286	36.23	0.081	0.234	384	390	-0.143077	0.105128	37.08	23.53	9.46
IOKJMJML_00182	0.5775	0.0141	0.7042	0.05	0.162	-0.142	0.337	30.31	0.042	0.224	95	104	-0.385577	0.153846	29.52	25.71	12.38
IOKJMJML_00186	0.5031	0.0559	0.6339	0.1111	0.146	-0.163	0.331	36.22	0.117	0.274	589	611	-0.247791	0.07856	33.99	33.33	14.87
IOKJMJML_00187	0.4825	0.0416	0.6812	0.0653	0.124	-0.185	0.301	32.83	0.077	0.255	754	772	-0.239767	0.080311	35.96	30.66	9.83
IOKJMJML_00188	0.5648	0.1095	0.625	0.025	0.153	-0.168	0.322	35.18	0.104	0.21	425	436	-0.268807	0.142202	25.63	24.71	12.59
IOKJMJML_00192	0.4837	0.0475	0.614	0.114	0.139	-0.219	0.291	36.46	0.114	0.266	412	419	0.085203	0.069212	35	31.67	12.86
IOKJMJML_00194	0.5504	0.0842	0.6419	0.0338	0.135	-0.163	0.324	33.87	0.087	0.212	827	841	-0.22604	0.090369	28.38	24.94	10.21
IOKJMJML_00195	0.5771	0.0441	0.6564	0.0645	0.146	-0.238	0.283	34.76	0.072	0.222	279	285	-0.272632	0.108772	29.37	27.97	9.09
IOKJMJML_00199	0.6466	0.0431	0.7368	0	0.105	-0.363	0.206	27	0.037	0.081	136	140	-0.135714	0.142857	9.22	8.51	6.38
IOKJMJML_00202	0.5437	0.0683	0.5889	0.0247	0.16	-0.135	0.333	32.69	0.074	0.266	433	448	0.222098	0.089286	36.75	32.52	10.47
IOKJMJML_00203	0.5222	0.0601	0.6697	0.0388	0.117	-0.266	0.256	31.83	0.073	0.219	454	469	0.261407	0.123667	27.23	28.09	10.21
IOKJMJML_00210	0.6194	0.0544	0.594	0.0705	0.16	-0.174	0.324	34.59	0.084	0.222	524	542	-0.484133	0.123616	28.18	26.89	11.42
IOKJMJML_00211	0.5619	0.0619	0.6548	0.0446	0.141	-0.168	0.325	34.7	0.076	0.207	277	283	-0.196467	0.09894	27.46	25	9.51
IOKJMJML_00212	0.6017	0.0678	0.5714	0.0779	0.143	-0.243	0.276	40.59	0.097	0.219	145	149	0.005369	0.09396	30.67	22.67	12
IOKJMJML_00213	0.588	0.0562	0.6054	0.0215	0.15	-0.227	0.286	31.62	0.061	0.254	311	322	0.063975	0.118012	34.37	32.2	9.29
IOKJMJML_00214	0.5552	0.0652	0.7093	0.0673	0.13	-0.247	0.273	34.05	0.087	0.17	439	454	-0.16696	0.147577	20.66	18.68	11.65
IOKJMJML_00216	0.5857	0.0714	0.6359	0.06	0.154	-0.166	0.325	36.89	0.089	0.214	271	277	-0.051264	0.101083	30.58	22.66	10.79
IOKJMJML_00217	0.5159	0.0767	0.5582	0.0486	0.115	-0.202	0.281	33.96	0.097	0.238	423	435	0.884138	0.103448	28.9	30.28	12.16
IOKJMJML_00218	0.5546	0.0336	0.6566	0.0526	0.115	-0.34	0.23	30.01	0.058	0.229	139	141	-0.02695	0.106383	32.39	28.87	7.04
IOKJMJML_00220	0.4898	0.0408	0.6813	0.0625	0.13	-0.17	0.319	29.76	0.076	0.26	119	123	-0.606504	0.089431	33.06	33.87	10.48
IOKJMJML_00221	0.5437	0.0388	0.6111	0.1236	0.148	-0.145	0.328	35.68	0.109	0.228	137	142	-0.373944	0.091549	29.37	24.48	13.99
IOKJMJML_00222	0.4337	0.0482	0.6807	0.0588	0.127	-0.152	0.308	35.36	0.08	0.244	201	208	0.297596	0.057692	32.06	29.67	11
IOKJMJML_00223	0.5676	0.0541	0.7069	0.0233	0.103	-0.234	0.261	29.39	0.057	0.135	88	89	-0.367416	0.044944	17.78	15.56	6.67
IOKJMJML_00224	0.5642	0.0806	0.6098	0.0377	0.152	-0.194	0.32	33.82	0.09	0.243	466	475	-0.06	0.113684	29.2	32.77	10.71
IOKJMJML_00225	0.5349	0.0887	0.6598	0.0515	0.138	-0.151	0.328	34.34	0.1	0.199	469	479	-0.252401	0.096033	23.75	24.17	11.88
IOKJMJML_00226	0.5955	0.0804	0.612	0.0516	0.157	-0.222	0.303	33.49	0.095	0.211	476	486	-0.025309	0.170782	24.44	27.52	11.29
IOKJMJML_00227	0.5698	0.093	0.5778	0.0417	0.112	-0.22	0.281	34.07	0.102	0.207	196	201	0.177612	0.124378	24.26	25.25	12.38
IOKJMJML_00228	0.5764	0.0637	0.6695	0.0407	0.123	-0.321	0.24	34.12	0.074	0.181	366	380	0.061316	0.197368	18.37	25.2	10.76
IOKJMJML_00230	0.5785	0.0421	0.5668	0.0302	0.167	-0.13	0.338	29.13	0.055	0.272	308	315	0.07619	0.044444	39.24	34.49	7.59
IOKJMJML_00231	0.5594	0.042	0.6884	0.0588	0.131	-0.194	0.305	32.08	0.064	0.19	187	189	-0.125397	0.084656	30	19.47	7.37
IOKJMJML_00234	0.5848	0.0313	0.6561	0.0537	0.131	-0.25	0.263	33.69	0.056	0.172	270	271	0.190037	0.114391	24.63	20.96	5.88
IOKJMJML_00235	0.5199	0.0505	0.6574	0.0657	0.133	-0.184	0.313	33.43	0.08	0.206	336	341	0.157185	0.099707	26.61	26.02	9.36
IOKJMJML_00236	0.6013	0.0327	0.6259	0.0561	0.15	-0.252	0.268	33.06	0.058	0.224	190	192	-0.00625	0.098958	34.72	25.39	6.74
IOKJMJML_00237	0.5492	0.044	0.6331	0.0753	0.133	-0.187	0.307	34.43	0.08	0.24	476	491	-0.195112	0.107943	33.33	27.85	10.77
IOKJMJML_00244	0.5847	0.016	0.6621	0.0288	0.144	-0.187	0.319	31.09	0.031	0.243	389	405	-0.38321	0.108642	33.74	32.02	6.9
IOKJMJML_00245	0.5857	0.0143	0.5732	0.0725	0.202	0.045	0.436	32.85	0.064	0.326	94	96	-0.258333	0.03125	57.73	30.93	8.25
IOKJMJML_00246	0.5426	0.0292	0.5951	0.0549	0.19	-0.034	0.405	32.75	0.065	0.328	523	541	-0.236229	0.027726	50.74	37.82	9.59
IOKJMJML_00247	0.5656	0.0514	0.5947	0.0799	0.178	-0.102	0.356	35.85	0.092	0.264	491	503	-0.32167	0.059642	39.68	28.17	11.31
IOKJMJML_00248	0.5632	0.0275	0.5846	0.0498	0.139	-0.203	0.3	30.67	0.056	0.279	426	439	-0.042141	0.061503	37.27	37.73	8.64
IOKJMJML_00249	0.5352	0.0317	0.7015	0.0362	0.146	-0.24	0.286	28.96	0.048	0.238	357	364	-0.293407	0.098901	33.97	30.68	6.58
IOKJMJML_00250	0.6098	0.0335	0.5585	0.061	0.178	-0.119	0.347	33.18	0.067	0.269	807	831	-0.214681	0.073406	39.9	31.25	9.38
IOKJMJML_00253	0.55	0.0385	0.6946	0.0296	0.151	-0.217	0.302	31.57	0.049	0.238	325	337	-0.302968	0.094955	34.02	28.99	8.28
IOKJMJML_00254	0.5321	0.0183	0.6972	0.0233	0.145	-0.232	0.297	29.28	0.029	0.231	138	143	-0.104196	0.048951	31.25	31.94	6.25
IOKJMJML_00256	0.53	0.0645	0.6749	0.0861	0.13	-0.222	0.297	35.83	0.097	0.186	279	285	-0.192982	0.091228	21.68	22.38	11.54
IOKJMJML_00258	0.5504	0.0465	0.7258	0.046	0.118	-0.223	0.287	30.88	0.058	0.132	171	174	-0.143678	0.097701	16.57	16	7.43
IOKJMJML_00259	0.4434	0.0472	0.825	0.0208	0.146	-0.069	0.379	27.46	0.046	0.19	153	156	-0.325641	0.070513	30.57	20.38	6.37
IOKJMJML_00262	0.5108	0.0476	0.6725	0.0627	0.125	-0.195	0.308	34.18	0.076	0.24	591	599	-0.261603	0.095159	32.83	30.17	8.83
IOKJMJML_00264	0.4691	0.0617	0.6974	0.0769	0.092	-0.251	0.245	34.65	0.09	0.183	200	209	0.482297	0.157895	19.05	22.86	12.86
IOKJMJML_00265	0.5526	0.0263	0.7612	0.125	0.109	-0.309	0.228	*****	0.079	0.098	101	105	0.102857	0.171429	9.43	8.49	11.32
IOKJMJML_00266	0.6552	0.069	0.5758	0.0333	0.172	0.106	0.488	*****	0.073	0.25	41	44	-1.45682	0.068182	24.44	35.56	13.33
IOKJMJML_00268	0.5226	0.0955	0.6773	0.0404	0.152	-0.151	0.337	33.83	0.098	0.22	734	750	-0.3128	0.093333	29.83	24.23	11.72
IOKJMJML_00270	0.5882	0.0498	0.6526	0.0724	0.152	-0.262	0.279	30.33	0.08	0.231	276	286	-0.244056	0.143357	30.31	27.87	11.15
IOKJMJML_00271	0.5636	0.0399	0.6564	0.0312	0.166	-0.147	0.337	30.81	0.051	0.232	508	518	-0.083977	0.094595	33.72	28.71	6.94
IOKJMJML_00272	0.5972	0.0284	0.676	0.0704	0.125	-0.316	0.243	33.46	0.061	0.176	263	267	-0.189513	0.157303	23.51	21.64	7.46
IOKJMJML_00273	0.48	0.05	0.6625	0.0612	0.099	-0.398	0.165	26.56	0.073	0.201	109	113	1.36018	0.19469	23.68	25.44	10.53
IOKJMJML_00274	0.575	0.0375	0.6225	0.0687	0.143	-0.213	0.289	33.15	0.075	0.274	201	213	-0.383099	0.103286	36.92	32.24	12.62
IOKJMJML_00275	0.5844	0.0433	0.6451	0.0404	0.137	-0.255	0.272	32.81	0.06	0.261	552	587	-0.354685	0.134583	36.05	30.61	11.56
IOKJMJML_00276	0.553	0.0455	0.6491	0.0706	0.121	-0.31	0.245	30.98	0.075	0.217	159	164	-0.048171	0.085366	26.67	27.88	10.3
IOKJMJML_00277	0.5623	0.0377	0.612	0.0519	0.141	-0.165	0.325	32.3	0.065	0.283	415	433	-0.181755	0.08545	36.64	38.02	10.37
IOKJMJML_00278	0.6207	0.0409	0.5957	0.0364	0.146	-0.252	0.283	32.23	0.055	0.249	867	894	-0.290157	0.100671	32.07	34.3	8.38
IOKJMJML_00279	0.6029	0.0221	0.5459	0.0683	0.112	-0.308	0.223	31.23	0.057	0.233	300	313	0.815335	0.166134	29.62	30.57	9.55
IOKJMJML_00280	0.5986	0.0141	0.6615	0.0089	0.185	-0.169	0.316	29.56	0.017	0.262	174	177	-0.076836	0.118644	38.2	36.52	3.37
IOKJMJML_00281	0.5	0.0278	0.5854	0.0435	0.107	-0.254	0.217	31.55	0.053	0.211	152	158	1.46456	0.101266	25.79	28.3	8.81
IOKJMJML_00282	0.5402	0.0115	0.557	0.0893	0.097	-0.248	0.227	29.89	0.062	0.232	97	102	1.40196	0.107843	32.04	27.18	10.68
IOKJMJML_00283	0.5663	0.0215	0.5923	0.0473	0.104	-0.32	0.206	31.63	0.045	0.196	606	631	0.993027	0.1458	23.42	27.22	8.23
IOKJMJML_00290	0.5498	0.0137	0.583	0.0488	0.116	-0.252	0.225	31.3	0.043	0.23	325	337	1.1089	0.11276	32.54	28.7	7.69
IOKJMJML_00291	0.5703	0.0241	0.693	0.0442	0.138	-0.245	0.266	28.87	0.046	0.204	305	313	-0.056869	0.127796	28.03	26.11	7.01
IOKJMJML_00292	0.6396	0.0212	0.5927	0.0359	0.138	-0.228	0.282	31.81	0.038	0.205	341	349	-0.020917	0.12894	28	27.43	6
IOKJMJML_00293	0.6087	0.0435	0.5759	0.0314	0.203	-0.178	0.328	29.48	0.056	0.281	250	255	-0.083137	0.07451	41.41	35.16	7.42
IOKJMJML_00294	0.595	0.025	0.6286	0.0164	0.118	-0.23	0.28	29.45	0.03	0.201	236	241	0.217842	0.091286	28.93	26.03	5.37
IOKJMJML_00295	0.6541	0.0126	0.5753	0.069	0.162	-0.227	0.293	32.24	0.051	0.236	198	205	-0.047317	0.121951	34.47	27.67	8.25
IOKJMJML_00296	0.6329	0.0316	0.5683	0.0609	0.152	-0.149	0.346	31.83	0.063	0.254	191	197	-0.294416	0.101523	35.86	30.81	9.09
IOKJMJML_00301	0.6214	0.0388	0.6893	0.0247	0.177	-0.098	0.376	28.96	0.043	0.18	141	146	-0.422603	0.164384	22.45	23.81	7.48
IOKJMJML_00302	0.5985	0.0379	0.6567	0.0541	0.168	-0.064	0.382	36.72	0.062	0.212	178	182	-0.413736	0.082418	33.88	21.31	8.2

## Sheet: BTB
CDS	T3	C3	A3	G3	CAI	CBI	Fop	ENC	GC3s	GC	L_sym	L_aa	Gravy	Aromo	GC1	GC2	GC3
KPAIBOOG_00001	0.5441	0.0609	0.5945	0.0774	0.197	-0.057	0.396	35.85	0.102	0.311	628	641	-0.50078	0.042122	47.2	33.96	11.99
KPAIBOOG_00002	0.5547	0.0985	0.5854	0.0913	0.175	-0.153	0.347	37.87	0.137	0.307	343	347	-0.688473	0.080692	42.53	34.77	14.66
KPAIBOOG_00005	0.5628	0.051	0.5362	0.0774	0.125	-0.261	0.243	33.9	0.09	0.227	600	627	0.99378	0.14992	25.8	29.46	12.9
KPAIBOOG_00006	0.5116	0.0349	0.5455	0.1379	0.105	-0.217	0.258	29.23	0.113	0.252	97	102	1.09804	0.127451	32.04	28.16	15.53
KPAIBOOG_00007	0.527	0.0608	0.4724	0.1053	0.121	-0.259	0.223	34.45	0.121	0.239	157	162	1.35123	0.104938	26.38	30.67	14.72
KPAIBOOG_00008	0.5724	0.0276	0.622	0.0991	0.174	-0.201	0.305	34.01	0.085	0.279	177	179	-0.155307	0.128492	36.67	37.22	9.44
KPAIBOOG_00009	0.5632	0.0433	0.5315	0.1104	0.118	-0.287	0.234	35.31	0.099	0.249	304	316	0.870886	0.148734	30.28	30.91	13.25
KPAIBOOG_00010	0.5756	0.0513	0.6064	0.0795	0.146	-0.211	0.307	34.5	0.089	0.259	872	893	-0.349608	0.101904	32.44	34.34	11.07
KPAIBOOG_00011	0.5015	0.0423	0.6453	0.0857	0.143	-0.173	0.32	34	0.092	0.293	415	433	-0.195843	0.08545	37.79	37.1	12.9
KPAIBOOG_00012	0.5649	0.0611	0.5917	0.1196	0.125	-0.273	0.268	38.2	0.116	0.228	164	168	-0.139881	0.095238	26.04	28.4	13.61
KPAIBOOG_00013	0.4776	0.0785	0.655	0.115	0.134	-0.239	0.281	35.69	0.135	0.289	549	587	-0.399489	0.115843	36.73	30.78	19.05
KPAIBOOG_00014	0.4813	0.0625	0.6364	0.125	0.151	-0.245	0.272	36.98	0.134	0.299	202	215	-0.4	0.102326	36.57	34.26	18.52
KPAIBOOG_00015	0.4479	0.0625	0.6145	0.1379	0.093	-0.362	0.176	31.34	0.13	0.227	108	113	1.21327	0.168142	25.44	25.44	16.67
KPAIBOOG_00016	0.6023	0.1023	0.6154	0.0625	0.156	-0.2	0.314	33.96	0.114	0.159	105	107	0.146729	0.196262	15.74	18.52	12.96
KPAIBOOG_00017	0.5938	0.0313	0.5556	0.0667	0.113	-0.061	0.381	31.93	0.071	0.265	42	44	-1.21364	0.045455	24.44	42.22	11.11
KPAIBOOG_00019	0.4913	0.0938	0.6528	0.0973	0.144	-0.183	0.318	36.74	0.134	0.245	724	740	-0.263919	0.112162	31.44	26.59	15.38
KPAIBOOG_00021	0.5972	0.0463	0.6276	0.0838	0.154	-0.203	0.308	30.64	0.087	0.237	276	287	-0.279791	0.135889	30.56	28.12	12.15
KPAIBOOG_00022	0.4975	0.0637	0.6452	0.1018	0.152	-0.16	0.325	35.2	0.117	0.26	514	523	-0.107648	0.09369	36.07	28.82	13.17
KPAIBOOG_00023	0.5747	0.0679	0.5682	0.0876	0.119	-0.257	0.26	37.52	0.106	0.209	254	257	0.214008	0.151751	24.81	25.97	11.63
KPAIBOOG_00024	0.4671	0.0958	0.5987	0.1382	0.132	-0.127	0.317	33	0.163	0.233	202	210	0.45381	0.138095	25.59	25.12	19.43
KPAIBOOG_00026	0.4946	0.1089	0.6214	0.0977	0.152	-0.162	0.332	38.29	0.147	0.269	572	578	-0.253979	0.114187	34.54	30.57	15.54
KPAIBOOG_00029	0.4144	0.0631	0.7521	0.1031	0.148	-0.093	0.357	36.67	0.11	0.207	154	156	-0.2	0.051282	28.03	22.29	12.1
KPAIBOOG_00030	0.4492	0.0678	0.7077	0.1262	0.12	-0.209	0.289	32.54	0.127	0.177	166	173	-0.153179	0.092486	19.54	17.24	16.67
KPAIBOOG_00032	0.4886	0.0776	0.6794	0.0988	0.13	-0.175	0.326	34.19	0.117	0.214	282	288	-0.222917	0.083333	25.26	25.26	13.49
KPAIBOOG_00034	0.5575	0.0708	0.5872	0.046	0.18	-0.156	0.338	30.06	0.086	0.249	139	142	-0.021831	0.056338	30.77	32.87	10.49
KPAIBOOG_00035	0.5902	0.0789	0.5612	0.0857	0.194	-0.103	0.362	37.81	0.119	0.269	329	339	-0.279646	0.103245	37.35	28.82	14.41
KPAIBOOG_00036	0.5155	0.0683	0.6284	0.1393	0.134	-0.221	0.294	38.21	0.137	0.245	204	208	-0.2125	0.115385	31.58	26.32	15.31
KPAIBOOG_00037	0.526	0.0623	0.5674	0.0875	0.171	-0.109	0.348	35.38	0.111	0.288	351	361	0.013574	0.072022	38.67	33.98	13.54
KPAIBOOG_00038	0.5627	0.0502	0.5519	0.0893	0.136	-0.228	0.288	34.59	0.1	0.289	340	363	-0.081543	0.07989	35.16	35.71	15.66
KPAIBOOG_00039	0.5525	0.0457	0.585	0.1053	0.162	-0.196	0.305	36.54	0.105	0.283	266	274	-0.106204	0.116788	38.91	32.73	13.45
KPAIBOOG_00040	0.6185	0.0694	0.5379	0.0547	0.2	-0.071	0.377	34.54	0.093	0.284	204	211	0.088152	0.113744	40.57	32.08	12.74
KPAIBOOG_00041	0.523	0.0345	0.5705	0.063	0.122	-0.208	0.263	36.04	0.074	0.292	190	200	1.1015	0.14	38.81	36.32	11.94
KPAIBOOG_00042	0.6042	0.0804	0.5311	0.0802	0.183	-0.115	0.344	35.56	0.116	0.268	413	421	-0.227791	0.087886	37.91	28.91	13.51
KPAIBOOG_00045	0.5229	0.0673	0.6364	0.1206	0.141	-0.198	0.307	35.01	0.126	0.227	420	434	-0.390783	0.117512	26.44	25.98	15.4
KPAIBOOG_00046	0.4497	0.0537	0.6777	0.0957	0.128	-0.189	0.3	34.61	0.107	0.267	757	774	-0.265504	0.078811	36.77	30.71	12.65
KPAIBOOG_00047	0.498	0.0612	0.5973	0.1377	0.151	-0.178	0.323	35.73	0.14	0.29	591	612	-0.182843	0.078431	34.58	35.4	16.97
KPAIBOOG_00049	0.6897	0.0345	0.5417	0.15	0.166	-0.219	0.297	22.95	0.108	0.217	37	40	-0.44	0.175	29.27	17.07	17.07
KPAIBOOG_00050	0.4664	0.0604	0.6847	0.116	0.133	-0.194	0.294	36.84	0.121	0.247	388	391	-0.185166	0.092072	37.24	23.98	12.76
KPAIBOOG_00051	0.4845	0.093	0.6165	0.114	0.184	-0.094	0.379	38.45	0.149	0.283	457	474	-0.240295	0.118143	33.68	33.26	17.89
KPAIBOOG_00053	0.5434	0.0566	0.6368	0.1359	0.138	-0.231	0.288	34.14	0.12	0.194	333	340	-0.142941	0.105882	22.58	21.7	13.78
KPAIBOOG_00054	0.4755	0.0859	0.6544	0.0928	0.128	-0.235	0.282	36.27	0.125	0.246	400	412	0.021845	0.106796	31.72	26.88	15.01
KPAIBOOG_00055	0.6219	0.1095	0.5487	0.0789	0.193	-0.143	0.35	38.87	0.133	0.228	346	354	-0.120621	0.169492	28.17	24.79	15.21
KPAIBOOG_00056	0.4107	0.0893	0.7037	0.0698	0.129	-0.077	0.377	33.61	0.116	0.273	69	72	-0.504167	0.055556	35.62	30.14	15.07
KPAIBOOG_00060	0.5044	0.031	0.5408	0.1203	0.116	-0.218	0.252	36.58	0.106	0.258	246	253	1.00949	0.134387	31.5	32.68	13.39
KPAIBOOG_00062	0.5285	0.0976	0.5273	0.1376	0.161	-0.118	0.355	48.85	0.169	0.295	296	312	-0.207051	0.105769	34.82	32.27	21.09
KPAIBOOG_00067	0.4697	0.0379	0.7027	0.0787	0.147	-0.129	0.337	32.61	0.083	0.247	181	185	-0.335676	0.108108	37.63	25.81	10.22
KPAIBOOG_00068	0.4423	0.0481	0.7281	0.0575	0.111	-0.245	0.288	29.42	0.072	0.251	139	145	-0.213793	0.034483	34.25	29.45	10.96
KPAIBOOG_00070	0.3448	0.0431	0.7769	0.125	0.103	-0.166	0.308	28.12	0.113	0.185	159	166	-0.071084	0.066265	20.96	19.76	14.97
KPAIBOOG_00071	0.4935	0.0779	0.6061	0.1687	0.201	-0.026	0.407	38.86	0.169	0.237	118	121	-0.447934	0.024793	33.61	18.03	18.85
KPAIBOOG_00072	0.4417	0.046	0.6768	0.1173	0.14	-0.182	0.313	34.26	0.117	0.289	1317	1355	-0.365166	0.067897	41	31.34	14.16
KPAIBOOG_00074	0.3627	0.0588	0.6931	0.087	0.105	-0.228	0.281	33.29	0.116	0.331	121	122	-0.663934	0.04918	39.84	46.34	12.2
KPAIBOOG_00075	0.4107	0.0357	0.6803	0.1589	0.13	-0.167	0.327	32.61	0.14	0.287	150	157	-0.653503	0.070064	35.44	32.28	17.72
KPAIBOOG_00077	0.4081	0.0623	0.6113	0.15	0.144	-0.195	0.299	35.29	0.16	0.358	388	399	-0.1401	0.055138	50.75	38	18.25
KPAIBOOG_00078	0.3553	0.0658	0.6092	0.2297	0.155	-0.198	0.294	33.18	0.216	0.337	102	104	-0.391346	0.028846	45.71	31.43	22.86
KPAIBOOG_00079	0.5	0.0405	0.5789	0.1591	0.154	-0.169	0.328	39.48	0.143	0.29	189	194	-0.276289	0.056701	36.92	33.85	16.41
KPAIBOOG_00080	0.4351	0.0714	0.6074	0.1544	0.145	-0.201	0.303	35.61	0.162	0.283	198	204	-0.264216	0.058824	32.2	33.66	19.02
KPAIBOOG_00081	0.4545	0.0545	0.6438	0.1343	0.236	0.039	0.44	35.27	0.143	0.251	84	85	-0.472941	0.082353	34.88	24.42	15.12
KPAIBOOG_00082	0.4953	0.0755	0.5446	0.1243	0.141	-0.156	0.331	39.05	0.15	0.335	260	266	-0.627068	0.056391	41.57	41.57	16.85
KPAIBOOG_00083	0.4923	0.0615	0.6111	0.1167	0.17	-0.085	0.379	43.82	0.126	0.29	87	92	-0.51413	0.076087	35.48	33.33	17.2
KPAIBOOG_00084	0.4773	0.0795	0.5444	0.1447	0.171	-0.131	0.339	33.17	0.165	0.298	109	113	-0.158407	0.044248	33.33	35.96	20.18
KPAIBOOG_00085	0.4491	0.0778	0.612	0.1146	0.168	-0.052	0.385	38.3	0.142	0.32	218	226	-0.285398	0.070796	45.37	33.04	17.18
KPAIBOOG_00086	0.4842	0.0632	0.5929	0.1089	0.207	-0.011	0.415	41.92	0.131	0.353	130	137	-0.546715	0.072993	50.72	36.96	17.39
KPAIBOOG_00087	0.3056	0.0278	0.7407	0.1458	0.111	-0.124	0.322	27.69	0.136	0.217	59	63	-0.742857	0	26.56	20.31	18.75
KPAIBOOG_00088	0.5536	0.0179	0.6866	0.0364	0.189	-0.053	0.4	34.48	0.037	0.201	80	83	-0.395181	0.060241	26.19	26.19	7.14
KPAIBOOG_00089	0.4574	0.0957	0.5481	0.1183	0.188	-0.087	0.358	36.25	0.167	0.331	120	123	-0.194309	0.03252	44.35	36.29	18.55
KPAIBOOG_00090	0.507	0.0986	0.6	0.0896	0.201	0.064	0.464	38.22	0.134	0.273	97	100	-0.513	0.05	35.64	30.69	15.84
KPAIBOOG_00091	0.5191	0.0763	0.5597	0.0789	0.151	-0.11	0.346	37.74	0.117	0.297	162	167	-0.235329	0.077844	38.69	35.71	14.29
KPAIBOOG_00092	0.4615	0.0769	0.6	0.1096	0.103	-0.179	0.306	37.23	0.143	0.31	98	101	-0.983168	0.09901	33.33	42.16	16.67
KPAIBOOG_00093	0.4694	0.051	0.5962	0.1149	0.182	-0.07	0.366	34.79	0.122	0.289	123	127	0.048031	0.047244	39.06	32.03	14.84
KPAIBOOG_00094	0.4511	0.0451	0.6276	0.1311	0.151	-0.075	0.364	38.33	0.127	0.28	173	176	-0.110227	0.073864	39.55	29.94	14.12
KPAIBOOG_00095	0.5	0.0488	0.6559	0.0952	0.216	-0.025	0.421	39.52	0.105	0.282	114	117	-0.665812	0.051282	37.29	33.9	12.71
KPAIBOOG_00096	0.4803	0.0945	0.5507	0.1488	0.205	-0.053	0.401	38.61	0.18	0.314	167	171	-0.38655	0.070175	39.53	34.3	19.77
KPAIBOOG_00097	0.4444	0.037	0.6279	0.1404	0.135	-0.093	0.369	31.35	0.134	0.291	149	150	-0.589333	0.04	37.09	36.42	13.91
KPAIBOOG_00098	0.451	0.0593	0.5548	0.1406	0.121	-0.262	0.237	37.39	0.145	0.284	379	397	0.914357	0.120907	33.67	32.91	18.34
KPAIBOOG_00099	0.4074	0.0741	0.6333	0.1667	0.126	-0.074	0.361	*****	0.167	0.288	36	37	-0.464865	0	31.58	34.21	21.05
KPAIBOOG_00100	0.4574	0.0638	0.6364	0.1053	0.123	-0.212	0.283	36.12	0.124	0.31	113	116	-0.531897	0.051724	39.32	38.46	14.53
KPAIBOOG_00101	0.4312	0.0459	0.6321	0.0938	0.163	-0.153	0.344	37.61	0.109	0.362	128	130	-0.465385	0.038462	45.04	50.38	12.21
KPAIBOOG_00102	0.4897	0.0414	0.6289	0.1399	0.17	-0.166	0.33	35.31	0.132	0.289	197	203	-0.627586	0.078818	38.73	31.86	16.18
KPAIBOOG_00103	0.4766	0.0469	0.625	0.1339	0.157	-0.186	0.299	35.14	0.13	0.31	324	329	-0.300304	0.054711	48.18	30.3	14.24
KPAIBOOG_00104	0.4946	0.086	0.5495	0.1111	0.168	-0.033	0.381	38.33	0.15	0.305	113	116	-0.368103	0.060345	38.46	35.04	17.09
KPAIBOOG_00105	0.4861	0.0694	0.7195	0.0476	0.155	-0.061	0.392	29.66	0.078	0.229	102	105	-0.346667	0.085714	34.91	23.58	10.38
KPAIBOOG_00106	0.5676	0.1216	0.4559	0.0862	0.202	-0.027	0.414	38.15	0.161	0.333	87	88	-0.218182	0.068182	40.45	41.57	17.98
KPAIBOOG_00107	0.5509	0.0528	0.502	0.1581	0.147	-0.179	0.315	38.45	0.15	0.287	321	327	-0.012844	0.085627	34.15	35.37	16.46
KPAIBOOG_00108	0.4364	0.0727	0.6406	0.1636	0.156	-0.22	0.295	33.2	0.167	0.27	78	79	-0.713924	0.063291	32.5	30	17.5
KPAIBOOG_00113	0.5523	0.1279	0.4583	0.1452	0.162	-0.083	0.358	42.07	0.199	0.281	201	204	-0.017647	0.127451	32.2	30.73	20.98
KPAIBOOG_00114	0.5182	0.0455	0.6422	0.1006	0.138	-0.241	0.278	34.63	0.103	0.29	273	280	-0.54	0.107143	41.64	32.74	12.81
KPAIBOOG_00115	0.4894	0.0426	0.6863	0.1163	0.119	-0.14	0.354	23.88	0.108	0.263	65	71	-1.07606	0.084507	27.78	33.33	18.06
KPAIBOOG_00121	0.4729	0.0712	0.6397	0.1213	0.152	-0.126	0.339	38.72	0.136	0.275	457	477	-0.430189	0.100629	35.77	29.29	17.15
KPAIBOOG_00122	0.4955	0.0793	0.5798	0.1612	0.172	-0.154	0.342	40.78	0.171	0.314	855	882	-0.440249	0.099773	41.68	32.96	19.59
KPAIBOOG_00124	0.5499	0.0946	0.463	0.1344	0.176	-0.095	0.361	40.11	0.169	0.329	462	472	0.273517	0.063559	44.19	35.73	18.6
KPAIBOOG_00126	0.4714	0.0571	0.7246	0.14	0.087	-0.252	0.255	*****	0.117	0.154	94	95	-0.291579	0.063158	21.88	11.46	12.5
KPAIBOOG_00127	0.5172	0.0517	0.7241	0.0588	0.172	-0.042	0.41	35.8	0.077	0.224	78	79	-0.820253	0.126582	26.25	32.5	8.75
KPAIBOOG_00128	0.4388	0.0612	0.6909	0.1839	0.116	-0.205	0.319	38.72	0.156	0.207	141	143	-0.493007	0.118881	24.31	21.53	16.67
KPAIBOOG_00129	0.4598	0.0517	0.6794	0.0964	0.126	-0.213	0.3	33.87	0.103	0.261	436	452	-0.309735	0.059735	33.11	31.57	13.47
KPAIBOOG_00130	0.5872	0.121	0.5041	0.0634	0.165	-0.167	0.325	39.96	0.14	0.274	335	340	0.111177	0.135294	34.31	32.26	15.25
KPAIBOOG_00131	0.6	0.04	0.5085	0.1481	0.221	0.031	0.443	34.13	0.143	0.338	70	71	-1.12113	0.112676	44.44	40.28	15.28
KPAIBOOG_00133	0.4554	0.0594	0.6505	0.1176	0.127	-0.147	0.314	32.97	0.124	0.225	258	272	0.19375	0.110294	26.37	24.18	16.85
KPAIBOOG_00134	0.4823	0.0782	0.5749	0.1114	0.125	-0.255	0.251	33.66	0.137	0.276	598	649	0.718028	0.174114	30.31	32	20.46
KPAIBOOG_00135	0.4872	0.0513	0.5769	0.15	0.114	-0.247	0.23	37.89	0.132	0.214	174	181	1.26464	0.143646	23.63	24.18	16.48
KPAIBOOG_00136	0.4773	0.0341	0.6901	0.06	0.084	-0.346	0.175	36.95	0.062	0.178	97	99	1.41212	0.161616	25	20	8
KPAIBOOG_00137	0.5095	0.0608	0.5646	0.0909	0.1	-0.272	0.22	35.48	0.106	0.215	282	294	1.17211	0.156463	23.73	26.44	14.24
KPAIBOOG_00139	0.5556	0.0635	0.6508	0.0556	0.171	-0.108	0.361	28.43	0.084	0.229	83	86	-0.675582	0.069767	32.18	24.14	11.49
KPAIBOOG_00140	0.5418	0.0909	0.5493	0.1024	0.192	-0.086	0.375	38.12	0.139	0.288	696	709	-0.028632	0.080395	39.01	31.69	15.49
KPAIBOOG_00143	0.5411	0.0959	0.5693	0.1284	0.168	-0.153	0.33	34.69	0.151	0.25	185	188	-0.103723	0.090426	33.33	25.4	16.4
KPAIBOOG_00144	0.5963	0.055	0.5567	0.0779	0.161	-0.191	0.298	34.96	0.092	0.247	131	139	-0.046763	0.115108	31.43	27.86	15
KPAIBOOG_00145	0.5517	0.0776	0.6633	0.0247	0.132	-0.275	0.257	32.21	0.079	0.251	140	146	-0.118493	0.130137	34.01	29.25	12.24
KPAIBOOG_00150	0.4853	0.0824	0.6368	0.1311	0.148	-0.225	0.299	37.93	0.15	0.291	856	889	-0.547581	0.114736	37.42	31.8	18.09
KPAIBOOG_00151	0.3644	0.0533	0.6923	0.1154	0.155	-0.187	0.3	33.7	0.129	0.3	280	291	0.028179	0.061856	39.04	34.59	16.1
KPAIBOOG_00152	0.5446	0.104	0.5344	0.1218	0.19	-0.058	0.384	38.51	0.159	0.289	502	514	-0.26965	0.085603	39.81	28.74	17.86
KPAIBOOG_00153	0.489	0.0635	0.5648	0.1088	0.152	-0.142	0.329	37.63	0.129	0.308	428	439	0.107062	0.061503	39.32	37.73	15
KPAIBOOG_00154	0.5282	0.0845	0.5923	0.1233	0.171	-0.16	0.335	37.67	0.144	0.266	355	359	-0.361281	0.114206	34.44	29.72	15.28
KPAIBOOG_00155	0.5258	0.0742	0.5832	0.1067	0.17	-0.142	0.339	37.97	0.129	0.281	821	841	-0.252675	0.083234	38.6	30.52	14.96
KPAIBOOG_00159	0.5293	0.0745	0.5504	0.104	0.196	-0.127	0.35	36.71	0.131	0.332	449	466	-0.146352	0.064378	45.61	37.47	16.49
KPAIBOOG_00160	0.5017	0.0644	0.6028	0.07	0.147	-0.183	0.316	35.38	0.102	0.308	354	362	-0.26326	0.077348	41.32	38.84	12.12
KPAIBOOG_00161	0.4815	0.1667	0.6154	0.0833	0.266	-0.119	0.394	36.6	0.183	0.352	71	73	-0.491781	0.109589	47.3	36.49	20.27
KPAIBOOG_00162	0.5344	0.078	0.591	0.1018	0.159	-0.138	0.336	39.09	0.126	0.276	538	555	-0.133153	0.104505	36.33	30.94	15.47
KPAIBOOG_00163	0.5667	0.0667	0.625	0.0444	0.163	-0.099	0.36	36.45	0.08	0.216	75	77	0.111688	0.064935	30.77	23.08	10.26
KPAIBOOG_00166	0.5165	0.0613	0.5897	0.0907	0.157	-0.094	0.358	36.44	0.111	0.296	531	544	-0.30864	0.071691	41.47	33.94	13.21
KPAIBOOG_00167	0.4855	0.0447	0.569	0.0922	0.13	-0.202	0.275	35.32	0.104	0.297	509	540	0.54	0.096296	35.86	37.52	15.53
KPAIBOOG_00168	0.4764	0.0608	0.636	0.0929	0.126	-0.18	0.3	35.04	0.108	0.239	360	366	0.210109	0.090164	30.79	28.34	12.53
KPAIBOOG_00169	0.5547	0.0949	0.552	0.1188	0.161	-0.047	0.388	37.48	0.147	0.241	170	173	-0.254335	0.080925	29.31	26.44	16.09
KPAIBOOG_00170	0.6939	0.102	0.4884	0.1667	0.211	-0.133	0.364	28.79	0.167	0.234	66	67	-0.602985	0.089552	26.47	25	17.65
KPAIBOOG_00171	0.5493	0.0845	0.5396	0.0417	0.194	-0.006	0.418	36.35	0.1	0.308	170	174	0.173563	0.063218	43.43	36.57	12
KPAIBOOG_00174	0.5206	0.079	0.6122	0.0927	0.159	-0.166	0.323	36.12	0.121	0.267	733	765	-0.295425	0.101961	33.42	30.68	15.8
KPAIBOOG_00175	0.5439	0.0541	0.6059	0.0756	0.126	-0.234	0.283	36.34	0.092	0.262	357	366	-0.261475	0.076503	35.15	31.88	11.44
KPAIBOOG_00176	0.4969	0.0311	0.6258	0.0941	0.155	-0.14	0.329	34.39	0.092	0.304	401	416	-0.315144	0.0625	43.41	35.01	12.47
KPAIBOOG_00177	0.5337	0.0736	0.6434	0.1013	0.136	-0.178	0.315	35.7	0.118	0.215	406	416	-0.342548	0.129808	22.54	27.82	13.91
KPAIBOOG_00178	0.5295	0.071	0.6252	0.0754	0.14	-0.172	0.316	35.65	0.103	0.233	911	935	0.002032	0.118717	29.27	27.99	12.71
KPAIBOOG_00179	0.507	0.1163	0.6257	0.0395	0.152	-0.11	0.346	34.56	0.121	0.224	257	260	-0.022308	0.088462	29.12	24.9	13.41
KPAIBOOG_00180	0.5569	0.0838	0.5783	0.0714	0.174	-0.055	0.39	37.79	0.113	0.255	213	221	-0.204977	0.067873	32.43	29.28	14.41
KPAIBOOG_00182	0.5186	0.0712	0.596	0.081	0.137	-0.203	0.294	38.21	0.112	0.259	340	347	0.257637	0.100865	31.32	33.33	12.93
KPAIBOOG_00185	0.5088	0.0643	0.5396	0.12	0.11	-0.284	0.222	38.32	0.124	0.237	185	193	1.00104	0.119171	24.74	29.9	15.98
KPAIBOOG_00188	0.5184	0.087	0.5746	0.1324	0.147	-0.213	0.302	37.44	0.151	0.266	364	368	-0.175543	0.086957	31.44	32.25	15.99
KPAIBOOG_00190	0.5446	0.0536	0.626	0.0935	0.22	-0.031	0.409	30.81	0.101	0.251	159	162	-0.492593	0.049383	38.04	25.15	11.66
KPAIBOOG_00191	0.4895	0.084	0.6009	0.0995	0.15	-0.182	0.314	37.76	0.134	0.302	582	603	-0.048093	0.08126	41.06	33.11	16.39
KPAIBOOG_00194	0.6318	0.0397	0.5448	0.1017	0.195	-0.054	0.389	33.65	0.095	0.25	368	377	-0.275597	0.076923	37.3	25.93	11.64
KPAIBOOG_00195	0.5601	0.1071	0.5524	0.0756	0.192	-0.069	0.376	37	0.133	0.267	757	763	-0.209043	0.061599	39.4	26.7	14.01
KPAIBOOG_00196	0.6067	0.1011	0.4805	0.0968	0.16	-0.139	0.33	33	0.142	0.238	106	108	-0.139815	0.12037	29.36	25.69	15.6
KPAIBOOG_00197	0.5631	0.0738	0.5621	0.0894	0.159	-0.193	0.304	35.43	0.116	0.267	783	803	-0.052926	0.115816	35.82	30.6	13.81
KPAIBOOG_00198	0.54	0.068	0.5792	0.1393	0.158	-0.193	0.31	36.67	0.141	0.277	319	329	-0.37234	0.103343	37.27	28.79	16.67
KPAIBOOG_00199	0.5181	0.0843	0.5349	0.1781	0.177	-0.098	0.376	39.21	0.183	0.313	109	115	-0.676522	0.104348	37.07	33.62	22.41
KPAIBOOG_00200	0.4667	0.0889	0.6889	0.1	0.149	-0.043	0.4	*****	0.133	0.254	60	63	-0.934921	0.079365	25	32.81	17.19
KPAIBOOG_00201	0.4792	0.0625	0.7034	0.068	0.205	-0.011	0.423	33.23	0.092	0.264	142	150	-0.67	0.06	39.07	25.83	14.57
KPAIBOOG_00205	0.578	0.0769	0.5567	0.0778	0.164	-0.136	0.33	36.61	0.112	0.268	545	561	-0.11943	0.094474	36.3	30.25	13.7
KPAIBOOG_00206	0.568	0.096	0.5208	0.0959	0.154	-0.164	0.329	31.71	0.136	0.256	140	142	0.048592	0.126761	31.47	30.07	14.69
KPAIBOOG_00207	0.5067	0.056	0.5224	0.1298	0.119	-0.204	0.274	41.59	0.131	0.258	420	432	0.888657	0.104167	31.18	30.72	15.47
KPAIBOOG_00208	0.4527	0.1095	0.7323	0.0736	0.172	-0.119	0.363	33.43	0.126	0.233	270	276	-0.26558	0.112319	30.32	24.91	14.44
KPAIBOOG_00212	0.4871	0.106	0.683	0.1025	0.133	-0.214	0.295	35.59	0.141	0.202	441	456	-0.242544	0.133772	22.54	21.23	16.85
KPAIBOOG_00213	0.5481	0.0741	0.567	0.0938	0.156	-0.176	0.316	35.18	0.121	0.278	313	323	0.065944	0.114551	35.49	32.72	14.81
KPAIBOOG_00214	0.5207	0.1157	0.6132	0.0641	0.134	-0.216	0.293	37.78	0.129	0.227	147	151	-0.037748	0.092715	28.29	24.34	15.13
KPAIBOOG_00215	0.5708	0.0442	0.6546	0.0633	0.137	-0.199	0.304	33.17	0.072	0.206	276	281	-0.198577	0.096085	27.3	25.89	8.87
KPAIBOOG_00216	0.6	0.0776	0.5698	0.0938	0.158	-0.165	0.328	37.16	0.117	0.239	515	533	-0.333208	0.142589	29.59	27.34	14.61
KPAIBOOG_00223	0.5282	0.059	0.6469	0.07	0.12	-0.265	0.259	33.93	0.09	0.234	444	460	0.183261	0.130435	29.28	28.63	12.15
KPAIBOOG_00224	0.5383	0.0601	0.563	0.0712	0.154	-0.147	0.325	34.43	0.097	0.278	431	448	0.258036	0.084821	37.42	32.52	13.14
KPAIBOOG_00226	0.575	0.125	0.5638	0.0972	0.145	-0.125	0.326	30.75	0.153	0.166	144	147	0.121089	0.122449	20.27	12.16	16.89
KPAIBOOG_00230	0.5388	0.0733	0.635	0.0779	0.144	-0.218	0.292	35.08	0.103	0.24	281	286	-0.153147	0.097902	31.36	28.57	11.85
KPAIBOOG_00232	0.5227	0.0994	0.5347	0.1124	0.166	-0.2	0.301	41.36	0.154	0.277	409	417	0.294964	0.086331	35.65	30.38	17.22
KPAIBOOG_00235	0.6083	0.075	0.5204	0.1375	0.161	-0.235	0.285	37.57	0.139	0.236	144	147	-0.069388	0.129252	30.41	25	15.54
KPAIBOOG_00236	0.4483	0.0815	0.594	0.1362	0.165	-0.13	0.352	40.92	0.16	0.344	381	393	-0.161323	0.073791	45.94	38.32	18.53
KPAIBOOG_00237	0.4465	0.0884	0.6268	0.1092	0.154	-0.152	0.328	35.81	0.143	0.289	265	268	-0.075	0.08209	38.66	32.34	15.24
KPAIBOOG_00238	0.6154	0.0962	0.5263	0.0938	0.2	-0.237	0.267	40.34	0.133	0.344	60	62	0.496774	0.048387	50.79	34.92	15.87
KPAIBOOG_00241	0.546	0.092	0.5642	0.0895	0.178	-0.095	0.368	38.19	0.133	0.29	405	413	-0.027603	0.113801	38.41	33.33	14.98
KPAIBOOG_00243	0.4495	0.0673	0.6081	0.101	0.193	-0.055	0.394	36.27	0.13	0.347	525	543	-0.236464	0.027624	50.74	37.5	15.99
KPAIBOOG_00244	0.6286	0.0857	0.4691	0.0882	0.25	0.081	0.457	38.33	0.128	0.337	94	96	-0.139583	0.020833	56.7	28.87	14.43
KPAIBOOG_00245	0.4764	0.0836	0.6477	0.1176	0.163	-0.173	0.328	35.48	0.14	0.259	351	360	-0.300278	0.102778	30.75	30.75	16.34
KPAIBOOG_00252	0.5282	0.0641	0.6087	0.0743	0.134	-0.192	0.298	35.75	0.099	0.256	477	488	-0.071721	0.096311	35.58	29.24	11.86
KPAIBOOG_00253	0.5625	0.0563	0.5909	0.125	0.129	-0.296	0.247	36.99	0.116	0.248	190	192	-0.052604	0.109375	34.2	27.46	12.44
KPAIBOOG_00254	0.52	0.0764	0.5794	0.1165	0.143	-0.185	0.311	33.31	0.135	0.231	334	340	0.148235	0.102941	26.69	27.57	14.96
KPAIBOOG_00255	0.5747	0.0498	0.5897	0.1	0.143	-0.203	0.286	34.29	0.1	0.2	269	272	0.288971	0.113971	26.37	22.34	10.99
KPAIBOOG_00258	0.5357	0.0571	0.625	0.1351	0.136	-0.2	0.295	37.31	0.126	0.228	183	184	-0.165761	0.086957	35.14	20	12.97
KPAIBOOG_00259	0.5479	0.0613	0.5407	0.075	0.16	-0.112	0.349	35.97	0.101	0.291	307	315	0.082222	0.044444	39.56	35.13	12.34
KPAIBOOG_00261	0.5545	0.1154	0.6118	0.0632	0.153	-0.218	0.298	37.41	0.131	0.212	366	379	0.04591	0.203166	21.05	26.32	16.05
KPAIBOOG_00262	0.5471	0.0807	0.6106	0.0898	0.153	-0.153	0.326	38.05	0.117	0.209	282	287	0.014286	0.132404	25.69	23.96	13.19
KPAIBOOG_00263	0.604	0.0802	0.5862	0.072	0.164	-0.228	0.294	33.89	0.106	0.226	479	487	0.037988	0.164271	28.48	27.25	12.09
KPAIBOOG_00264	0.5525	0.0746	0.6236	0.0821	0.151	-0.14	0.336	34.59	0.107	0.217	467	473	-0.183932	0.099366	28.69	24.68	11.81
KPAIBOOG_00265	0.5689	0.0893	0.5476	0.086	0.174	-0.155	0.341	37.86	0.127	0.268	466	473	-0.065116	0.109937	32.28	34.18	13.92
KPAIBOOG_00266	0.4925	0.0448	0.6308	0.18	0.109	-0.21	0.291	37.55	0.14	0.18	86	87	-0.287356	0.08046	17.05	21.59	14.77
KPAIBOOG_00267	0.4695	0.0366	0.6347	0.0882	0.134	-0.175	0.299	33.16	0.09	0.245	201	208	0.244231	0.057692	31.1	30.14	11.96
KPAIBOOG_00268	0.5577	0.0385	0.6514	0.0543	0.161	-0.081	0.362	32.24	0.065	0.214	138	142	-0.392254	0.077465	30.77	23.78	9.09
KPAIBOOG_00269	0.5728	0.068	0.6196	0.0244	0.153	-0.128	0.352	35.23	0.072	0.26	125	127	-0.614173	0.11811	35.16	33.59	8.59
KPAIBOOG_00271	0.539	0.1051	0.5721	0.0883	0.161	-0.116	0.352	36.84	0.139	0.254	832	849	-0.239929	0.095406	32.12	28.35	15.65
KPAIBOOG_00273	0.4983	0.0572	0.5451	0.1043	0.125	-0.246	0.23	35.12	0.12	0.261	326	336	1.04792	0.110119	32.34	31.16	14.54
KPAIBOOG_00274	0.5533	0.041	0.6484	0.1064	0.144	-0.227	0.277	32.99	0.098	0.226	307	314	-0.187261	0.117834	31.43	24.76	11.75
KPAIBOOG_00275	0.5636	0.0473	0.5952	0.0976	0.147	-0.185	0.305	33.45	0.098	0.228	338	347	-0.070029	0.121037	28.45	27.59	12.07
KPAIBOOG_00276	0.5366	0.078	0.5859	0.0602	0.195	-0.115	0.365	32.84	0.103	0.301	252	257	-0.107782	0.070039	41.47	36.43	12.02
KPAIBOOG_00277	0.4872	0.0513	0.6556	0.0699	0.129	-0.167	0.313	34.55	0.086	0.249	233	238	0.118907	0.079832	34.31	29.71	10.46
KPAIBOOG_00279	0.5478	0.0764	0.5878	0.123	0.167	-0.161	0.335	41.98	0.135	0.259	200	206	-0.196117	0.121359	33.82	27.54	15.94
KPAIBOOG_00280	0.5033	0.0662	0.6383	0.1102	0.154	-0.184	0.328	39.22	0.122	0.272	189	195	-0.420513	0.082051	35.2	31.12	14.8
KPAIBOOG_00285	0.5108	0.0699	0.4727	0.1642	0.13	-0.216	0.269	39	0.168	0.293	208	214	0.94299	0.116822	34.42	33.95	19.07
KPAIBOOG_00286	0.4658	0.064	0.5982	0.1557	0.164	-0.216	0.294	37.96	0.158	0.324	558	580	-0.082242	0.086207	44.58	33.39	18.93
KPAIBOOG_00287	0.3955	0.0448	0.6692	0.1284	0.143	-0.204	0.281	36.08	0.125	0.299	160	163	0.122699	0.03681	43.9	31.1	14.63
KPAIBOOG_00288	0.5444	0.0541	0.5859	0.1076	0.205	-0.147	0.343	36.6	0.116	0.302	329	338	-0.192308	0.079882	44.84	31.56	13.86
KPAIBOOG_00289	0.5902	0.0492	0.5593	0.1346	0.16	-0.085	0.38	27.75	0.127	0.256	79	82	-0.848781	0.097561	25.3	36.14	15.66
KPAIBOOG_00291	0.5778	0.0556	0.4694	0.1463	0.186	-0.061	0.383	39.94	0.148	0.299	115	117	-0.160684	0.068376	38.14	34.75	16.1
KPAIBOOG_00292	0.5292	0.0418	0.5671	0.0956	0.14	-0.171	0.309	37.33	0.098	0.295	417	424	0.237972	0.061321	42.35	34.59	11.29
KPAIBOOG_00293	0.5808	0.0682	0.5062	0.1066	0.159	-0.189	0.305	38.93	0.125	0.29	449	461	0.101301	0.10846	38.74	33.33	14.72
KPAIBOOG_00294	0.5804	0.0893	0.6154	0.0854	0.165	-0.138	0.342	43.07	0.116	0.219	146	149	-0.173154	0.14094	28.67	23.33	13.33
KPAIBOOG_00295	0.496	0.104	0.688	0.0841	0.172	-0.066	0.382	35.28	0.129	0.238	170	175	-0.474857	0.08	35.8	19.89	15.91

## Sheet: BTQ
CDS	T3	C3	A3	G3	CAI	CBI	Fop	ENC	GC3s	GC	L_sym	L_aa	Gravy	Aromo	GC1	GC2	GC3
BAIJCCCF_00001	0.5441	0.0609	0.5945	0.0774	0.197	-0.057	0.396	35.85	0.102	0.311	628	641	-0.50078	0.042122	47.2	33.96	11.99
BAIJCCCF_00002	0.5584	0.0985	0.5813	0.0913	0.177	-0.153	0.347	37.88	0.137	0.307	343	347	-0.688473	0.080692	42.53	34.77	14.66
BAIJCCCF_00005	0.561	0.051	0.5385	0.0774	0.124	-0.261	0.243	33.9	0.09	0.227	600	627	0.99378	0.14992	25.8	29.46	12.9
BAIJCCCF_00006	0.5116	0.0349	0.5455	0.1379	0.105	-0.217	0.258	29.23	0.113	0.252	97	102	1.09804	0.127451	32.04	28.16	15.53
BAIJCCCF_00007	0.5203	0.0608	0.4766	0.1042	0.119	-0.254	0.223	34.42	0.121	0.239	157	162	1.35741	0.098765	26.38	30.67	14.72
BAIJCCCF_00008	0.5724	0.0276	0.622	0.0991	0.174	-0.201	0.305	34.01	0.085	0.279	177	179	-0.155307	0.128492	36.67	37.22	9.44
BAIJCCCF_00009	0.5632	0.0433	0.5315	0.1104	0.118	-0.287	0.234	35.31	0.099	0.249	304	316	0.870886	0.148734	30.28	30.91	13.25
BAIJCCCF_00010	0.577	0.0513	0.6048	0.0795	0.147	-0.211	0.307	34.51	0.089	0.259	872	893	-0.349608	0.101904	32.44	34.34	11.07
BAIJCCCF_00011	0.5015	0.0423	0.6453	0.0857	0.143	-0.173	0.32	34	0.092	0.293	415	433	-0.195843	0.08545	37.79	37.1	12.9
BAIJCCCF_00012	0.5649	0.0611	0.5917	0.1196	0.125	-0.273	0.268	38.2	0.116	0.228	164	168	-0.139881	0.095238	26.04	28.4	13.61
BAIJCCCF_00013	0.4776	0.0785	0.655	0.115	0.135	-0.236	0.282	35.69	0.135	0.288	549	587	-0.40017	0.115843	36.56	30.78	19.05
BAIJCCCF_00014	0.475	0.0625	0.6387	0.1241	0.149	-0.241	0.272	36.89	0.134	0.299	202	215	-0.395349	0.097674	36.57	34.26	18.52
BAIJCCCF_00015	0.4479	0.0625	0.6145	0.1379	0.093	-0.362	0.176	31.34	0.13	0.227	108	113	1.21327	0.168142	25.44	25.44	16.67
BAIJCCCF_00016	0.6023	0.1023	0.6154	0.0625	0.156	-0.2	0.314	33.96	0.114	0.159	105	107	0.146729	0.196262	15.74	18.52	12.96
BAIJCCCF_00017	0.5758	0.0606	0.5588	0.0714	0.109	-0.11	0.357	31.85	0.095	0.265	42	44	-1.175	0.045455	24.44	40	13.33
BAIJCCCF_00019	0.4904	0.0939	0.6515	0.0993	0.144	-0.183	0.318	36.77	0.135	0.245	724	740	-0.26446	0.112162	31.44	26.59	15.52
BAIJCCCF_00021	0.5972	0.0463	0.6276	0.0838	0.154	-0.203	0.308	30.64	0.087	0.236	276	287	-0.293031	0.139373	30.56	27.78	12.15
BAIJCCCF_00022	0.4975	0.0637	0.6452	0.1018	0.152	-0.16	0.325	35.2	0.117	0.26	514	523	-0.107648	0.09369	36.07	28.82	13.17
BAIJCCCF_00023	0.5747	0.0679	0.5682	0.0876	0.119	-0.257	0.26	37.52	0.106	0.209	254	257	0.214008	0.151751	24.81	25.97	11.63
BAIJCCCF_00024	0.4551	0.0958	0.6078	0.1382	0.128	-0.126	0.317	32.56	0.163	0.232	202	210	0.461905	0.133333	25.12	25.12	19.43
BAIJCCCF_00026	0.4956	0.1092	0.6244	0.0943	0.154	-0.166	0.331	37.89	0.145	0.271	571	578	-0.274568	0.115917	34.89	30.74	15.54
BAIJCCCF_00029	0.4144	0.0631	0.7521	0.1031	0.148	-0.093	0.357	36.67	0.11	0.207	154	156	-0.2	0.051282	28.03	22.29	12.1
BAIJCCCF_00030	0.4492	0.0678	0.7077	0.1262	0.12	-0.209	0.289	32.54	0.127	0.177	166	173	-0.153179	0.092486	19.54	17.24	16.67
BAIJCCCF_00032	0.4886	0.0731	0.6842	0.0988	0.129	-0.181	0.323	34.06	0.113	0.213	282	288	-0.222917	0.083333	25.26	25.26	13.15
BAIJCCCF_00034	0.5575	0.0619	0.5963	0.046	0.175	-0.169	0.331	29.83	0.079	0.246	139	142	-0.021831	0.056338	30.77	32.87	9.79
BAIJCCCF_00035	0.5902	0.0789	0.5612	0.0853	0.195	-0.102	0.362	38.01	0.119	0.27	329	339	-0.281711	0.103245	37.65	28.82	14.41
BAIJCCCF_00036	0.5155	0.0683	0.6284	0.1393	0.134	-0.221	0.294	38.21	0.137	0.245	204	208	-0.2125	0.115385	31.58	26.32	15.31
BAIJCCCF_00037	0.526	0.0623	0.5674	0.0871	0.171	-0.11	0.348	35.52	0.111	0.288	351	361	-0.000277	0.074792	38.67	33.98	13.54
BAIJCCCF_00038	0.5627	0.0502	0.5519	0.0889	0.137	-0.227	0.288	34.71	0.1	0.29	340	363	-0.083471	0.07989	35.44	35.71	15.66
BAIJCCCF_00039	0.5479	0.0457	0.59	0.1053	0.159	-0.203	0.301	36.66	0.105	0.283	266	274	-0.106204	0.116788	38.91	32.73	13.45
BAIJCCCF_00040	0.6185	0.0694	0.5379	0.0547	0.2	-0.071	0.377	34.54	0.093	0.284	204	211	0.088152	0.113744	40.57	32.08	12.74
BAIJCCCF_00041	0.523	0.0345	0.5705	0.063	0.122	-0.208	0.263	36.04	0.074	0.292	190	200	1.1015	0.14	38.81	36.32	11.94
BAIJCCCF_00042	0.6042	0.0804	0.5311	0.0802	0.183	-0.115	0.344	35.56	0.116	0.268	413	421	-0.227791	0.087886	37.91	28.91	13.51
BAIJCCCF_00045	0.5229	0.0673	0.6364	0.1206	0.141	-0.198	0.307	35.01	0.126	0.227	420	434	-0.390783	0.117512	26.44	25.98	15.4
BAIJCCCF_00046	0.4497	0.052	0.6794	0.0957	0.128	-0.189	0.3	34.54	0.106	0.267	757	774	-0.265504	0.078811	36.77	30.71	12.52
BAIJCCCF_00047	0.498	0.0612	0.5973	0.1377	0.151	-0.178	0.323	35.73	0.14	0.29	591	612	-0.182843	0.078431	34.58	35.4	16.97
BAIJCCCF_00049	0.6897	0.0345	0.5417	0.15	0.166	-0.219	0.297	22.95	0.108	0.217	37	40	-0.44	0.175	29.27	17.07	17.07
BAIJCCCF_00050	0.4664	0.0604	0.6847	0.116	0.133	-0.194	0.294	36.84	0.121	0.247	388	391	-0.185166	0.092072	37.24	23.98	12.76
BAIJCCCF_00051	0.4888	0.0927	0.6125	0.1144	0.183	-0.098	0.376	38.78	0.149	0.283	457	474	-0.239452	0.118143	33.68	33.26	17.89
BAIJCCCF_00053	0.5434	0.0604	0.6325	0.1359	0.14	-0.226	0.291	34.65	0.123	0.195	333	340	-0.142941	0.105882	22.58	21.7	14.08
BAIJCCCF_00054	0.4755	0.0859	0.6544	0.0928	0.128	-0.235	0.282	36.27	0.125	0.246	400	412	0.021845	0.106796	31.72	26.88	15.01
BAIJCCCF_00055	0.6219	0.1095	0.5487	0.0789	0.193	-0.143	0.35	38.87	0.133	0.228	346	354	-0.120621	0.169492	28.17	24.79	15.21
BAIJCCCF_00056	0.4107	0.0893	0.7037	0.0698	0.129	-0.077	0.377	33.61	0.116	0.273	69	72	-0.504167	0.055556	35.62	30.14	15.07
BAIJCCCF_00060	0.5044	0.031	0.5408	0.1203	0.116	-0.218	0.252	36.58	0.106	0.258	246	253	1.00949	0.134387	31.5	32.68	13.39
BAIJCCCF_00062	0.5285	0.0976	0.5273	0.1376	0.161	-0.118	0.355	48.85	0.169	0.295	296	312	-0.207051	0.105769	34.82	32.27	21.09
BAIJCCCF_00067	0.4697	0.0379	0.6959	0.0866	0.146	-0.139	0.331	32.7	0.088	0.249	181	185	-0.335676	0.108108	37.63	25.81	10.75
BAIJCCCF_00068	0.4423	0.0481	0.7281	0.0575	0.111	-0.245	0.288	29.42	0.072	0.251	139	145	-0.213793	0.034483	34.25	29.45	10.96
BAIJCCCF_00070	0.3362	0.0431	0.7846	0.125	0.102	-0.174	0.302	27.96	0.113	0.187	159	166	-0.075903	0.066265	21.56	19.76	14.97
BAIJCCCF_00071	0.4935	0.0779	0.6061	0.1687	0.201	-0.026	0.407	38.86	0.169	0.237	118	121	-0.447934	0.024793	33.61	18.03	18.85
BAIJCCCF_00072	0.4423	0.046	0.6781	0.1164	0.14	-0.182	0.313	34.23	0.116	0.288	1317	1355	-0.366125	0.068635	41	31.34	14.09
BAIJCCCF_00074	0.3627	0.0686	0.6832	0.087	0.108	-0.214	0.289	33.85	0.124	0.333	121	122	-0.663934	0.04918	39.84	46.34	13.01
BAIJCCCF_00075	0.4107	0.0357	0.6803	0.1589	0.13	-0.167	0.327	32.61	0.14	0.287	150	157	-0.653503	0.070064	35.44	32.28	17.72
BAIJCCCF_00077	0.4081	0.0654	0.6062	0.1495	0.145	-0.186	0.304	35.64	0.162	0.359	388	399	-0.126817	0.055138	50.75	38.25	18.5
BAIJCCCF_00078	0.3421	0.0658	0.6207	0.2297	0.149	-0.198	0.294	33.07	0.216	0.337	102	104	-0.391346	0.028846	45.71	31.43	22.86
BAIJCCCF_00079	0.5	0.0405	0.5789	0.1591	0.154	-0.169	0.328	39.48	0.143	0.29	189	194	-0.276289	0.056701	36.92	33.85	16.41
BAIJCCCF_00080	0.4379	0.0654	0.6037	0.1606	0.144	-0.21	0.298	35.49	0.162	0.283	198	204	-0.266177	0.058824	32.2	33.66	19.02
BAIJCCCF_00081	0.4545	0.0545	0.6438	0.1343	0.236	0.039	0.44	35.27	0.143	0.251	84	85	-0.472941	0.082353	34.88	24.42	15.12
BAIJCCCF_00082	0.4906	0.0755	0.5493	0.1243	0.139	-0.156	0.331	39.03	0.15	0.335	260	266	-0.627068	0.056391	41.57	41.57	16.85
BAIJCCCF_00083	0.4923	0.0615	0.6111	0.1167	0.17	-0.085	0.379	43.82	0.126	0.29	87	92	-0.51413	0.076087	35.48	33.33	17.2
BAIJCCCF_00084	0.4713	0.0805	0.5495	0.1429	0.176	-0.115	0.349	33.2	0.165	0.298	109	113	-0.161947	0.044248	33.33	35.96	20.18
BAIJCCCF_00085	0.4491	0.0778	0.612	0.1146	0.168	-0.052	0.385	38.3	0.142	0.32	218	226	-0.285398	0.070796	45.37	33.04	17.18
BAIJCCCF_00086	0.4842	0.0632	0.5929	0.1089	0.207	-0.011	0.415	41.92	0.131	0.353	130	137	-0.546715	0.072993	50.72	36.96	17.39
BAIJCCCF_00087	0.3056	0.0278	0.7407	0.1458	0.111	-0.124	0.322	27.69	0.136	0.217	59	63	-0.742857	0	26.56	20.31	18.75
BAIJCCCF_00088	0.5357	0.0179	0.6912	0.0357	0.182	-0.045	0.4	33.12	0.037	0.201	80	83	-0.383133	0.048193	26.19	26.19	7.14
BAIJCCCF_00089	0.4681	0.0957	0.5385	0.1183	0.195	-0.087	0.358	36.41	0.167	0.331	120	123	-0.194309	0.03252	44.35	36.29	18.55
BAIJCCCF_00090	0.507	0.0986	0.6	0.0896	0.201	0.064	0.464	38.22	0.134	0.273	97	100	-0.513	0.05	35.64	30.69	15.84
BAIJCCCF_00091	0.5115	0.0763	0.563	0.0783	0.148	-0.106	0.346	37.57	0.117	0.297	162	167	-0.229341	0.071856	38.69	35.71	14.29
BAIJCCCF_00092	0.4675	0.0779	0.6076	0.0972	0.107	-0.175	0.309	36.68	0.134	0.307	97	101	-0.919802	0.09901	33.33	41.18	16.67
BAIJCCCF_00093	0.4694	0.051	0.5962	0.1149	0.182	-0.07	0.366	34.79	0.122	0.289	123	127	0.048031	0.047244	39.06	32.03	14.84
BAIJCCCF_00094	0.4511	0.0451	0.6276	0.1311	0.151	-0.075	0.364	38.33	0.127	0.28	173	176	-0.110227	0.073864	39.55	29.94	14.12
BAIJCCCF_00095	0.5	0.0488	0.6559	0.0952	0.216	-0.025	0.421	39.52	0.105	0.282	114	117	-0.665812	0.051282	37.29	33.9	12.71
BAIJCCCF_00096	0.4803	0.0945	0.5507	0.1488	0.205	-0.053	0.401	38.61	0.18	0.314	167	171	-0.38655	0.070175	39.53	34.3	19.77
BAIJCCCF_00097	0.4444	0.037	0.6279	0.1404	0.135	-0.093	0.369	31.35	0.134	0.291	149	150	-0.589333	0.04	37.09	36.42	13.91
BAIJCCCF_00098	0.454	0.0564	0.5513	0.1394	0.121	-0.26	0.237	37.16	0.142	0.284	379	397	0.909572	0.118388	33.92	32.91	18.09
BAIJCCCF_00099	0.4074	0.0741	0.6333	0.1667	0.126	-0.074	0.361	*****	0.167	0.288	36	37	-0.464865	0	31.58	34.21	21.05
BAIJCCCF_00100	0.4574	0.0638	0.6364	0.1053	0.123	-0.212	0.283	36.12	0.124	0.31	113	116	-0.531897	0.051724	39.32	38.46	14.53
BAIJCCCF_00101	0.4404	0.0459	0.6226	0.0938	0.162	-0.153	0.344	38.34	0.109	0.362	128	130	-0.465385	0.038462	45.04	50.38	12.21
BAIJCCCF_00102	0.4897	0.0414	0.6289	0.1399	0.17	-0.166	0.33	35.31	0.132	0.289	197	203	-0.627586	0.078818	38.73	31.86	16.18
BAIJCCCF_00103	0.4766	0.0469	0.6275	0.1345	0.158	-0.187	0.299	35.03	0.13	0.309	324	329	-0.305167	0.054711	48.18	30	14.24
BAIJCCCF_00104	0.4839	0.086	0.5495	0.1235	0.16	-0.048	0.372	39.02	0.159	0.307	113	116	-0.368103	0.060345	38.46	35.04	17.95
BAIJCCCF_00105	0.4861	0.0694	0.7195	0.0476	0.155	-0.061	0.392	29.66	0.078	0.229	102	105	-0.346667	0.085714	34.91	23.58	10.38
BAIJCCCF_00106	0.5676	0.1216	0.4559	0.0862	0.202	-0.027	0.414	38.15	0.161	0.333	87	88	-0.218182	0.068182	40.45	41.57	17.98
BAIJCCCF_00107	0.5509	0.0528	0.502	0.1581	0.147	-0.179	0.315	38.45	0.15	0.287	321	327	-0.012844	0.085627	34.15	35.37	16.46
BAIJCCCF_00108	0.4364	0.0727	0.6406	0.1636	0.156	-0.22	0.295	33.2	0.167	0.27	78	79	-0.713924	0.063291	32.5	30	17.5
BAIJCCCF_00113	0.5523	0.1279	0.4583	0.1452	0.162	-0.083	0.358	42.07	0.199	0.281	201	204	-0.017647	0.127451	32.2	30.73	20.98
BAIJCCCF_00114	0.5182	0.0455	0.6422	0.1006	0.138	-0.241	0.278	34.63	0.103	0.29	273	280	-0.54	0.107143	41.64	32.74	12.81
BAIJCCCF_00115	0.4894	0.0426	0.6863	0.1163	0.119	-0.14	0.354	23.88	0.108	0.263	65	71	-1.07606	0.084507	27.78	33.33	18.06
BAIJCCCF_00121	0.4729	0.0712	0.6397	0.1217	0.153	-0.127	0.339	38.56	0.136	0.274	457	477	-0.428721	0.100629	35.56	29.29	17.15
BAIJCCCF_00122	0.4963	0.078	0.5804	0.1609	0.171	-0.157	0.339	40.61	0.17	0.314	855	882	-0.44229	0.098639	41.79	32.84	19.48
BAIJCCCF_00124	0.5499	0.0972	0.4603	0.1344	0.175	-0.099	0.359	40.17	0.171	0.331	462	472	0.274364	0.063559	44.4	35.73	18.82
BAIJCCCF_00126	0.4714	0.0571	0.7246	0.14	0.087	-0.252	0.255	*****	0.117	0.154	94	95	-0.291579	0.063158	21.88	11.46	12.5
BAIJCCCF_00127	0.5172	0.0517	0.7241	0.0588	0.172	-0.042	0.41	35.8	0.077	0.224	78	79	-0.820253	0.126582	26.25	32.5	8.75
BAIJCCCF_00128	0.4388	0.0612	0.6909	0.186	0.116	-0.208	0.319	37.78	0.156	0.205	141	143	-0.488112	0.118881	23.61	21.53	16.67
BAIJCCCF_00129	0.4598	0.0517	0.6794	0.0964	0.126	-0.213	0.3	33.87	0.103	0.261	436	452	-0.309735	0.059735	33.11	31.57	13.47
BAIJCCCF_00130	0.5872	0.121	0.5041	0.0634	0.165	-0.167	0.325	39.96	0.14	0.274	335	340	0.111177	0.135294	34.31	32.26	15.25
BAIJCCCF_00131	0.6	0.04	0.5085	0.1481	0.221	0.031	0.443	34.13	0.143	0.338	70	71	-1.12113	0.112676	44.44	40.28	15.28
BAIJCCCF_00133	0.4604	0.0545	0.6505	0.1183	0.129	-0.142	0.318	32.99	0.12	0.223	258	272	0.196324	0.110294	26.01	24.18	16.48
BAIJCCCF_00134	0.4823	0.0782	0.5749	0.1114	0.125	-0.255	0.251	33.66	0.137	0.276	598	649	0.718028	0.174114	30.31	32	20.46
BAIJCCCF_00135	0.4872	0.0513	0.5769	0.15	0.114	-0.247	0.23	37.89	0.132	0.214	174	181	1.26464	0.143646	23.63	24.18	16.48
BAIJCCCF_00136	0.4773	0.0341	0.6901	0.06	0.084	-0.346	0.175	36.95	0.062	0.178	97	99	1.41212	0.161616	25	20	8
BAIJCCCF_00137	0.5095	0.057	0.5694	0.0909	0.099	-0.277	0.216	35.17	0.103	0.214	282	294	1.17211	0.156463	23.73	26.44	13.9
BAIJCCCF_00139	0.5556	0.0635	0.6508	0.0556	0.171	-0.108	0.361	28.43	0.084	0.229	83	86	-0.675582	0.069767	32.18	24.14	11.49
BAIJCCCF_00140	0.5436	0.0909	0.5484	0.1026	0.192	-0.087	0.375	38.18	0.139	0.288	696	709	-0.030042	0.081805	39.01	31.69	15.49
BAIJCCCF_00143	0.5411	0.0959	0.5693	0.1284	0.168	-0.153	0.33	34.69	0.151	0.25	185	188	-0.103723	0.090426	33.33	25.4	16.4
BAIJCCCF_00144	0.5963	0.055	0.5567	0.0779	0.161	-0.191	0.298	34.96	0.092	0.247	131	139	-0.046763	0.115108	31.43	27.86	15
BAIJCCCF_00145	0.5517	0.0776	0.6633	0.0247	0.132	-0.275	0.257	32.21	0.079	0.251	140	146	-0.118493	0.130137	34.01	29.25	12.24
BAIJCCCF_00150	0.4853	0.0824	0.6368	0.1311	0.148	-0.225	0.299	37.93	0.15	0.291	856	889	-0.547581	0.114736	37.42	31.8	18.09
BAIJCCCF_00151	0.3644	0.0533	0.6923	0.1154	0.155	-0.187	0.3	33.7	0.129	0.3	280	291	0.028179	0.061856	39.04	34.59	16.1
BAIJCCCF_00152	0.5446	0.104	0.5344	0.1218	0.19	-0.058	0.384	38.51	0.159	0.289	502	514	-0.26965	0.085603	39.81	28.74	17.86
BAIJCCCF_00153	0.4903	0.0637	0.5648	0.1088	0.151	-0.134	0.334	37.7	0.129	0.307	428	439	0.094989	0.061503	39.32	37.5	15
BAIJCCCF_00154	0.5282	0.0845	0.5923	0.1233	0.171	-0.16	0.335	37.67	0.144	0.266	355	359	-0.361281	0.114206	34.44	29.72	15.28
BAIJCCCF_00155	0.5273	0.0742	0.5816	0.1067	0.171	-0.142	0.339	37.97	0.129	0.281	821	841	-0.252675	0.083234	38.6	30.52	14.96
BAIJCCCF_00158	0.5293	0.0745	0.5489	0.1037	0.196	-0.123	0.352	36.68	0.131	0.333	449	466	-0.152575	0.064378	45.82	37.47	16.49
BAIJCCCF_00159	0.5017	0.0644	0.6028	0.07	0.147	-0.183	0.316	35.38	0.102	0.308	354	362	-0.26326	0.077348	41.32	38.84	12.12
BAIJCCCF_00160	0.4815	0.1667	0.6154	0.0833	0.266	-0.119	0.394	36.6	0.183	0.352	71	73	-0.491781	0.109589	47.3	36.49	20.27
BAIJCCCF_00161	0.5344	0.078	0.591	0.1018	0.159	-0.138	0.336	39.09	0.126	0.276	538	555	-0.133153	0.104505	36.33	30.94	15.47
BAIJCCCF_00162	0.5667	0.0667	0.625	0.0444	0.163	-0.099	0.36	36.45	0.08	0.216	75	77	0.111688	0.064935	30.77	23.08	10.26
BAIJCCCF_00165	0.5165	0.0613	0.5897	0.0907	0.157	-0.094	0.358	36.44	0.111	0.296	531	544	-0.30864	0.071691	41.47	33.94	13.21
BAIJCCCF_00166	0.4855	0.0447	0.569	0.0922	0.13	-0.202	0.275	35.32	0.104	0.297	509	540	0.54	0.096296	35.86	37.52	15.53
BAIJCCCF_00167	0.4746	0.061	0.6383	0.0929	0.126	-0.179	0.301	35.02	0.109	0.239	359	365	0.198356	0.090411	30.87	28.42	12.57
BAIJCCCF_00168	0.5547	0.0949	0.5565	0.12	0.16	-0.06	0.382	37.94	0.147	0.239	170	173	-0.262428	0.086705	28.74	26.44	16.09
BAIJCCCF_00169	0.6939	0.102	0.4884	0.1667	0.211	-0.133	0.364	28.79	0.167	0.234	66	67	-0.602985	0.089552	26.47	25	17.65
BAIJCCCF_00170	0.5493	0.0845	0.5396	0.0417	0.192	-0.016	0.412	36.35	0.1	0.308	170	174	0.173563	0.063218	43.43	36.57	12
BAIJCCCF_00173	0.5223	0.079	0.6104	0.0929	0.16	-0.166	0.323	36.04	0.121	0.266	733	765	-0.29451	0.101961	33.29	30.68	15.8
BAIJCCCF_00174	0.5439	0.0541	0.6059	0.0756	0.126	-0.234	0.283	36.34	0.092	0.262	357	366	-0.261475	0.076503	35.15	31.88	11.44
BAIJCCCF_00175	0.4985	0.031	0.6212	0.1034	0.156	-0.141	0.33	34.76	0.099	0.302	406	421	-0.334442	0.061758	43.13	34.36	13.03
BAIJCCCF_00176	0.5337	0.0736	0.6434	0.1013	0.136	-0.178	0.315	35.7	0.118	0.215	406	416	-0.342548	0.129808	22.54	27.82	13.91
BAIJCCCF_00177	0.5301	0.071	0.6261	0.0737	0.14	-0.173	0.316	35.65	0.102	0.233	911	935	0.006417	0.118717	29.38	27.99	12.61
BAIJCCCF_00178	0.507	0.1163	0.6257	0.0395	0.152	-0.11	0.346	34.56	0.121	0.224	257	260	-0.022308	0.088462	29.12	24.9	13.41
BAIJCCCF_00179	0.5569	0.0838	0.5783	0.0714	0.174	-0.055	0.39	37.79	0.113	0.255	213	221	-0.204977	0.067873	32.43	29.28	14.41
BAIJCCCF_00181	0.5186	0.0712	0.596	0.081	0.137	-0.203	0.294	38.21	0.112	0.259	340	347	0.257637	0.100865	31.32	33.33	12.93
BAIJCCCF_00184	0.5088	0.0643	0.5396	0.12	0.11	-0.284	0.222	38.32	0.124	0.237	185	193	1.00104	0.119171	24.74	29.9	15.98
BAIJCCCF_00186	0.5184	0.087	0.5746	0.1324	0.147	-0.213	0.302	37.44	0.151	0.266	364	368	-0.175543	0.086957	31.44	32.25	15.99
BAIJCCCF_00188	0.5446	0.0536	0.626	0.0935	0.22	-0.031	0.409	30.81	0.101	0.251	159	162	-0.492593	0.049383	38.04	25.15	11.66
BAIJCCCF_00189	0.4895	0.084	0.6009	0.0995	0.15	-0.182	0.314	37.76	0.134	0.302	582	603	-0.048093	0.08126	41.06	33.11	16.39
BAIJCCCF_00192	0.6354	0.0397	0.5433	0.1021	0.197	-0.056	0.389	33.71	0.095	0.25	368	377	-0.278249	0.079576	37.3	25.93	11.64
BAIJCCCF_00193	0.5601	0.1071	0.5524	0.0756	0.192	-0.069	0.376	37	0.133	0.267	757	763	-0.209043	0.061599	39.4	26.7	14.01
BAIJCCCF_00194	0.6067	0.1011	0.4805	0.0968	0.157	-0.155	0.321	33.03	0.142	0.241	106	108	-0.136111	0.12037	30.28	25.69	15.6
BAIJCCCF_00195	0.5631	0.0738	0.5621	0.0894	0.159	-0.193	0.304	35.43	0.116	0.267	783	803	-0.052926	0.115816	35.82	30.6	13.81
BAIJCCCF_00196	0.536	0.068	0.5809	0.1386	0.157	-0.191	0.31	36.57	0.141	0.277	319	329	-0.369301	0.100304	37.27	28.79	16.67
BAIJCCCF_00197	0.5181	0.0843	0.5349	0.1781	0.177	-0.098	0.376	39.21	0.183	0.313	109	115	-0.676522	0.104348	37.07	33.62	22.41
BAIJCCCF_00198	0.4667	0.0889	0.6889	0.1	0.149	-0.043	0.4	*****	0.133	0.254	60	63	-0.934921	0.079365	25	32.81	17.19
BAIJCCCF_00199	0.4792	0.0625	0.7034	0.068	0.205	-0.011	0.423	33.23	0.092	0.264	142	150	-0.67	0.06	39.07	25.83	14.57
BAIJCCCF_00203	0.5758	0.0769	0.5578	0.0776	0.163	-0.135	0.33	36.58	0.112	0.268	545	561	-0.117647	0.092692	36.3	30.25	13.7
BAIJCCCF_00204	0.568	0.096	0.5208	0.0959	0.154	-0.164	0.329	31.71	0.136	0.256	140	142	0.048592	0.126761	31.47	30.07	14.69
BAIJCCCF_00205	0.5067	0.056	0.5224	0.1298	0.119	-0.204	0.274	41.59	0.131	0.258	420	432	0.888657	0.104167	31.18	30.72	15.47
BAIJCCCF_00206	0.4527	0.1095	0.7323	0.0736	0.172	-0.119	0.363	33.43	0.126	0.233	270	276	-0.26558	0.112319	30.32	24.91	14.44
BAIJCCCF_00210	0.487	0.1009	0.6908	0.095	0.129	-0.223	0.288	35.29	0.133	0.2	437	452	-0.213717	0.134956	22.3	21.41	16.11
BAIJCCCF_00211	0.5481	0.0741	0.567	0.0938	0.156	-0.176	0.316	35.18	0.121	0.278	313	323	0.065944	0.114551	35.49	32.72	14.81
BAIJCCCF_00212	0.5207	0.1157	0.6132	0.0641	0.134	-0.216	0.293	37.78	0.129	0.227	147	151	-0.037748	0.092715	28.29	24.34	15.13
BAIJCCCF_00213	0.5708	0.0442	0.6546	0.0633	0.137	-0.199	0.304	33.17	0.072	0.206	276	281	-0.198577	0.096085	27.3	25.89	8.87
BAIJCCCF_00214	0.6	0.0776	0.5698	0.0938	0.158	-0.165	0.328	37.16	0.117	0.239	515	533	-0.333208	0.142589	29.59	27.34	14.61
BAIJCCCF_00221	0.5269	0.0591	0.6469	0.0739	0.12	-0.265	0.259	34.01	0.092	0.234	444	460	0.176522	0.130435	29.28	28.42	12.36
BAIJCCCF_00222	0.5383	0.0601	0.563	0.0712	0.154	-0.147	0.325	34.43	0.097	0.278	431	448	0.258036	0.084821	37.42	32.52	13.14
BAIJCCCF_00224	0.575	0.125	0.5579	0.0959	0.147	-0.113	0.333	30.8	0.153	0.168	144	147	0.12449	0.115646	20.27	12.84	16.89
BAIJCCCF_00228	0.5388	0.0733	0.635	0.0779	0.144	-0.218	0.292	35.08	0.103	0.24	281	286	-0.153147	0.097902	31.36	28.57	11.85
BAIJCCCF_00230	0.5212	0.0992	0.5397	0.1089	0.165	-0.208	0.296	41.11	0.152	0.277	409	417	0.295683	0.086331	35.65	30.38	16.99
BAIJCCCF_00233	0.6083	0.075	0.5204	0.1375	0.161	-0.235	0.285	37.57	0.139	0.236	144	147	-0.069388	0.129252	30.41	25	15.54
BAIJCCCF_00234	0.4483	0.0815	0.594	0.1357	0.166	-0.129	0.352	40.79	0.16	0.344	381	393	-0.163104	0.073791	45.94	38.32	18.53
BAIJCCCF_00235	0.4465	0.0884	0.6268	0.1086	0.153	-0.151	0.328	36.02	0.143	0.29	265	268	-0.077612	0.08209	39.03	32.34	15.24
BAIJCCCF_00236	0.6346	0.0962	0.5	0.0938	0.198	-0.237	0.267	40.62	0.133	0.344	60	62	0.496774	0.048387	50.79	34.92	15.87
BAIJCCCF_00239	0.546	0.092	0.5642	0.0895	0.178	-0.095	0.368	38.19	0.133	0.29	405	413	-0.027603	0.113801	38.41	33.33	14.98
BAIJCCCF_00241	0.4495	0.0673	0.6081	0.101	0.193	-0.055	0.394	36.27	0.13	0.347	525	543	-0.236464	0.027624	50.74	37.5	15.99
BAIJCCCF_00242	0.6286	0.0857	0.4691	0.0882	0.25	0.081	0.457	38.33	0.128	0.337	94	96	-0.139583	0.020833	56.7	28.87	14.43
BAIJCCCF_00243	0.48	0.0836	0.6464	0.1176	0.164	-0.174	0.328	35.68	0.14	0.26	351	360	-0.305	0.105556	31.02	30.75	16.34
BAIJCCCF_00250	0.5269	0.0665	0.6076	0.0746	0.134	-0.192	0.298	35.81	0.101	0.257	477	488	-0.070902	0.096311	35.58	29.24	12.07
BAIJCCCF_00251	0.5625	0.0563	0.5909	0.1238	0.128	-0.294	0.247	37.17	0.116	0.25	190	192	-0.05625	0.109375	34.72	27.46	12.44
BAIJCCCF_00252	0.52	0.0764	0.5794	0.1165	0.143	-0.185	0.311	33.31	0.135	0.231	334	340	0.148235	0.102941	26.69	27.57	14.96
BAIJCCCF_00253	0.5721	0.0495	0.5867	0.1056	0.14	-0.204	0.285	34.65	0.104	0.201	270	272	0.265441	0.113971	26.37	22.71	10.99
BAIJCCCF_00257	0.5357	0.0571	0.625	0.1351	0.136	-0.2	0.295	37.31	0.126	0.228	183	184	-0.165761	0.086957	35.14	20	12.97
BAIJCCCF_00258	0.5479	0.0613	0.5407	0.075	0.16	-0.112	0.349	35.97	0.101	0.291	307	315	0.082222	0.044444	39.56	35.13	12.34
BAIJCCCF_00260	0.5577	0.1154	0.6076	0.0632	0.154	-0.218	0.298	37.43	0.131	0.212	366	379	0.04591	0.203166	21.05	26.32	16.05
BAIJCCCF_00261	0.5471	0.0807	0.6106	0.0898	0.153	-0.153	0.326	38.05	0.117	0.209	282	287	0.014286	0.132404	25.69	23.96	13.19
BAIJCCCF_00262	0.604	0.0802	0.5862	0.072	0.164	-0.228	0.294	33.89	0.106	0.226	479	487	0.037988	0.164271	28.48	27.25	12.09
BAIJCCCF_00263	0.5525	0.0746	0.6236	0.0821	0.151	-0.14	0.336	34.59	0.107	0.217	467	473	-0.183932	0.099366	28.69	24.68	11.81
BAIJCCCF_00264	0.5689	0.0893	0.5476	0.086	0.174	-0.155	0.341	37.86	0.127	0.268	466	473	-0.065116	0.109937	32.28	34.18	13.92
BAIJCCCF_00265	0.4925	0.0448	0.6308	0.18	0.109	-0.21	0.291	37.55	0.14	0.18	86	87	-0.287356	0.08046	17.05	21.59	14.77
BAIJCCCF_00266	0.4695	0.0366	0.6347	0.0882	0.134	-0.175	0.299	33.16	0.09	0.245	201	208	0.244231	0.057692	31.1	30.14	11.96
BAIJCCCF_00267	0.5577	0.0385	0.6514	0.0543	0.161	-0.081	0.362	32.24	0.065	0.214	138	142	-0.392254	0.077465	30.77	23.78	9.09
BAIJCCCF_00268	0.5728	0.068	0.6196	0.0244	0.153	-0.128	0.352	35.23	0.072	0.26	125	127	-0.614173	0.11811	35.16	33.59	8.59
BAIJCCCF_00270	0.539	0.1051	0.5721	0.0883	0.161	-0.116	0.352	36.84	0.139	0.254	832	849	-0.239929	0.095406	32.12	28.35	15.65
BAIJCCCF_00272	0.4983	0.0572	0.5451	0.1043	0.125	-0.246	0.23	35.12	0.12	0.261	326	336	1.04792	0.110119	32.34	31.16	14.54
BAIJCCCF_00273	0.5533	0.041	0.6484	0.1064	0.143	-0.233	0.274	33	0.098	0.227	307	314	-0.185987	0.117834	31.75	24.76	11.75
BAIJCCCF_00274	0.5636	0.0473	0.5952	0.0976	0.147	-0.185	0.305	33.45	0.098	0.228	338	347	-0.070029	0.121037	28.45	27.59	12.07
BAIJCCCF_00275	0.5366	0.078	0.5859	0.0602	0.195	-0.115	0.365	32.84	0.103	0.301	252	257	-0.107782	0.070039	41.47	36.43	12.02
BAIJCCCF_00276	0.4872	0.0513	0.6556	0.0699	0.129	-0.167	0.313	34.55	0.086	0.249	233	238	0.118907	0.079832	34.31	29.71	10.46
BAIJCCCF_00278	0.5414	0.0764	0.5946	0.123	0.164	-0.161	0.335	41.98	0.135	0.259	200	206	-0.196117	0.121359	33.82	27.54	15.94
BAIJCCCF_00279	0.5033	0.0662	0.6383	0.1102	0.154	-0.184	0.328	39.22	0.122	0.272	189	195	-0.420513	0.082051	35.2	31.12	14.8
BAIJCCCF_00284	0.508	0.0695	0.4788	0.1556	0.128	-0.211	0.269	38.52	0.163	0.291	208	214	0.946261	0.11215	34.42	33.95	18.6
BAIJCCCF_00285	0.467	0.0639	0.5995	0.1534	0.164	-0.219	0.292	37.78	0.156	0.323	558	580	-0.081724	0.086207	44.58	33.39	18.76
BAIJCCCF_00286	0.3955	0.0448	0.6692	0.1284	0.143	-0.204	0.281	36.08	0.125	0.299	160	163	0.122699	0.03681	43.9	31.1	14.63
BAIJCCCF_00287	0.5462	0.0577	0.5843	0.1036	0.206	-0.147	0.343	36.83	0.116	0.302	329	338	-0.19142	0.079882	44.84	31.56	13.86
BAIJCCCF_00288	0.5902	0.0492	0.5593	0.1346	0.16	-0.085	0.38	27.75	0.127	0.256	79	82	-0.848781	0.097561	25.3	36.14	15.66
BAIJCCCF_00290	0.5778	0.0556	0.4694	0.1463	0.186	-0.061	0.383	39.94	0.148	0.299	115	117	-0.160684	0.068376	38.14	34.75	16.1
BAIJCCCF_00291	0.5265	0.0418	0.5701	0.0959	0.138	-0.172	0.309	37.24	0.098	0.294	417	424	0.239623	0.061321	42.12	34.59	11.29
BAIJCCCF_00292	0.5808	0.0682	0.5062	0.1066	0.159	-0.189	0.305	38.93	0.125	0.29	449	461	0.101301	0.10846	38.74	33.33	14.72
BAIJCCCF_00293	0.5804	0.0893	0.6154	0.0854	0.165	-0.138	0.342	43.07	0.116	0.219	146	149	-0.173154	0.14094	28.67	23.33	13.33
BAIJCCCF_00294	0.496	0.104	0.688	0.0841	0.172	-0.066	0.382	35.28	0.129	0.238	170	175	-0.474857	0.08	35.8	19.89	15.91

## Sheet: BTZ1
CDS	T3	C3	A3	G3	CAI	CBI	Fop	ENC	GC3s	GC	L_sym	L_aa	Gravy	Aromo	GC1	GC2	GC3
OHHCFEHC_00001	0.5441	0.0609	0.5945	0.0774	0.198	-0.054	0.398	35.83	0.102	0.311	628	641	-0.50078	0.042122	47.2	33.96	11.99
OHHCFEHC_00002	0.5584	0.0985	0.5813	0.0913	0.175	-0.158	0.344	37.65	0.137	0.307	343	347	-0.688761	0.080692	42.53	34.77	14.66
OHHCFEHC_00005	0.5639	0.0493	0.5395	0.0742	0.124	-0.263	0.242	33.51	0.087	0.225	600	627	0.992344	0.148325	25.8	29.3	12.58
OHHCFEHC_00006	0.5116	0.0349	0.5455	0.1379	0.105	-0.217	0.258	29.23	0.113	0.252	97	102	1.09804	0.127451	32.04	28.16	15.53
OHHCFEHC_00007	0.5203	0.0608	0.4766	0.1031	0.118	-0.252	0.223	34.57	0.121	0.241	157	162	1.35309	0.098765	26.99	30.67	14.72
OHHCFEHC_00008	0.5724	0.0276	0.622	0.0991	0.174	-0.201	0.305	34.01	0.085	0.279	177	179	-0.155307	0.128492	36.67	37.22	9.44
OHHCFEHC_00009	0.5632	0.0433	0.5315	0.1104	0.118	-0.287	0.234	35.31	0.099	0.249	304	316	0.870886	0.148734	30.28	30.91	13.25
OHHCFEHC_00010	0.57	0.0513	0.6118	0.0795	0.145	-0.215	0.305	34.47	0.089	0.259	872	893	-0.348712	0.100784	32.33	34.45	11.07
OHHCFEHC_00011	0.503	0.0394	0.6463	0.0857	0.142	-0.174	0.32	33.74	0.089	0.292	415	433	-0.19515	0.08545	37.56	37.1	12.67
OHHCFEHC_00012	0.5649	0.0611	0.5868	0.1196	0.125	-0.271	0.268	38.21	0.116	0.228	164	168	-0.129762	0.089286	26.04	28.4	13.61
OHHCFEHC_00013	0.4787	0.0783	0.6525	0.1161	0.134	-0.237	0.282	35.99	0.135	0.288	549	587	-0.386542	0.117547	36.56	30.78	19.05
OHHCFEHC_00014	0.4783	0.0683	0.6382	0.1269	0.151	-0.245	0.272	36.32	0.139	0.299	202	215	-0.411163	0.102326	36.57	33.8	18.98
OHHCFEHC_00015	0.4479	0.0625	0.6145	0.1379	0.093	-0.362	0.176	31.34	0.13	0.227	108	113	1.21327	0.168142	25.44	25.44	16.67
OHHCFEHC_00016	0.6023	0.1023	0.625	0.0638	0.149	-0.233	0.295	35.01	0.114	0.159	105	107	0.124299	0.196262	16.67	17.59	12.96
OHHCFEHC_00017	0.5938	0.0313	0.5556	0.0667	0.113	-0.061	0.381	31.93	0.071	0.265	42	44	-1.21364	0.045455	24.44	42.22	11.11
OHHCFEHC_00018	0.4931	0.0938	0.6521	0.0973	0.145	-0.183	0.318	36.82	0.134	0.245	724	740	-0.266216	0.113514	31.58	26.59	15.38
OHHCFEHC_00020	0.5953	0.0465	0.6244	0.0893	0.155	-0.203	0.308	30.74	0.091	0.238	276	287	-0.281185	0.135889	30.56	28.12	12.5
OHHCFEHC_00021	0.4939	0.0636	0.6478	0.1018	0.151	-0.159	0.325	35.11	0.117	0.261	514	523	-0.104016	0.09369	36.07	29.01	13.17
OHHCFEHC_00022	0.5747	0.0679	0.5682	0.0876	0.119	-0.257	0.26	37.52	0.106	0.209	254	257	0.214008	0.151751	24.81	25.97	11.63
OHHCFEHC_00023	0.4731	0.1018	0.604	0.1008	0.137	-0.122	0.323	32.02	0.146	0.229	198	208	0.510577	0.134615	22.97	26.79	18.66
OHHCFEHC_00025	0.4978	0.1043	0.6295	0.0831	0.154	-0.16	0.333	37.07	0.135	0.267	571	578	-0.235813	0.110727	34.54	30.92	14.51
OHHCFEHC_00028	0.4144	0.0631	0.7521	0.1031	0.148	-0.093	0.357	36.67	0.11	0.207	154	156	-0.2	0.051282	28.03	22.29	12.1
OHHCFEHC_00029	0.4492	0.0678	0.7077	0.1262	0.12	-0.209	0.289	32.54	0.127	0.177	166	173	-0.153179	0.092486	19.54	17.24	16.67
OHHCFEHC_00031	0.4862	0.0734	0.681	0.1043	0.129	-0.181	0.323	34.13	0.117	0.214	282	288	-0.224306	0.083333	25.26	25.26	13.49
OHHCFEHC_00033	0.5565	0.0696	0.5963	0.046	0.177	-0.166	0.333	30.39	0.085	0.248	141	144	-0.052778	0.0625	31.03	32.41	10.34
OHHCFEHC_00034	0.594	0.0752	0.5588	0.0853	0.193	-0.103	0.362	37.6	0.116	0.269	329	339	-0.290265	0.100295	37.35	29.12	14.12
OHHCFEHC_00035	0.5155	0.0683	0.6284	0.1393	0.136	-0.214	0.299	37.42	0.137	0.245	204	208	-0.210577	0.115385	31.58	26.32	15.31
OHHCFEHC_00036	0.5329	0.0623	0.5674	0.0792	0.169	-0.119	0.342	34.6	0.105	0.286	351	361	0.013574	0.072022	38.67	33.98	12.98
OHHCFEHC_00037	0.5683	0.0504	0.5461	0.0889	0.138	-0.223	0.291	34.66	0.1	0.29	340	363	-0.078788	0.082645	35.71	35.44	15.66
OHHCFEHC_00038	0.5479	0.0457	0.598	0.0994	0.161	-0.184	0.312	36.59	0.102	0.282	266	274	-0.135401	0.116788	38.91	32.73	13.09
OHHCFEHC_00039	0.6185	0.0694	0.5379	0.0547	0.198	-0.071	0.377	34.51	0.093	0.283	204	211	0.08673	0.113744	40.09	32.08	12.74
OHHCFEHC_00040	0.523	0.0345	0.5705	0.063	0.122	-0.208	0.263	35.84	0.074	0.29	190	200	1.0885	0.14	38.31	36.32	11.94
OHHCFEHC_00041	0.6012	0.0833	0.5311	0.0802	0.183	-0.111	0.346	35.67	0.119	0.268	413	421	-0.227791	0.087886	37.91	28.91	13.74
OHHCFEHC_00044	0.5229	0.0673	0.6331	0.1245	0.141	-0.202	0.305	35.05	0.129	0.227	420	434	-0.390783	0.117512	26.44	25.98	15.63
OHHCFEHC_00045	0.4471	0.0521	0.6799	0.0975	0.128	-0.189	0.3	34.48	0.107	0.267	757	774	-0.265504	0.078811	36.77	30.71	12.65
OHHCFEHC_00046	0.5	0.0592	0.5995	0.1351	0.151	-0.178	0.323	35.53	0.137	0.289	591	612	-0.182843	0.078431	34.58	35.4	16.64
OHHCFEHC_00048	0.6667	0.0333	0.5417	0.15	0.155	-0.313	0.243	23.17	0.108	0.233	37	40	-0.2975	0.175	31.71	19.51	17.07
OHHCFEHC_00049	0.4664	0.057	0.6881	0.116	0.132	-0.198	0.291	36.63	0.119	0.246	388	391	-0.185166	0.092072	37.24	23.98	12.5
OHHCFEHC_00050	0.483	0.0881	0.6169	0.1194	0.186	-0.094	0.379	38.01	0.149	0.283	457	474	-0.241983	0.118143	33.68	33.26	17.89
OHHCFEHC_00053	0.5396	0.0566	0.641	0.1359	0.138	-0.231	0.288	34.14	0.12	0.194	333	340	-0.142941	0.105882	22.58	21.7	13.78
OHHCFEHC_00054	0.4755	0.089	0.651	0.0932	0.129	-0.232	0.285	36.31	0.128	0.246	400	412	0.023544	0.106796	31.48	26.88	15.25
OHHCFEHC_00055	0.6241	0.1064	0.5556	0.0794	0.19	-0.155	0.344	38.55	0.13	0.226	346	354	-0.132486	0.172316	28.17	24.51	14.93
OHHCFEHC_00056	0.3929	0.0893	0.7222	0.0698	0.128	-0.102	0.362	36.68	0.116	0.278	69	72	-0.504167	0.055556	36.99	30.14	15.07
OHHCFEHC_00060	0.5	0.031	0.5381	0.1258	0.115	-0.215	0.252	36.73	0.11	0.26	246	253	1.01344	0.130435	31.5	32.68	13.78
OHHCFEHC_00062	0.5304	0.0972	0.5321	0.1337	0.161	-0.12	0.355	48.47	0.166	0.293	296	312	-0.208974	0.108974	34.5	32.27	20.77
OHHCFEHC_00067	0.4697	0.0379	0.7027	0.0794	0.145	-0.15	0.326	32.2	0.083	0.245	181	185	-0.332973	0.108108	37.1	25.81	10.22
OHHCFEHC_00068	0.4476	0.0381	0.7345	0.0575	0.104	-0.268	0.273	30.56	0.065	0.251	139	145	-0.215862	0.034483	34.93	29.45	10.27
OHHCFEHC_00070	0.3534	0.0431	0.7692	0.125	0.106	-0.166	0.308	28.24	0.113	0.185	159	166	-0.071084	0.066265	20.96	19.76	14.97
OHHCFEHC_00071	0.4935	0.0779	0.6061	0.1687	0.201	-0.026	0.407	38.86	0.169	0.237	118	121	-0.447934	0.024793	33.61	18.03	18.85
OHHCFEHC_00072	0.4442	0.044	0.6749	0.121	0.138	-0.194	0.306	34.27	0.118	0.289	1317	1355	-0.369373	0.069373	41	31.34	14.23
OHHCFEHC_00074	0.3725	0.049	0.6931	0.087	0.108	-0.214	0.289	30.8	0.107	0.328	121	122	-0.663934	0.04918	39.84	46.34	11.38
OHHCFEHC_00075	0.4018	0.0357	0.6885	0.1589	0.126	-0.167	0.327	32.36	0.14	0.287	150	157	-0.653503	0.070064	35.44	32.28	17.72
OHHCFEHC_00077	0.4156	0.0531	0.6144	0.1495	0.144	-0.204	0.294	35.64	0.152	0.356	388	399	-0.154636	0.055138	51	38	17.5
OHHCFEHC_00078	0.3289	0.0658	0.6322	0.2297	0.141	-0.215	0.284	34.34	0.216	0.337	102	104	-0.391346	0.028846	45.71	31.43	22.86
OHHCFEHC_00079	0.4932	0.0405	0.5855	0.1603	0.153	-0.161	0.333	39.09	0.143	0.287	189	194	-0.274742	0.056701	35.9	33.85	16.41
OHHCFEHC_00080	0.4286	0.0714	0.6173	0.1556	0.141	-0.201	0.303	35.52	0.162	0.281	198	204	-0.216177	0.068627	32.2	33.17	19.02
OHHCFEHC_00081	0.4737	0.0526	0.6351	0.1324	0.227	0.045	0.442	34.91	0.14	0.245	86	87	-0.458621	0.08046	34.09	23.86	14.77
OHHCFEHC_00082	0.4836	0.0751	0.5514	0.1283	0.137	-0.166	0.326	39.07	0.153	0.337	261	266	-0.671053	0.056391	41.57	42.32	16.85
OHHCFEHC_00083	0.5077	0.0769	0.5833	0.1167	0.183	-0.045	0.402	41.98	0.138	0.293	87	92	-0.51413	0.076087	35.48	33.33	18.28
OHHCFEHC_00084	0.4651	0.0814	0.5495	0.141	0.181	-0.095	0.361	33.21	0.167	0.304	108	113	-0.21062	0.044248	34.21	35.96	21.05
OHHCFEHC_00085	0.4405	0.0893	0.6154	0.109	0.168	-0.045	0.39	39.59	0.147	0.322	218	226	-0.284071	0.070796	45.37	33.04	17.62
OHHCFEHC_00086	0.4842	0.0632	0.5929	0.1089	0.206	-0.011	0.415	41.92	0.131	0.353	130	137	-0.576642	0.072993	50.72	36.96	17.39
OHHCFEHC_00087	0.303	0.0303	0.7451	0.1522	0.123	-0.102	0.339	27.28	0.143	0.22	56	59	-0.952542	0	28.33	20	18.33
OHHCFEHC_00088	0.5357	0.0179	0.6912	0.0357	0.182	-0.045	0.4	33.12	0.037	0.201	80	83	-0.383133	0.048193	26.19	26.19	7.14
OHHCFEHC_00089	0.4681	0.0957	0.5385	0.1183	0.195	-0.087	0.358	36.41	0.167	0.331	120	123	-0.194309	0.03252	44.35	36.29	18.55
OHHCFEHC_00090	0.493	0.1127	0.6	0.0896	0.204	0.082	0.474	38.49	0.144	0.277	97	100	-0.513	0.05	35.64	30.69	16.83
OHHCFEHC_00091	0.5038	0.0763	0.5704	0.0783	0.146	-0.117	0.34	37.16	0.117	0.297	162	167	-0.228742	0.071856	38.69	35.71	14.29
OHHCFEHC_00092	0.4872	0.0769	0.5949	0.0972	0.112	-0.169	0.316	37.63	0.133	0.307	98	101	-0.993069	0.108911	33.33	42.16	15.69
OHHCFEHC_00093	0.4796	0.051	0.5865	0.1149	0.182	-0.056	0.374	34.56	0.122	0.286	123	127	0.050393	0.055118	39.06	31.25	14.84
OHHCFEHC_00094	0.4586	0.0451	0.6276	0.123	0.156	-0.075	0.364	38.06	0.121	0.278	173	176	-0.110227	0.073864	39.55	29.94	13.56
OHHCFEHC_00095	0.5309	0.0617	0.6237	0.0941	0.246	0.035	0.456	41.91	0.114	0.282	114	117	-0.776068	0.051282	36.44	33.9	13.56
OHHCFEHC_00096	0.4762	0.0873	0.554	0.1557	0.212	-0.042	0.407	38.24	0.18	0.314	167	171	-0.388889	0.070175	39.53	34.3	19.77
OHHCFEHC_00097	0.4495	0.0459	0.6172	0.1404	0.141	-0.08	0.376	31.68	0.141	0.296	149	150	-0.588667	0.04	37.75	36.42	14.57
OHHCFEHC_00098	0.4484	0.0501	0.5524	0.1502	0.116	-0.277	0.223	36.85	0.144	0.28	381	397	0.935264	0.11335	33.17	32.66	17.84
OHHCFEHC_00099	0.4074	0.0741	0.6333	0.1667	0.126	-0.074	0.361	*****	0.167	0.288	36	37	-0.464865	0	31.58	34.21	21.05
OHHCFEHC_00100	0.4574	0.0638	0.6364	0.1053	0.122	-0.206	0.283	35.45	0.124	0.31	113	116	-0.492241	0.051724	40.17	37.61	14.53
OHHCFEHC_00101	0.4273	0.0364	0.6415	0.0947	0.166	-0.164	0.336	36.1	0.102	0.359	128	130	-0.4	0.038462	45.04	50.38	11.45
OHHCFEHC_00102	0.4897	0.0414	0.625	0.1399	0.17	-0.156	0.335	36.08	0.132	0.287	197	203	-0.631527	0.073892	38.24	31.86	16.18
OHHCFEHC_00103	0.4688	0.0469	0.6328	0.1339	0.154	-0.186	0.299	35.11	0.13	0.31	324	329	-0.300304	0.054711	48.18	30.3	14.24
OHHCFEHC_00104	0.4946	0.086	0.5495	0.1111	0.168	-0.033	0.381	38.33	0.15	0.305	113	116	-0.368103	0.060345	38.46	35.04	17.09
OHHCFEHC_00105	0.4507	0.0704	0.7561	0.0476	0.141	-0.066	0.392	29.65	0.078	0.229	102	105	-0.440952	0.07619	34.91	23.58	10.38
OHHCFEHC_00106	0.5676	0.1216	0.4627	0.0862	0.199	-0.03	0.414	38.3	0.161	0.333	87	88	-0.309091	0.068182	40.45	41.57	17.98
OHHCFEHC_00107	0.5472	0.0566	0.502	0.1574	0.144	-0.183	0.312	39.14	0.153	0.287	321	327	-0.035474	0.082569	33.84	35.37	16.77
OHHCFEHC_00108	0.4286	0.0893	0.6349	0.1667	0.152	-0.242	0.282	33.51	0.179	0.278	78	79	-0.703798	0.063291	33.75	30	18.75
OHHCFEHC_00112	0.5523	0.1221	0.4722	0.136	0.16	-0.089	0.353	41.98	0.189	0.279	201	204	-0.021078	0.127451	32.68	30.73	20
OHHCFEHC_00113	0.5182	0.0455	0.6341	0.1056	0.137	-0.232	0.282	35.53	0.106	0.292	273	280	-0.536429	0.103571	41.64	32.74	13.17
OHHCFEHC_00114	0.5	0.0417	0.7	0.0952	0.117	-0.14	0.354	23.72	0.092	0.258	65	71	-1.07042	0.084507	27.78	33.33	16.67
OHHCFEHC_00121	0.4744	0.0739	0.6359	0.1213	0.153	-0.126	0.339	38.49	0.138	0.275	457	477	-0.448847	0.100629	35.56	29.5	17.36
OHHCFEHC_00122	0.4933	0.0825	0.5749	0.1658	0.172	-0.15	0.343	40.86	0.176	0.316	856	882	-0.470748	0.098639	41.68	33.07	20.05
OHHCFEHC_00124	0.5499	0.0997	0.4523	0.1373	0.173	-0.088	0.364	39.75	0.175	0.331	462	472	0.289619	0.059322	43.97	35.94	19.24
OHHCFEHC_00125	0.4714	0.0571	0.7143	0.1373	0.088	-0.252	0.255	*****	0.117	0.158	94	95	-0.263158	0.063158	21.88	12.5	12.5
OHHCFEHC_00126	0.5172	0.0517	0.7241	0.0588	0.172	-0.042	0.41	35.8	0.077	0.224	78	79	-0.820253	0.126582	26.25	32.5	8.75
OHHCFEHC_00127	0.4444	0.0606	0.6881	0.1882	0.113	-0.233	0.305	37.7	0.156	0.207	141	143	-0.485315	0.118881	24.31	21.53	16.67
OHHCFEHC_00128	0.4595	0.0462	0.6804	0.1032	0.127	-0.209	0.303	34.05	0.103	0.261	436	452	-0.317699	0.059735	33.33	31.35	13.47
OHHCFEHC_00129	0.5816	0.1241	0.5041	0.0634	0.165	-0.162	0.328	40.06	0.143	0.275	335	340	0.120588	0.135294	34.31	32.55	15.54
OHHCFEHC_00130	0.6	0.04	0.5085	0.1481	0.221	0.031	0.443	34.13	0.143	0.338	70	71	-1.12113	0.112676	44.44	40.28	15.28
OHHCFEHC_00132	0.468	0.0542	0.6439	0.119	0.127	-0.149	0.314	32.97	0.12	0.223	258	272	0.197794	0.110294	26.01	24.18	16.48
OHHCFEHC_00133	0.4851	0.0781	0.5717	0.1117	0.125	-0.256	0.251	33.8	0.137	0.277	598	649	0.728043	0.174114	30.31	32.15	20.46
OHHCFEHC_00134	0.4872	0.0513	0.5692	0.16	0.114	-0.247	0.23	38.04	0.138	0.215	174	181	1.26464	0.143646	23.63	24.18	17.03
OHHCFEHC_00135	0.4773	0.0455	0.6761	0.06	0.086	-0.33	0.186	38.72	0.072	0.182	97	99	1.41212	0.161616	25	20	9
OHHCFEHC_00136	0.5095	0.057	0.5667	0.0903	0.099	-0.276	0.216	34.86	0.103	0.215	282	294	1.17755	0.156463	23.73	26.78	13.9
OHHCFEHC_00138	0.5397	0.0635	0.6349	0.0926	0.16	-0.15	0.337	28.01	0.108	0.236	83	86	-0.675582	0.069767	32.18	24.14	13.79
OHHCFEHC_00139	0.5445	0.0926	0.5455	0.102	0.191	-0.083	0.377	38.12	0.14	0.288	698	711	-0.03699	0.078762	39.04	31.6	15.59
OHHCFEHC_00142	0.5442	0.0952	0.5652	0.1364	0.168	-0.16	0.326	34.76	0.155	0.25	187	191	-0.13089	0.089005	32.81	25	17.19
OHHCFEHC_00143	0.5909	0.0545	0.551	0.0897	0.156	-0.194	0.295	35.88	0.098	0.249	132	139	-0.092806	0.115108	31.43	28.57	15
OHHCFEHC_00144	0.5603	0.0776	0.6598	0.0247	0.133	-0.277	0.257	32.58	0.079	0.253	140	146	-0.130137	0.136986	34.69	29.25	12.24
OHHCFEHC_00149	0.4882	0.0799	0.6372	0.1298	0.148	-0.22	0.302	37.86	0.147	0.289	852	884	-0.539706	0.115385	37.18	31.75	17.74
OHHCFEHC_00150	0.36	0.0533	0.6966	0.1154	0.153	-0.193	0.296	33.46	0.129	0.3	280	291	0.028179	0.061856	39.04	34.59	16.1
OHHCFEHC_00151	0.5509	0.1042	0.5236	0.1199	0.194	-0.031	0.398	38.1	0.159	0.291	502	514	-0.273541	0.079767	40.19	28.93	17.86
OHHCFEHC_00152	0.4807	0.0663	0.5706	0.1085	0.147	-0.138	0.332	37.75	0.131	0.309	428	439	0.115717	0.061503	39.55	37.73	15.23
OHHCFEHC_00153	0.53	0.0848	0.593	0.1244	0.173	-0.156	0.339	37.65	0.144	0.265	354	359	-0.371031	0.114206	34.17	29.44	15.56
OHHCFEHC_00154	0.5316	0.0708	0.5808	0.1076	0.167	-0.148	0.336	37.24	0.127	0.279	828	848	-0.266863	0.083726	38.4	30.39	14.72
OHHCFEHC_00157	0.5266	0.0718	0.5578	0.104	0.19	-0.144	0.341	36.66	0.129	0.331	449	466	-0.163948	0.066524	45.61	37.47	16.27
OHHCFEHC_00158	0.5068	0.0612	0.605	0.0661	0.149	-0.183	0.317	34.75	0.096	0.308	353	362	-0.268508	0.077348	41.32	38.84	11.85
OHHCFEHC_00159	0.4815	0.1667	0.6038	0.0816	0.269	-0.093	0.408	36.03	0.183	0.356	71	73	-0.419178	0.109589	47.3	37.84	20.27
OHHCFEHC_00160	0.5344	0.078	0.591	0.1021	0.161	-0.136	0.338	39.03	0.126	0.276	538	555	-0.115856	0.108108	36.33	30.94	15.47
OHHCFEHC_00161	0.5667	0.0667	0.625	0.0444	0.163	-0.099	0.36	36.45	0.08	0.216	75	77	0.111688	0.064935	30.77	23.08	10.26
OHHCFEHC_00164	0.5142	0.059	0.5944	0.0904	0.158	-0.096	0.356	36.42	0.109	0.296	531	544	-0.309926	0.071691	41.65	33.94	13.03
OHHCFEHC_00165	0.4865	0.0448	0.5718	0.0896	0.132	-0.198	0.278	35.24	0.102	0.296	508	540	0.530185	0.096296	35.86	37.34	15.53
OHHCFEHC_00166	0.4797	0.0608	0.6348	0.0933	0.127	-0.182	0.3	35.06	0.108	0.239	360	366	0.207377	0.092896	30.79	28.34	12.53
OHHCFEHC_00167	0.558	0.0942	0.5565	0.1089	0.162	-0.045	0.388	37.19	0.141	0.239	170	173	-0.256069	0.080925	29.31	26.44	15.52
OHHCFEHC_00168	0.6939	0.102	0.4884	0.1667	0.211	-0.133	0.364	28.79	0.167	0.234	66	67	-0.602985	0.089552	26.47	25	17.65
OHHCFEHC_00169	0.5493	0.0845	0.5396	0.0417	0.194	-0.006	0.418	36.35	0.1	0.308	170	174	0.173563	0.063218	43.43	36.57	12
OHHCFEHC_00172	0.5223	0.0773	0.6137	0.0957	0.159	-0.168	0.323	36.18	0.121	0.265	733	765	-0.30183	0.104575	33.03	30.55	15.8
OHHCFEHC_00173	0.5436	0.057	0.6022	0.0711	0.126	-0.229	0.286	36.49	0.092	0.264	357	366	-0.244536	0.07377	35.15	32.43	11.44
OHHCFEHC_00174	0.4953	0.0312	0.6208	0.101	0.154	-0.141	0.329	34.29	0.097	0.304	401	416	-0.313462	0.0625	43.17	35.01	12.95
OHHCFEHC_00175	0.537	0.0741	0.6367	0.1004	0.14	-0.17	0.32	36.25	0.118	0.215	406	416	-0.316106	0.129808	22.54	27.82	13.91
OHHCFEHC_00176	0.5307	0.0709	0.627	0.0717	0.139	-0.173	0.316	35.56	0.101	0.232	911	935	-0.007915	0.118717	29.06	28.21	12.5
OHHCFEHC_00177	0.507	0.1127	0.6243	0.0455	0.153	-0.11	0.346	34.64	0.121	0.226	257	260	-0.033846	0.084615	29.5	24.9	13.41
OHHCFEHC_00178	0.5569	0.0838	0.5783	0.0714	0.174	-0.055	0.39	37.79	0.113	0.255	213	221	-0.204977	0.067873	32.43	29.28	14.41
OHHCFEHC_00180	0.5238	0.0748	0.5904	0.0813	0.14	-0.202	0.297	39.03	0.115	0.26	340	347	0.25072	0.106628	31.32	33.33	13.22
OHHCFEHC_00183	0.5029	0.0643	0.5468	0.12	0.107	-0.292	0.216	38.31	0.124	0.235	185	193	0.998964	0.119171	24.23	29.9	15.98
OHHCFEHC_00186	0.52	0.0867	0.573	0.1336	0.144	-0.226	0.294	37.09	0.151	0.265	364	368	-0.160326	0.086957	31.44	31.98	15.99
OHHCFEHC_00188	0.5446	0.0536	0.626	0.0935	0.22	-0.031	0.409	30.81	0.101	0.251	159	162	-0.492593	0.049383	38.04	25.15	11.66
OHHCFEHC_00189	0.4916	0.0819	0.6009	0.0995	0.15	-0.179	0.316	37.72	0.132	0.301	582	603	-0.048756	0.08126	40.89	33.11	16.23
OHHCFEHC_00192	0.6091	0.0423	0.5687	0.1042	0.188	-0.066	0.379	34.18	0.098	0.244	409	420	-0.209524	0.078571	36.82	24.23	12.11
OHHCFEHC_00193	0.5566	0.1068	0.5534	0.0769	0.19	-0.07	0.375	36.86	0.134	0.266	762	768	-0.203516	0.059896	39.01	26.79	14.04
OHHCFEHC_00194	0.6067	0.1011	0.4744	0.0968	0.162	-0.136	0.33	33	0.142	0.238	106	108	-0.065741	0.12037	29.36	25.69	15.6
OHHCFEHC_00195	0.5655	0.074	0.5569	0.0938	0.161	-0.189	0.307	35.37	0.119	0.267	783	803	-0.057908	0.117061	35.57	30.6	14.05
OHHCFEHC_00196	0.5378	0.0757	0.5774	0.1343	0.161	-0.176	0.32	36.96	0.144	0.278	319	329	-0.392401	0.100304	37.27	28.79	16.97
OHHCFEHC_00197	0.5181	0.0843	0.5529	0.1667	0.177	-0.098	0.376	38.18	0.174	0.307	109	115	-0.68087	0.113043	37.07	32.76	21.55
OHHCFEHC_00198	0.4889	0.0667	0.6889	0.1	0.155	-0.014	0.417	*****	0.117	0.249	60	63	-0.934921	0.079365	25	32.81	15.62
OHHCFEHC_00199	0.4792	0.0625	0.7034	0.068	0.205	-0.011	0.423	33.23	0.092	0.264	142	150	-0.67	0.06	39.07	25.83	14.57
OHHCFEHC_00203	0.5802	0.0791	0.5567	0.0712	0.166	-0.127	0.336	35.82	0.11	0.269	545	561	-0.146168	0.094474	36.3	30.6	13.52
OHHCFEHC_00204	0.568	0.096	0.5208	0.0959	0.154	-0.164	0.329	31.71	0.136	0.256	140	142	0.048592	0.126761	31.47	30.07	14.69
OHHCFEHC_00205	0.5093	0.056	0.521	0.1303	0.12	-0.21	0.271	41.64	0.131	0.258	420	432	0.891435	0.108796	30.95	30.72	15.47
OHHCFEHC_00206	0.4527	0.1045	0.7374	0.0741	0.169	-0.126	0.359	33.43	0.122	0.231	270	276	-0.264855	0.112319	29.96	24.91	14.08
OHHCFEHC_00210	0.4928	0.098	0.6808	0.0976	0.129	-0.217	0.29	35.47	0.132	0.2	438	452	-0.207965	0.132743	22.52	21.41	15.89
OHHCFEHC_00211	0.5481	0.0741	0.5644	0.0933	0.156	-0.176	0.316	35.34	0.121	0.279	313	323	0.067802	0.111455	35.49	33.02	14.81
OHHCFEHC_00212	0.5124	0.1157	0.6168	0.0633	0.13	-0.212	0.293	38.08	0.129	0.23	147	151	-0.031126	0.086093	28.95	24.34	15.13
OHHCFEHC_00213	0.5683	0.0485	0.6528	0.0637	0.137	-0.199	0.304	33.22	0.076	0.208	276	281	-0.197153	0.096085	27.3	25.89	9.22
OHHCFEHC_00214	0.6061	0.0731	0.5637	0.0976	0.158	-0.172	0.324	37.07	0.115	0.238	515	533	-0.32758	0.140713	29.59	27.34	14.42
OHHCFEHC_00222	0.5294	0.0615	0.6426	0.0703	0.121	-0.262	0.261	33.94	0.092	0.236	444	460	0.188043	0.132609	29.28	28.85	12.36
OHHCFEHC_00223	0.528	0.0613	0.5734	0.0793	0.149	-0.148	0.324	35.17	0.103	0.273	447	465	0.228817	0.086022	36.7	31.33	13.73
OHHCFEHC_00226	0.575	0.125	0.5638	0.0972	0.145	-0.125	0.326	30.75	0.153	0.166	144	147	0.121089	0.122449	20.27	12.16	16.89
OHHCFEHC_00230	0.5474	0.0733	0.625	0.0779	0.147	-0.212	0.295	35	0.103	0.24	281	286	-0.153147	0.097902	31.36	28.57	11.85
OHHCFEHC_00232	0.5156	0.0992	0.5377	0.1102	0.162	-0.194	0.301	41.52	0.154	0.28	409	417	0.290168	0.083933	36.6	30.14	17.22
OHHCFEHC_00235	0.5917	0.075	0.5354	0.1235	0.148	-0.214	0.294	38.8	0.133	0.238	143	147	-0.02381	0.129252	30.41	25.68	15.54
OHHCFEHC_00236	0.4545	0.0815	0.5993	0.1245	0.169	-0.121	0.357	40.29	0.152	0.341	381	393	-0.165649	0.076336	45.94	38.32	17.77
OHHCFEHC_00237	0.4507	0.0845	0.6209	0.1136	0.155	-0.146	0.332	35.87	0.143	0.289	265	268	-0.077985	0.08209	38.66	32.34	15.24
OHHCFEHC_00238	0.6346	0.0962	0.5	0.0938	0.198	-0.237	0.267	40.62	0.133	0.344	60	62	0.496774	0.048387	50.79	34.92	15.87
OHHCFEHC_00241	0.5446	0.0893	0.5638	0.093	0.179	-0.086	0.373	37.97	0.133	0.289	405	413	-0.024213	0.11138	38.16	33.33	14.98
OHHCFEHC_00243	0.4543	0.0673	0.6036	0.101	0.195	-0.052	0.396	36.39	0.13	0.347	525	543	-0.236464	0.027624	50.74	37.5	15.99
OHHCFEHC_00244	0.6143	0.0857	0.4815	0.0882	0.248	0.063	0.447	38.88	0.128	0.337	94	96	-0.139583	0.020833	56.7	28.87	14.43
OHHCFEHC_00245	0.4764	0.0873	0.6477	0.1131	0.164	-0.168	0.33	35.7	0.14	0.258	351	360	-0.313056	0.1	30.75	30.47	16.34
OHHCFEHC_00252	0.5294	0.0665	0.6049	0.0746	0.136	-0.192	0.298	35.83	0.101	0.257	477	488	-0.070902	0.096311	35.58	29.24	12.07
OHHCFEHC_00253	0.5563	0.0563	0.594	0.1238	0.127	-0.292	0.247	36.86	0.116	0.248	190	192	-0.047396	0.104167	34.2	27.46	12.44
OHHCFEHC_00254	0.5236	0.0764	0.58	0.1176	0.144	-0.192	0.308	33.36	0.135	0.231	334	340	0.148235	0.102941	26.69	27.57	14.96
OHHCFEHC_00255	0.5766	0.0495	0.5846	0.1063	0.143	-0.201	0.289	34.39	0.104	0.201	270	272	0.263235	0.117647	26.37	22.71	10.99
OHHCFEHC_00258	0.5357	0.0571	0.625	0.1351	0.136	-0.2	0.295	37.31	0.126	0.228	183	184	-0.165761	0.086957	35.14	20	12.97
OHHCFEHC_00259	0.5479	0.0613	0.5407	0.075	0.16	-0.112	0.349	35.97	0.101	0.291	307	315	0.082222	0.044444	39.56	35.13	12.34
OHHCFEHC_00261	0.5563	0.1093	0.6125	0.0667	0.153	-0.221	0.294	38.61	0.128	0.214	367	379	0.028496	0.200528	22.11	26.32	15.53
OHHCFEHC_00262	0.5516	0.0852	0.6039	0.0904	0.158	-0.15	0.33	38.24	0.121	0.21	282	287	0.010801	0.135889	25.69	23.96	13.54
OHHCFEHC_00263	0.6	0.0825	0.5881	0.0722	0.163	-0.228	0.294	34.14	0.109	0.227	479	487	0.038809	0.164271	28.48	27.25	12.3
OHHCFEHC_00264	0.5525	0.0773	0.6207	0.0819	0.151	-0.14	0.336	34.56	0.109	0.218	467	473	-0.185412	0.099366	28.69	24.68	12.03
OHHCFEHC_00265	0.5663	0.0893	0.549	0.0857	0.174	-0.15	0.343	37.78	0.127	0.268	466	473	-0.063848	0.107822	32.07	34.18	13.92
OHHCFEHC_00266	0.4853	0.0441	0.6406	0.1837	0.111	-0.19	0.302	37.27	0.14	0.18	86	87	-0.282759	0.08046	17.05	21.59	14.77
OHHCFEHC_00267	0.4695	0.0366	0.6347	0.0882	0.134	-0.175	0.299	33.16	0.09	0.245	201	208	0.244231	0.057692	31.1	30.14	11.96
OHHCFEHC_00268	0.5524	0.0381	0.6514	0.0538	0.155	-0.089	0.355	34.44	0.065	0.218	138	142	-0.401409	0.077465	31.47	24.48	9.09
OHHCFEHC_00269	0.5631	0.068	0.6304	0.0244	0.15	-0.128	0.352	34.12	0.072	0.257	125	127	-0.614173	0.11811	34.38	33.59	8.59
OHHCFEHC_00271	0.5405	0.1051	0.5705	0.0883	0.162	-0.116	0.352	36.85	0.139	0.254	832	849	-0.239929	0.095406	32.12	28.35	15.65
OHHCFEHC_00273	0.4983	0.0572	0.5451	0.1043	0.125	-0.245	0.23	35.11	0.12	0.26	326	336	1.05506	0.110119	32.34	30.86	14.54
OHHCFEHC_00274	0.5488	0.0407	0.653	0.1011	0.143	-0.223	0.277	32.82	0.094	0.226	307	314	-0.169745	0.117834	31.43	25.08	11.43
OHHCFEHC_00275	0.5673	0.0473	0.5936	0.0976	0.148	-0.181	0.308	33.46	0.098	0.228	338	347	-0.093084	0.121037	28.45	27.59	12.07
OHHCFEHC_00276	0.5366	0.078	0.5859	0.0602	0.195	-0.115	0.365	32.84	0.103	0.301	252	257	-0.107782	0.070039	41.47	36.43	12.02
OHHCFEHC_00277	0.4872	0.0513	0.6556	0.0694	0.129	-0.166	0.313	34.74	0.086	0.251	233	238	0.115966	0.079832	34.73	29.71	10.46
OHHCFEHC_00279	0.5513	0.0769	0.585	0.123	0.172	-0.159	0.337	42.12	0.136	0.264	199	206	-0.19466	0.121359	34.78	27.54	16.43
OHHCFEHC_00280	0.5033	0.0596	0.6454	0.1102	0.152	-0.193	0.323	38.24	0.116	0.27	189	195	-0.420513	0.082051	35.2	31.12	14.29
OHHCFEHC_00285	0.5081	0.0757	0.4759	0.1556	0.134	-0.184	0.288	39.87	0.168	0.293	208	214	0.941121	0.116822	34.42	33.95	19.07
OHHCFEHC_00286	0.4702	0.064	0.5935	0.1557	0.164	-0.213	0.296	37.95	0.158	0.324	558	580	-0.082242	0.086207	44.58	33.39	18.93
OHHCFEHC_00287	0.3955	0.0448	0.6692	0.1284	0.141	-0.218	0.275	36.46	0.125	0.297	160	163	0.128221	0.03681	43.29	31.1	14.63
OHHCFEHC_00288	0.5538	0.0538	0.5843	0.0991	0.208	-0.142	0.347	36.26	0.109	0.3	329	338	-0.19142	0.079882	44.84	31.56	13.27
OHHCFEHC_00289	0.5902	0.0492	0.55	0.1321	0.162	-0.057	0.392	27.75	0.127	0.26	79	82	-0.831707	0.085366	26.51	36.14	15.66
OHHCFEHC_00291	0.5778	0.0556	0.4694	0.1463	0.186	-0.061	0.383	39.94	0.148	0.299	115	117	-0.160684	0.068376	38.14	34.75	16.1
OHHCFEHC_00292	0.5307	0.0447	0.5593	0.0993	0.142	-0.168	0.312	37.53	0.103	0.296	417	424	0.238679	0.061321	42.12	34.59	11.76
OHHCFEHC_00293	0.5797	0.0684	0.5109	0.1029	0.159	-0.188	0.306	38.78	0.123	0.29	448	461	0.095662	0.10846	38.74	33.33	14.72
OHHCFEHC_00294	0.5766	0.0811	0.619	0.0964	0.169	-0.138	0.342	41.81	0.116	0.219	146	149	-0.175839	0.14094	28.67	23.33	13.33
OHHCFEHC_00295	0.504	0.112	0.6774	0.0849	0.177	-0.059	0.388	37.06	0.135	0.24	170	175	-0.480571	0.085714	35.8	19.89	16.48

## Sheet: BTZ3
CDS	T3	C3	A3	G3	CAI	CBI	Fop	ENC	GC3s	GC	L_sym	L_aa	Gravy	Aromo	GC1	GC2	GC3
DGBOIHOK_00002	0.5462	0.0633	0.6048	0.073	0.2	-0.047	0.405	35.29	0.1	0.309	509	519	-0.556455	0.042389	47.69	33.08	11.73
DGBOIHOK_00003	0.572	0.1017	0.5625	0.1022	0.182	-0.157	0.349	39.45	0.146	0.315	295	299	-0.761538	0.080268	43.67	35	15.67
DGBOIHOK_00009	0.5639	0.0493	0.5395	0.0742	0.124	-0.263	0.242	33.51	0.087	0.225	600	627	0.992344	0.148325	25.8	29.3	12.58
DGBOIHOK_00010	0.5116	0.0349	0.5455	0.1379	0.105	-0.217	0.258	29.23	0.113	0.252	97	102	1.09804	0.127451	32.04	28.16	15.53
DGBOIHOK_00011	0.527	0.0608	0.4724	0.1053	0.121	-0.259	0.223	34.45	0.121	0.239	157	162	1.35123	0.104938	26.38	30.67	14.72
DGBOIHOK_00012	0.5724	0.0276	0.622	0.0991	0.174	-0.201	0.305	34.01	0.085	0.279	177	179	-0.155307	0.128492	36.67	37.22	9.44
DGBOIHOK_00013	0.5632	0.0433	0.5315	0.1104	0.118	-0.287	0.234	35.31	0.099	0.249	304	316	0.870886	0.148734	30.28	30.91	13.25
DGBOIHOK_00014	0.5687	0.0513	0.6134	0.0793	0.144	-0.215	0.305	34.46	0.089	0.259	872	893	-0.361702	0.100784	32.21	34.56	11.07
DGBOIHOK_00015	0.503	0.0394	0.6463	0.0854	0.143	-0.178	0.318	33.96	0.089	0.293	415	433	-0.196767	0.08545	37.79	37.1	12.67
DGBOIHOK_00016	0.5649	0.0611	0.5917	0.1196	0.125	-0.273	0.268	38.2	0.116	0.228	164	168	-0.139881	0.095238	26.04	28.4	13.61
DGBOIHOK_00017	0.4798	0.0785	0.6525	0.1154	0.135	-0.236	0.282	35.66	0.135	0.288	549	587	-0.384838	0.115843	36.56	30.61	19.05
DGBOIHOK_00018	0.4845	0.0683	0.6382	0.1203	0.149	-0.253	0.267	35.93	0.134	0.296	202	215	-0.369302	0.102326	36.57	33.33	18.52
DGBOIHOK_00019	0.4479	0.0625	0.6145	0.1379	0.093	-0.362	0.176	31.34	0.13	0.227	108	113	1.21327	0.168142	25.44	25.44	16.67
DGBOIHOK_00020	0.625	0.1023	0.5938	0.0638	0.15	-0.2	0.314	31.44	0.114	0.159	105	107	0.124299	0.196262	16.67	17.59	12.96
DGBOIHOK_00021	0.5938	0.0313	0.5556	0.0667	0.113	-0.061	0.381	31.93	0.071	0.265	42	44	-1.21364	0.045455	24.44	42.22	11.11
DGBOIHOK_00022	0.4931	0.0938	0.6521	0.0977	0.145	-0.184	0.318	36.88	0.134	0.244	724	740	-0.256081	0.112162	31.44	26.45	15.38
DGBOIHOK_00024	0.5926	0.0509	0.6244	0.0838	0.156	-0.196	0.312	30.87	0.091	0.238	276	287	-0.251916	0.135889	30.56	28.12	12.5
DGBOIHOK_00026	0.5179	0.041	0.7088	0.071	0.133	-0.215	0.297	31.95	0.076	0.223	249	253	-0.279842	0.102767	31.1	26.77	9.06
DGBOIHOK_00027	0.5747	0.0679	0.5682	0.0876	0.119	-0.257	0.26	37.52	0.106	0.209	254	257	0.214008	0.151751	24.81	25.97	11.63
DGBOIHOK_00029	0.4578	0.1084	0.6309	0.0917	0.139	-0.111	0.332	30.78	0.146	0.232	199	210	0.472381	0.147619	23.7	27.01	18.96
DGBOIHOK_00031	0.5109	0.0912	0.6124	0.0607	0.156	-0.128	0.348	33.41	0.113	0.269	336	339	-0.142183	0.085546	34.71	33.82	12.35
DGBOIHOK_00035	0.4902	0.0392	0.7358	0.0732	0.171	-0.075	0.377	30.63	0.072	0.202	69	71	0.047887	0.084507	22.22	29.17	9.72
DGBOIHOK_00037	0.4492	0.0678	0.7077	0.1262	0.12	-0.209	0.289	32.54	0.127	0.177	166	173	-0.153179	0.092486	19.54	17.24	16.67
DGBOIHOK_00039	0.4862	0.0734	0.681	0.1043	0.129	-0.181	0.323	34.13	0.117	0.214	282	288	-0.224306	0.083333	25.26	25.26	13.49
DGBOIHOK_00041	0.5575	0.0619	0.5963	0.046	0.175	-0.169	0.331	29.83	0.079	0.246	139	142	-0.021831	0.056338	30.77	32.87	9.79
DGBOIHOK_00042	0.5918	0.0787	0.5593	0.0861	0.192	-0.108	0.359	37.81	0.119	0.269	329	339	-0.278466	0.103245	37.35	28.82	14.41
DGBOIHOK_00043	0.5125	0.0688	0.6309	0.1382	0.138	-0.205	0.304	37.43	0.137	0.245	204	208	-0.2125	0.115385	31.58	26.32	15.31
DGBOIHOK_00044	0.5294	0.0623	0.5654	0.083	0.169	-0.114	0.345	35.17	0.108	0.287	351	361	0.004432	0.072022	38.67	33.98	13.26
DGBOIHOK_00045	0.5683	0.0504	0.5461	0.0885	0.138	-0.223	0.291	34.51	0.1	0.29	340	363	-0.104408	0.082645	35.44	35.71	15.66
DGBOIHOK_00046	0.5475	0.0452	0.596	0.1	0.157	-0.204	0.301	36.44	0.102	0.282	266	274	-0.123723	0.116788	38.55	33.09	13.09
DGBOIHOK_00047	0.6185	0.0694	0.5379	0.0547	0.198	-0.071	0.377	34.51	0.093	0.283	204	211	0.08673	0.113744	40.09	32.08	12.74
DGBOIHOK_00048	0.523	0.0345	0.5705	0.0635	0.121	-0.21	0.263	35.87	0.074	0.29	190	200	1.092	0.14	38.31	36.32	11.94
DGBOIHOK_00049	0.6012	0.0804	0.5344	0.0802	0.182	-0.115	0.344	35.55	0.116	0.268	413	421	-0.227791	0.087886	37.91	28.91	13.51
DGBOIHOK_00052	0.5229	0.0673	0.6331	0.1245	0.141	-0.202	0.305	35.05	0.129	0.227	420	434	-0.390783	0.117512	26.44	25.98	15.63
DGBOIHOK_00053	0.4471	0.0521	0.6799	0.0975	0.128	-0.189	0.3	34.48	0.107	0.267	757	774	-0.265504	0.078811	36.77	30.71	12.65
DGBOIHOK_00054	0.498	0.0592	0.5995	0.138	0.151	-0.181	0.321	35.49	0.139	0.289	591	612	-0.181699	0.078431	34.42	35.4	16.8
DGBOIHOK_00056	0.6111	0.037	0.6739	0.0952	0.172	-0.2	0.314	26.9	0.086	0.221	70	74	-0.854054	0.148649	29.33	22.67	14.67
DGBOIHOK_00057	0.4682	0.0569	0.6905	0.1124	0.131	-0.198	0.291	36.57	0.116	0.246	388	391	-0.184143	0.092072	37.24	23.98	12.24
DGBOIHOK_00058	0.4801	0.0881	0.6169	0.1226	0.185	-0.094	0.379	38.28	0.151	0.284	457	474	-0.241983	0.118143	33.68	33.26	18.11
DGBOIHOK_00061	0.5396	0.0566	0.641	0.1359	0.138	-0.231	0.288	34.14	0.12	0.194	333	340	-0.142941	0.105882	22.58	21.7	13.78
DGBOIHOK_00062	0.4755	0.0859	0.6544	0.0932	0.128	-0.236	0.282	36.18	0.125	0.245	400	412	0.023544	0.106796	31.48	26.88	15.01
DGBOIHOK_00063	0.6299	0.1032	0.5556	0.0789	0.192	-0.149	0.347	38.93	0.127	0.224	346	354	-0.137006	0.175141	28.17	24.23	14.65
DGBOIHOK_00064	0.3929	0.0893	0.7222	0.0698	0.128	-0.102	0.362	36.68	0.116	0.278	69	72	-0.504167	0.055556	36.99	30.14	15.07
DGBOIHOK_00068	0.5	0.031	0.5381	0.1258	0.115	-0.215	0.252	36.73	0.11	0.26	246	253	1.01344	0.130435	31.5	32.68	13.78
DGBOIHOK_00070	0.5304	0.0972	0.5297	0.133	0.16	-0.118	0.355	48.72	0.166	0.294	296	312	-0.205769	0.105769	34.82	32.27	20.77
DGBOIHOK_00075	0.4697	0.0455	0.6959	0.0787	0.146	-0.129	0.337	33.07	0.088	0.249	181	185	-0.335676	0.108108	37.63	25.81	10.75
DGBOIHOK_00076	0.4327	0.0385	0.7456	0.0568	0.105	-0.268	0.273	30.85	0.065	0.251	139	145	-0.218621	0.034483	34.93	29.45	10.27
DGBOIHOK_00078	0.3534	0.0431	0.7692	0.125	0.106	-0.166	0.308	28.24	0.113	0.185	159	166	-0.071084	0.066265	20.96	19.76	14.97
DGBOIHOK_00079	0.4935	0.0779	0.6061	0.1687	0.201	-0.026	0.407	38.86	0.169	0.237	118	121	-0.447934	0.024793	33.61	18.03	18.85
DGBOIHOK_00080	0.4448	0.045	0.6781	0.118	0.14	-0.188	0.31	34.19	0.116	0.288	1318	1355	-0.369889	0.070849	41.15	31.12	14.01
DGBOIHOK_00083	0.3529	0.0588	0.703	0.087	0.106	-0.228	0.281	31.29	0.116	0.331	121	122	-0.663934	0.04918	39.84	46.34	12.2
DGBOIHOK_00084	0.4018	0.0357	0.6885	0.1589	0.126	-0.167	0.327	32.36	0.14	0.287	150	157	-0.653503	0.070064	35.44	32.28	17.72
DGBOIHOK_00086	0.4156	0.0531	0.6144	0.1495	0.145	-0.204	0.294	35.37	0.152	0.356	388	399	-0.154636	0.055138	51	38	17.5
DGBOIHOK_00087	0.3289	0.0658	0.6322	0.2297	0.141	-0.215	0.284	34.34	0.216	0.337	102	104	-0.391346	0.028846	45.71	31.43	22.86
DGBOIHOK_00088	0.4898	0.0408	0.5921	0.1603	0.155	-0.159	0.333	38.64	0.143	0.284	189	194	-0.298969	0.056701	35.38	33.33	16.41
DGBOIHOK_00089	0.4276	0.0658	0.6121	0.1606	0.141	-0.199	0.303	35.46	0.162	0.281	198	204	-0.242647	0.058824	32.2	33.17	19.02
DGBOIHOK_00090	0.4912	0.0526	0.6301	0.1343	0.234	0.038	0.442	35.27	0.14	0.245	86	87	-0.470115	0.091954	34.09	23.86	14.77
DGBOIHOK_00091	0.4787	0.0758	0.5467	0.1351	0.138	-0.149	0.332	38.93	0.158	0.335	259	266	-0.619173	0.06391	40.45	41.57	17.98
DGBOIHOK_00092	0.5077	0.0615	0.5972	0.1167	0.171	-0.065	0.391	41.42	0.126	0.29	87	92	-0.51413	0.076087	35.48	33.33	17.2
DGBOIHOK_00093	0.4651	0.0814	0.5556	0.1429	0.176	-0.111	0.352	33.33	0.167	0.301	108	113	-0.184956	0.044248	33.33	35.96	21.05
DGBOIHOK_00094	0.4431	0.0838	0.612	0.1146	0.168	-0.045	0.39	38.97	0.147	0.322	218	226	-0.284956	0.070796	45.37	33.04	17.62
DGBOIHOK_00095	0.4842	0.0632	0.5929	0.1089	0.206	-0.011	0.415	41.92	0.131	0.353	130	137	-0.576642	0.072993	50.72	36.96	17.39
DGBOIHOK_00096	0.3056	0.0278	0.7407	0.1458	0.111	-0.124	0.322	27.69	0.136	0.217	59	63	-0.742857	0	26.56	20.31	18.75
DGBOIHOK_00097	0.5263	0.0175	0.6912	0.0357	0.181	-0.061	0.387	33.27	0.037	0.201	80	83	-0.290361	0.048193	26.19	26.19	7.14
DGBOIHOK_00098	0.36	0.14	0.6066	0.1273	0.185	-0.077	0.377	38.86	0.203	0.338	69	71	-0.45493	0.028169	43.06	34.72	22.22
DGBOIHOK_00100	0.5	0.1	0.6125	0.0882	0.209	0.098	0.485	38.1	0.134	0.27	97	100	-0.601	0.05	34.65	30.69	15.84
DGBOIHOK_00101	0.5038	0.0763	0.5704	0.0783	0.146	-0.117	0.34	37.16	0.117	0.297	162	167	-0.228742	0.071856	38.69	35.71	14.29
DGBOIHOK_00102	0.4872	0.0769	0.5949	0.0972	0.112	-0.169	0.316	37.63	0.133	0.307	98	101	-0.993069	0.108911	33.33	42.16	15.69
DGBOIHOK_00103	0.4796	0.051	0.5865	0.1149	0.183	-0.056	0.374	34.56	0.122	0.289	123	127	0.048031	0.047244	39.06	32.03	14.84
DGBOIHOK_00104	0.4511	0.0451	0.6276	0.1311	0.151	-0.075	0.364	38.33	0.127	0.28	173	176	-0.110227	0.073864	39.55	29.94	14.12
DGBOIHOK_00105	0.5309	0.0617	0.6237	0.0941	0.242	0.019	0.447	41.85	0.114	0.285	114	117	-0.737607	0.051282	37.29	33.9	13.56
DGBOIHOK_00106	0.4762	0.0873	0.554	0.1557	0.212	-0.042	0.407	38.24	0.18	0.314	167	171	-0.388889	0.070175	39.53	34.3	19.77
DGBOIHOK_00107	0.4537	0.037	0.6202	0.1404	0.139	-0.093	0.369	31.5	0.134	0.291	149	150	-0.589333	0.04	37.09	36.42	13.91
DGBOIHOK_00108	0.4494	0.0506	0.5627	0.1394	0.117	-0.274	0.228	36.49	0.138	0.282	378	397	0.903274	0.115869	33.67	32.91	17.84
DGBOIHOK_00109	0.4074	0.0741	0.6333	0.1667	0.126	-0.074	0.361	*****	0.167	0.288	36	37	-0.464865	0	31.58	34.21	21.05
DGBOIHOK_00110	0.4574	0.0638	0.6364	0.1039	0.121	-0.209	0.283	37.06	0.124	0.313	113	116	-0.537931	0.051724	40.17	38.46	14.53
DGBOIHOK_00111	0.4273	0.0455	0.6321	0.0947	0.156	-0.164	0.336	37.56	0.109	0.362	128	130	-0.400769	0.038462	45.04	50.38	12.21
DGBOIHOK_00112	0.4897	0.0414	0.6289	0.1399	0.17	-0.158	0.335	35.95	0.132	0.287	197	203	-0.639901	0.078818	38.24	31.86	16.18
DGBOIHOK_00113	0.4688	0.0469	0.6353	0.1345	0.155	-0.187	0.299	35	0.13	0.309	324	329	-0.305167	0.054711	48.18	30	14.24
DGBOIHOK_00114	0.4946	0.086	0.5385	0.1235	0.166	-0.048	0.372	38.78	0.159	0.307	113	116	-0.368103	0.060345	38.46	35.04	17.95
DGBOIHOK_00115	0.4521	0.0685	0.7561	0.0476	0.143	-0.086	0.379	29.65	0.078	0.226	103	106	-0.316981	0.09434	34.58	23.36	10.28
DGBOIHOK_00116	0.5676	0.1216	0.4627	0.0862	0.199	-0.03	0.414	38.3	0.161	0.333	87	88	-0.309091	0.068182	40.45	41.57	17.98
DGBOIHOK_00117	0.5547	0.0566	0.496	0.1581	0.147	-0.183	0.312	38.95	0.153	0.287	321	327	-0.023242	0.085627	34.15	35.06	16.77
DGBOIHOK_00118	0.4286	0.0893	0.6349	0.1667	0.152	-0.242	0.282	33.51	0.179	0.278	78	79	-0.703798	0.063291	33.75	30	18.75
DGBOIHOK_00122	0.5465	0.1221	0.4726	0.1349	0.16	-0.074	0.363	41.33	0.189	0.281	201	204	-0.001471	0.122549	32.2	31.71	20
DGBOIHOK_00123	0.5182	0.0455	0.6341	0.1056	0.136	-0.232	0.282	35.42	0.106	0.29	273	280	-0.545714	0.103571	41.28	32.74	13.17
DGBOIHOK_00124	0.5	0.0417	0.7	0.0952	0.117	-0.14	0.354	23.72	0.092	0.258	65	71	-1.07042	0.084507	27.78	33.33	16.67
DGBOIHOK_00132	0.4759	0.0765	0.632	0.1221	0.153	-0.125	0.339	38.97	0.14	0.277	457	477	-0.42956	0.100629	36.19	29.29	17.57
DGBOIHOK_00134	0.4964	0.0722	0.5624	0.1674	0.172	-0.161	0.336	40.4	0.172	0.329	697	719	-0.40153	0.100139	43.75	35	19.72
DGBOIHOK_00136	0.551	0.0995	0.4536	0.1344	0.173	-0.097	0.359	39.83	0.173	0.331	462	472	0.281144	0.061441	43.97	35.94	19.03
DGBOIHOK_00138	0.4714	0.0571	0.7246	0.14	0.087	-0.252	0.255	*****	0.117	0.154	94	95	-0.248421	0.063158	21.88	11.46	12.5
DGBOIHOK_00139	0.5263	0.0351	0.7288	0.0577	0.172	-0.042	0.41	35.17	0.064	0.219	78	79	-0.825316	0.126582	26.25	32.5	7.5
DGBOIHOK_00140	0.4444	0.0606	0.6881	0.1882	0.113	-0.233	0.305	37.7	0.156	0.207	141	143	-0.485315	0.118881	24.31	21.53	16.67
DGBOIHOK_00141	0.4595	0.0491	0.6785	0.1039	0.128	-0.207	0.303	34.19	0.106	0.261	435	452	-0.313938	0.064159	32.89	31.35	13.91
DGBOIHOK_00142	0.5872	0.121	0.5082	0.0585	0.162	-0.168	0.325	40.37	0.137	0.274	335	340	0.086765	0.135294	34.31	32.55	14.96
DGBOIHOK_00143	0.6	0.04	0.5085	0.1481	0.221	0.031	0.443	34.13	0.143	0.338	70	71	-1.12113	0.112676	44.44	40.28	15.28
DGBOIHOK_00146	0.468	0.0542	0.6439	0.1183	0.127	-0.15	0.314	32.88	0.12	0.224	258	272	0.178309	0.110294	26.01	24.54	16.48
DGBOIHOK_00147	0.4796	0.0781	0.5775	0.1152	0.124	-0.262	0.247	34.04	0.139	0.276	598	649	0.73359	0.174114	30	32.15	20.62
DGBOIHOK_00148	0.4872	0.0513	0.5692	0.16	0.114	-0.247	0.23	38.04	0.138	0.215	174	181	1.26464	0.143646	23.63	24.18	17.03
DGBOIHOK_00149	0.4773	0.0341	0.6901	0.06	0.084	-0.346	0.175	36.95	0.062	0.178	97	99	1.41212	0.161616	25	20	8
DGBOIHOK_00150	0.5095	0.057	0.5694	0.0909	0.099	-0.277	0.216	35.17	0.103	0.214	282	294	1.17211	0.156463	23.73	26.44	13.9
DGBOIHOK_00152	0.5397	0.0635	0.6508	0.0741	0.163	-0.129	0.349	27.79	0.096	0.233	83	86	-0.675582	0.069767	32.18	24.14	12.64
DGBOIHOK_00153	0.5426	0.0871	0.5558	0.1024	0.189	-0.094	0.371	37.98	0.136	0.286	698	711	-0.050352	0.081575	39.04	31.46	15.17
DGBOIHOK_00155	0.5411	0.0959	0.5693	0.1284	0.17	-0.143	0.335	34.67	0.151	0.248	185	188	-0.105851	0.090426	32.8	25.4	16.4
DGBOIHOK_00156	0.5909	0.0545	0.551	0.0897	0.156	-0.194	0.295	35.88	0.098	0.249	132	139	-0.092806	0.115108	31.43	28.57	15
DGBOIHOK_00157	0.5517	0.0776	0.6633	0.0247	0.132	-0.275	0.257	32.21	0.079	0.251	140	146	-0.118493	0.130137	34.01	29.25	12.24
DGBOIHOK_00164	0.4848	0.0798	0.6324	0.1398	0.146	-0.226	0.299	38.12	0.153	0.292	874	908	-0.5837	0.113436	37.29	31.79	18.48
DGBOIHOK_00165	0.36	0.0533	0.6966	0.1154	0.153	-0.193	0.296	33.46	0.129	0.3	280	291	0.028179	0.061856	39.04	34.59	16.1
DGBOIHOK_00166	0.5484	0.1042	0.5262	0.1203	0.193	-0.032	0.398	38.18	0.159	0.291	502	514	-0.272179	0.079767	40.19	28.93	17.86
DGBOIHOK_00167	0.4862	0.0663	0.5648	0.1085	0.15	-0.134	0.334	37.77	0.131	0.309	428	439	0.115717	0.061503	39.55	37.73	15.23
DGBOIHOK_00168	0.5265	0.0848	0.5946	0.1239	0.169	-0.148	0.342	37.56	0.144	0.264	354	359	-0.372424	0.111421	33.89	29.44	15.56
DGBOIHOK_00169	0.5302	0.071	0.5815	0.1091	0.169	-0.143	0.338	37.88	0.128	0.279	828	848	-0.283255	0.082547	38.52	30.27	14.84
DGBOIHOK_00172	0.5239	0.0745	0.5578	0.104	0.193	-0.14	0.343	36.71	0.131	0.333	449	466	-0.158369	0.066524	45.82	37.47	16.49
DGBOIHOK_00173	0.5051	0.0614	0.6028	0.07	0.149	-0.183	0.317	34.83	0.099	0.308	353	362	-0.269613	0.077348	41.32	38.84	12.12
DGBOIHOK_00174	0.4815	0.1667	0.6038	0.0816	0.269	-0.093	0.408	36.03	0.183	0.356	71	73	-0.419178	0.109589	47.3	37.84	20.27
DGBOIHOK_00175	0.5356	0.0782	0.591	0.1027	0.162	-0.133	0.34	39	0.126	0.274	538	555	-0.104144	0.108108	36.15	30.58	15.47
DGBOIHOK_00176	0.55	0.0667	0.6207	0.0426	0.164	-0.068	0.373	35.13	0.08	0.221	75	77	0.161039	0.051948	30.77	24.36	10.26
DGBOIHOK_00179	0.5118	0.0613	0.593	0.0904	0.156	-0.096	0.356	36.46	0.111	0.296	531	544	-0.306801	0.069853	41.47	33.94	13.21
DGBOIHOK_00180	0.4803	0.0394	0.5743	0.0933	0.128	-0.21	0.268	34.94	0.1	0.299	488	518	0.610811	0.100386	36.61	37.76	15.22
DGBOIHOK_00181	0.4764	0.0608	0.6396	0.0885	0.127	-0.176	0.303	34.99	0.106	0.238	360	366	0.210109	0.090164	30.79	28.34	12.26
DGBOIHOK_00182	0.5507	0.1014	0.561	0.11	0.163	-0.048	0.388	37.68	0.147	0.239	170	173	-0.264162	0.086705	28.74	26.44	16.09
DGBOIHOK_00183	0.6939	0.102	0.4884	0.1667	0.211	-0.133	0.364	28.79	0.167	0.234	66	67	-0.602985	0.089552	26.47	25	17.65
DGBOIHOK_00184	0.5493	0.0845	0.5396	0.0417	0.194	-0.006	0.418	36.35	0.1	0.308	170	174	0.173563	0.063218	43.43	36.57	12
DGBOIHOK_00188	0.5	0.0804	0.6253	0.0968	0.145	-0.179	0.312	37.39	0.126	0.265	580	603	-0.29403	0.101161	33.11	30.3	15.89
DGBOIHOK_00189	0.5541	0.0608	0.5843	0.0852	0.128	-0.217	0.291	37.39	0.104	0.262	357	366	-0.242623	0.081967	34.88	31.06	12.53
DGBOIHOK_00190	0.4969	0.0313	0.6189	0.1007	0.156	-0.137	0.332	34.24	0.097	0.304	401	416	-0.314423	0.0625	43.17	35.01	12.95
DGBOIHOK_00191	0.537	0.0772	0.6319	0.105	0.14	-0.172	0.32	36.43	0.123	0.216	406	416	-0.31851	0.132212	22.54	27.82	14.39
DGBOIHOK_00192	0.5307	0.0722	0.6246	0.0717	0.14	-0.173	0.316	35.74	0.102	0.232	911	935	0.003636	0.119786	29.06	28.1	12.61
DGBOIHOK_00193	0.507	0.1127	0.6243	0.0455	0.153	-0.11	0.346	34.66	0.121	0.224	257	260	-0.025385	0.088462	29.12	24.9	13.41
DGBOIHOK_00194	0.5569	0.0838	0.5783	0.0714	0.174	-0.055	0.39	37.79	0.113	0.255	213	221	-0.204977	0.067873	32.43	29.28	14.41
DGBOIHOK_00197	0.5238	0.0748	0.5904	0.0813	0.14	-0.202	0.297	39.03	0.115	0.26	340	347	0.25072	0.106628	31.32	33.33	13.22
DGBOIHOK_00200	0.5029	0.0643	0.554	0.11	0.108	-0.283	0.222	37.03	0.119	0.233	185	193	0.998964	0.119171	24.23	29.9	15.46
DGBOIHOK_00202	0.5151	0.087	0.5784	0.1318	0.146	-0.212	0.302	37.29	0.151	0.266	364	368	-0.177445	0.086957	31.44	32.25	15.99
DGBOIHOK_00205	0.5357	0.0536	0.6336	0.0935	0.214	-0.031	0.409	30.88	0.101	0.251	159	162	-0.492593	0.049383	38.04	25.15	11.66
DGBOIHOK_00206	0.4927	0.0818	0.6022	0.0971	0.15	-0.182	0.314	37.54	0.131	0.3	582	603	-0.048259	0.08126	40.89	33.11	16.06
DGBOIHOK_00209	0.6181	0.0421	0.5611	0.1047	0.191	-0.079	0.373	34.31	0.098	0.246	410	420	-0.215952	0.083333	37.05	24.7	11.88
DGBOIHOK_00210	0.5583	0.1068	0.5518	0.0794	0.192	-0.07	0.377	37.23	0.135	0.267	762	768	-0.201302	0.0625	39.01	26.79	14.17
DGBOIHOK_00211	0.6111	0.1	0.4737	0.0984	0.158	-0.155	0.321	32.8	0.142	0.238	106	108	-0.077778	0.12963	29.36	25.69	15.6
DGBOIHOK_00212	0.5624	0.0724	0.5601	0.0932	0.16	-0.187	0.307	35.31	0.117	0.267	783	803	-0.062391	0.11457	35.57	30.6	13.93
DGBOIHOK_00213	0.54	0.072	0.5816	0.1343	0.16	-0.178	0.32	36.93	0.141	0.277	319	329	-0.396657	0.103343	37.27	28.79	16.67
DGBOIHOK_00214	0.5181	0.0843	0.5529	0.1667	0.177	-0.098	0.376	38.18	0.174	0.307	109	115	-0.68087	0.113043	37.07	32.76	21.55
DGBOIHOK_00215	0.4889	0.0667	0.6889	0.1	0.155	-0.014	0.417	*****	0.117	0.249	60	63	-0.934921	0.079365	25	32.81	15.62
DGBOIHOK_00216	0.4792	0.0625	0.7094	0.0686	0.203	-0.024	0.415	33.15	0.092	0.262	142	150	-0.673333	0.066667	39.07	25.17	14.57
DGBOIHOK_00221	0.5768	0.0789	0.5592	0.0716	0.164	-0.132	0.332	35.98	0.11	0.268	545	561	-0.121925	0.094474	36.3	30.43	13.52
DGBOIHOK_00222	0.568	0.096	0.5155	0.1081	0.162	-0.142	0.34	32.31	0.142	0.256	141	142	0.066197	0.126761	32.17	29.37	14.69
DGBOIHOK_00223	0.5053	0.0585	0.5179	0.1331	0.119	-0.2	0.276	41.96	0.135	0.258	421	432	0.898148	0.106481	30.95	30.72	15.7
DGBOIHOK_00224	0.4518	0.1117	0.735	0.0723	0.178	-0.103	0.374	33.63	0.126	0.232	270	276	-0.351087	0.108696	29.96	24.91	14.44
DGBOIHOK_00229	0.4899	0.1037	0.6752	0.1032	0.134	-0.198	0.301	36.08	0.14	0.203	442	456	-0.250658	0.131579	22.98	21.23	16.63
DGBOIHOK_00230	0.5481	0.0741	0.567	0.0938	0.156	-0.176	0.316	35.1	0.121	0.278	313	323	0.059133	0.111455	35.49	32.72	14.81
DGBOIHOK_00231	0.5207	0.124	0.6038	0.0641	0.131	-0.223	0.286	41.96	0.136	0.23	147	151	-0.034437	0.092715	28.95	23.68	15.79
DGBOIHOK_00232	0.5702	0.0482	0.651	0.0641	0.136	-0.206	0.301	33.22	0.076	0.208	276	281	-0.19573	0.096085	27.3	25.89	9.22
DGBOIHOK_00233	0.6033	0.0775	0.5613	0.101	0.16	-0.17	0.326	37.45	0.12	0.241	516	533	-0.322514	0.142589	29.78	27.53	14.79
DGBOIHOK_00242	0.5282	0.059	0.6449	0.0695	0.121	-0.256	0.264	33.98	0.09	0.235	444	460	0.186956	0.130435	29.28	28.85	12.15
DGBOIHOK_00243	0.5328	0.0601	0.5614	0.078	0.152	-0.15	0.323	34.9	0.102	0.279	431	448	0.260268	0.082589	37.42	32.52	13.59
DGBOIHOK_00245	0.575	0.125	0.5638	0.0972	0.145	-0.125	0.326	30.75	0.153	0.166	144	147	0.121089	0.122449	20.27	12.16	16.89
DGBOIHOK_00249	0.5345	0.0733	0.64	0.0779	0.144	-0.217	0.292	34.94	0.103	0.241	281	286	-0.156294	0.097902	31.71	28.57	11.85
DGBOIHOK_00251	0.5156	0.0992	0.5377	0.1102	0.162	-0.194	0.301	41.52	0.154	0.28	409	417	0.290168	0.083933	36.6	30.14	17.22
DGBOIHOK_00254	0.5868	0.0826	0.5361	0.1392	0.15	-0.231	0.285	41.44	0.146	0.234	144	147	-0.055782	0.136054	30.41	23.65	16.22
DGBOIHOK_00255	0.4514	0.0815	0.5973	0.1279	0.167	-0.12	0.357	40.6	0.155	0.342	381	393	-0.163104	0.073791	45.94	38.32	18.02
DGBOIHOK_00256	0.446	0.0845	0.6256	0.1136	0.155	-0.152	0.328	35.87	0.143	0.289	265	268	-0.077985	0.08209	38.66	32.34	15.24
DGBOIHOK_00257	0.6346	0.0962	0.5	0.0938	0.198	-0.237	0.267	40.62	0.133	0.344	60	62	0.496774	0.048387	50.79	34.92	15.87
DGBOIHOK_00260	0.543	0.089	0.569	0.0898	0.176	-0.095	0.368	37.56	0.131	0.287	405	413	-0.022761	0.11138	37.92	33.33	14.73
DGBOIHOK_00262	0.4508	0.0767	0.5995	0.1013	0.196	-0.053	0.394	37.61	0.137	0.349	525	544	-0.217647	0.03125	50.64	37.06	16.88
DGBOIHOK_00263	0.6286	0.0857	0.4691	0.0882	0.25	0.081	0.457	38.33	0.128	0.337	94	96	-0.139583	0.020833	56.7	28.87	14.43
DGBOIHOK_00264	0.48	0.0836	0.6439	0.1182	0.162	-0.179	0.325	35.72	0.14	0.258	351	360	-0.293611	0.102778	30.75	30.47	16.34
DGBOIHOK_00271	0.532	0.0665	0.6038	0.0748	0.136	-0.193	0.298	35.89	0.101	0.257	477	488	-0.072951	0.098361	35.58	29.24	12.07
DGBOIHOK_00272	0.5563	0.0563	0.594	0.1238	0.127	-0.292	0.247	36.86	0.116	0.248	190	192	-0.047396	0.104167	34.2	27.46	12.44
DGBOIHOK_00273	0.5217	0.0761	0.58	0.1176	0.142	-0.195	0.305	33.41	0.135	0.23	334	340	0.157941	0.102941	26.39	27.57	14.96
DGBOIHOK_00274	0.5766	0.0495	0.5846	0.1063	0.143	-0.201	0.289	34.39	0.104	0.201	270	272	0.263235	0.117647	26.37	22.71	10.99
DGBOIHOK_00277	0.5357	0.0571	0.625	0.1351	0.136	-0.2	0.295	37.31	0.126	0.228	183	184	-0.165761	0.086957	35.14	20	12.97
DGBOIHOK_00278	0.5479	0.0613	0.5407	0.075	0.16	-0.112	0.349	35.97	0.101	0.291	307	315	0.082222	0.044444	39.56	35.13	12.34
DGBOIHOK_00280	0.5563	0.1125	0.6109	0.0674	0.155	-0.219	0.297	38.7	0.131	0.213	367	379	0.020845	0.203166	21.58	26.32	15.79
DGBOIHOK_00281	0.5471	0.0852	0.6058	0.0898	0.157	-0.147	0.33	38.17	0.121	0.21	282	287	0.014286	0.132404	25.69	23.96	13.54
DGBOIHOK_00282	0.6	0.0775	0.5925	0.072	0.16	-0.236	0.288	33.96	0.104	0.225	479	487	0.04271	0.162218	28.69	27.05	11.89
DGBOIHOK_00283	0.5525	0.0773	0.6207	0.0819	0.152	-0.136	0.338	34.57	0.109	0.217	467	473	-0.186258	0.099366	28.48	24.68	12.03
DGBOIHOK_00284	0.5689	0.0893	0.5476	0.086	0.175	-0.151	0.343	37.86	0.127	0.268	466	473	-0.065962	0.109937	32.07	34.18	13.92
DGBOIHOK_00285	0.4853	0.0441	0.6406	0.1837	0.111	-0.19	0.302	37.27	0.14	0.18	86	87	-0.282759	0.08046	17.05	21.59	14.77
DGBOIHOK_00286	0.4695	0.0366	0.6347	0.0882	0.134	-0.175	0.299	33.16	0.09	0.245	201	208	0.244231	0.057692	31.1	30.14	11.96
DGBOIHOK_00287	0.5524	0.0381	0.6514	0.0538	0.155	-0.089	0.355	34.44	0.065	0.218	138	142	-0.401409	0.077465	31.47	24.48	9.09
DGBOIHOK_00288	0.5631	0.068	0.6304	0.0244	0.15	-0.128	0.352	34.12	0.072	0.257	125	127	-0.614173	0.11811	34.38	33.59	8.59
DGBOIHOK_00290	0.5405	0.1051	0.5705	0.0883	0.162	-0.116	0.352	36.85	0.139	0.254	832	849	-0.239929	0.095406	32.12	28.35	15.65
DGBOIHOK_00292	0.4983	0.0572	0.5451	0.1043	0.125	-0.246	0.23	35.12	0.12	0.261	326	336	1.04792	0.110119	32.34	31.16	14.54
DGBOIHOK_00293	0.5528	0.0407	0.6514	0.1016	0.144	-0.225	0.277	32.85	0.094	0.226	307	314	-0.17293	0.121019	31.43	25.08	11.43
DGBOIHOK_00294	0.5673	0.0473	0.5936	0.0976	0.148	-0.181	0.308	33.46	0.098	0.228	338	347	-0.093084	0.121037	28.45	27.59	12.07
DGBOIHOK_00295	0.5313	0.0833	0.5761	0.0649	0.191	-0.121	0.359	32.76	0.111	0.308	234	238	-0.072269	0.063025	42.68	36.82	12.97
DGBOIHOK_00296	0.4821	0.0513	0.6556	0.0769	0.127	-0.174	0.309	34.87	0.09	0.251	233	238	0.118907	0.079832	34.31	29.71	10.88
DGBOIHOK_00298	0.5548	0.071	0.5906	0.122	0.171	-0.152	0.34	42.34	0.13	0.259	200	206	-0.199514	0.121359	34.78	27.05	15.46
DGBOIHOK_00299	0.5033	0.0596	0.6408	0.1092	0.152	-0.193	0.323	38.82	0.116	0.272	189	195	-0.406154	0.082051	35.2	31.63	14.29
DGBOIHOK_00305	0.5	0.0909	0.5	0.1642	0.14	-0.142	0.317	35.97	0.183	0.276	104	105	0.864762	0.142857	34.91	28.3	18.87
DGBOIHOK_00306	0.4725	0.0659	0.5916	0.1538	0.165	-0.217	0.294	38.05	0.158	0.324	558	580	-0.077931	0.087931	44.58	33.56	18.93
DGBOIHOK_00307	0.3955	0.0448	0.6692	0.1284	0.141	-0.218	0.275	36.46	0.125	0.297	160	163	0.128221	0.03681	43.29	31.1	14.63
DGBOIHOK_00308	0.5538	0.0538	0.5843	0.0991	0.206	-0.147	0.343	36.04	0.109	0.3	329	338	-0.191716	0.079882	44.84	31.56	13.27
DGBOIHOK_00309	0.5902	0.0492	0.55	0.1321	0.162	-0.057	0.392	27.75	0.127	0.26	79	82	-0.831707	0.085366	26.51	36.14	15.66
DGBOIHOK_00311	0.5778	0.0556	0.4694	0.1463	0.186	-0.061	0.383	39.94	0.148	0.299	115	117	-0.160684	0.068376	38.14	34.75	16.1
DGBOIHOK_00312	0.5307	0.0419	0.5623	0.0993	0.141	-0.172	0.309	37.32	0.101	0.295	417	424	0.238679	0.061321	42.12	34.59	11.53
DGBOIHOK_00313	0.5797	0.0684	0.5109	0.1029	0.159	-0.188	0.306	38.78	0.123	0.29	448	461	0.095662	0.10846	38.74	33.33	14.72
DGBOIHOK_00314	0.5676	0.0811	0.6226	0.0952	0.165	-0.134	0.342	41.31	0.116	0.219	146	149	-0.169128	0.134228	28.67	23.33	13.33
DGBOIHOK_00315	0.496	0.112	0.68	0.0841	0.174	-0.056	0.388	36.93	0.135	0.24	170	175	-0.474857	0.08	35.8	19.89	16.48
